# Supplementary material for: Contextual auditory processing in the inferior colliculus is affected in a sex- and age-dependent manner in the valproic acid-induced rat model of autism
Source: PLoS Biol. 2025 Aug 4;23(8):e3003309. doi: 10.1371/journal.pbio.3003309 (PMC12342314; doi:10.1371/journal.pbio.3003309)
Supplement: S1 Data — DEV, deviant; CAS, cascade; STD, standard. (XLSX). [file pbio.3003309.s001.xlsx]

## Sheet: Figure 1D
Non-lemniscal spike-density function
High sound level
Prepubertal rats
SDF_DEV
0.00350728	0.00400077	0.00448813	0.00495652	0.00539447	0.00579263	0.0061444	0.00644613	0.00669715	0.00689954	0.00705763	0.00717743	0.00726593	0.00733039	0.00737776	0.00741396	0.0074434	0.00746887	0.00749116	0.00750939	0.00752126	0.00752356	0.00751286	0.00748616	0.00744149	0.00737835	0.00729804	0.00720345	0.00709895	0.00698997	0.00688211	0.00678103	0.00669139	0.00661673	0.00655928	0.00651946	0.00649612	0.00648717	0.0064893	0.0064988	0.00651181	0.00652491	0.00653542	0.00654172	0.00654346	0.00654163	0.00653843	0.00653726	0.00654211	0.0065575
SDF_CAS
0.00429075	0.0048079	0.00529425	0.0057359	0.00612252	0.00644802	0.00671067	0.00691292	0.00706068	0.00716224	0.00722737	0.00726623	0.00728854	0.00730294	0.00731675	0.00733574	0.00736418	0.00740501	0.0074599	0.00752943	0.00761319	0.00770961	0.00781632	0.00793006	0.0080469	0.0081623	0.00827197	0.00837138	0.00845674	0.00852495	0.00857404	0.0086033	0.00861296	0.00860454	0.00858065	0.00854469	0.00850071	0.00845306	0.00840624	0.00836485	0.00833323	0.00831527	0.00831463	0.0083339	0.00837527	0.00843936	0.00852531	0.00863069	0.00875066	0.00887837
SDF_STD
0.0032573	0.00367103	0.00406664	0.00443377	0.00476473	0.00505484	0.00530264	0.00550949	0.0056791	0.00581664	0.005928	0.00601926	0.00609613	0.00616374	0.00622653	0.00628827	0.00635212	0.0064206	0.00649557	0.00657812	0.00666844	0.00676584	0.00686866	0.00697446	0.00708024	0.00718273	0.00727909	0.00736699	0.00744521	0.00751395	0.00757507	0.00763167	0.0076881	0.0077494	0.0078207	0.00790648	0.00800999	0.00813277	0.00827417	0.00843149	0.00859996	0.0087733	0.00894404	0.00910404	0.00924539	0.00936048	0.00944316	0.00948835	0.00949339	0.00945776
Adult rats
SDF_DEV
0.00367444	0.00411265	0.00452987	0.0049172	0.00526824	0.00557919	0.00584849	0.00607649	0.00626489	0.00641638	0.00653461	0.00662416	0.00669085	0.00674191	0.00678598	0.00683292	0.0068932	0.00697691	0.00709267	0.00724655	0.00744115	0.00767509	0.00794317	0.00823707	0.00854648	0.00886065	0.00917001	0.00946793	0.00975088	0.0100193	0.0102771	0.0105305	0.0107866	0.0110513	0.0113274	0.0116139	0.0119042	0.0121872	0.0124472	0.0126661	0.0128253	0.0129081	0.0129021	0.012801	0.0126054	0.0123237	0.011971	0.0115678	0.011138	0.0107061
SDF_CAS
0.00344133	0.00402144	0.00461697	0.00521113	0.00578666	0.00632699	0.00681774	0.00724767	0.00760942	0.00789991	0.00812007	0.00827415	0.00836895	0.00841287	0.00841478	0.00838348	0.00832717	0.00825316	0.00816793	0.00807735	0.00798682	0.0079013	0.00782537	0.00776288	0.00771682	0.00768873	0.0076787	0.0076849	0.00770371	0.00773011	0.00775837	0.00778218	0.00779614	0.00779606	0.0077793	0.00774548	0.00769609	0.00763444	0.00756499	0.00749277	0.00742292	0.00736031	0.00730898	0.00727198	0.00725148	0.00724852	0.00726346	0.0072955	0.00734283	0.0074026
SDF_STD
0.00305929	0.00344328	0.00381653	0.00417151	0.00450252	0.00480594	0.00508013	0.00532523	0.0055427	0.00573486	0.00590443	0.00605426	0.00618715	0.00630583	0.00641315	0.00651223	0.00660663	0.00670045	0.00679828	0.00690496	0.0070251	0.00716258	0.00731997	0.00749788	0.00769474	0.00790669	0.00812795	0.00835154	0.00856952	0.00877453	0.00896	0.00912075	0.00925306	0.00935458	0.00942347	0.00945855	0.00945862	0.00942233	0.00934872	0.00923722	0.0090884	0.00890457	0.00868998	0.00845149	0.00819828	0.00794142	0.00769376	0.00746873	0.00727955	0.0071378
Low sound level
Prepubertal rats
SDF_DEV
0.00617727	0.00675109	0.00721662	0.00755273	0.00774879	0.00780618	0.00773814	0.00756824	0.00732774	0.00705212	0.00677759	0.00653781	0.00636135	0.00626999	0.00627788	0.00639136	0.00660923	0.00692323	0.00731863	0.00777499	0.00826688	0.0087655	0.00924047	0.00966229	0.0100053	0.0102507	0.0103891	0.0104219	0.0103613	0.0102284	0.0100508	0.00985726	0.0096744	0.00952121	0.00940658	0.00932943	0.00927804	0.00923414	0.00917648	0.00908533	0.00894616	0.00875304	0.00850861	0.00822416	0.00791748	0.00760916	0.00732034	0.00706844	0.00686474	0.00671439
SDF_CAS
0.00516816	0.00600587	0.0068262	0.00759794	0.00829549	0.00890284	0.00941631	0.00984529	0.0102107	0.0105413	0.0108679	0.0112175	0.0116075	0.0120415	0.0125076	0.0129803	0.013424	0.0137991	0.0140686	0.0142045	0.0141917	0.0140308	0.0137371	0.0133382	0.0128695	0.0123694	0.0118738	0.0114122	0.011005	0.0106622	0.0103831	0.0101575	0.00996882	0.00979667	0.00961948	0.00941865	0.00917989	0.00889541	0.00856412	0.00819086	0.00778533	0.00735904	0.00692376	0.00648879	0.0060625	0.00564732	0.00524391	0.00485123	0.00446803	0.00409404
SDF_STD
0.00171753	0.00205751	0.00243411	0.00284878	0.0033036	0.00380104	0.00434332	0.00493141	0.00556394	0.0062359	0.00693769	0.0076543	0.00836536	0.00904572	0.00966675	0.0101984	0.0106119	0.0108829	0.010994	0.0109374	0.0107167	0.0103478	0.00985829	0.00928621	0.0086777	0.00808384	0.00755701	0.00714718	0.00689807	0.00684426	0.00700736	0.00739446	0.00799664	0.0087887	0.00973048	0.0107694	0.0118455	0.0128966	0.0138639	0.014699	0.0153701	0.015863	0.0161835	0.0163544	0.0164114	0.016397	0.016354	0.0163192	0.0163184	0.016366
Adult rats
SDF_DEV
0.00225557	0.00277452	0.00335271	0.00398349	0.00465768	0.00536391	0.00608883	0.0068174	0.00753303	0.00821786	0.00885316	0.00942003	0.00990047	0.0102787	0.010543	0.0106869	0.0107105	0.0106209	0.010432	0.0101634	0.00983811	0.00948082	0.00911537	0.00876279	0.0084399	0.00815842	0.0079248	0.00774048	0.00760255	0.00750458	0.00743766	0.00739146	0.00735532	0.00731941	0.00727567	0.00721858	0.00714561	0.00705708	0.00695573	0.00684586	0.00673232	0.00661961	0.00651126	0.00640974	0.00631666	0.00623341	0.0061618	0.0061045	0.00606516	0.00604784
SDF_CAS
0.00271009	0.00300172	0.00328734	0.0035666	0.00383958	0.00410726	0.00437017	0.00462793	0.00487891	0.00512025	0.00534846	0.00555981	0.00575098	0.00592027	0.00606765	0.00619499	0.00630586	0.00640494	0.00649739	0.00658813	0.00668124	0.00677956	0.00688459	0.00699648	0.00711426	0.00723593	0.00735857	0.00747814	0.00758974	0.00768672	0.00776122	0.00780418	0.00780598	0.00775719	0.00765034	0.00748006	0.0072457	0.00695056	0.006603	0.00621627	0.00580705	0.00539401	0.00499674	0.00463383	0.00432154	0.0040726	0.00389551	0.00379401	0.00376767	0.00381113
SDF_STD
0.00188761	0.00213835	0.00239017	0.00263852	0.00287848	0.00310463	0.00331099	0.00349127	0.00363933	0.00374992	0.00381956	0.00384739	0.00383573	0.0037903	0.0037198	0.00363512	0.00354801	0.00346971	0.0034096	0.00337424	0.0033668	0.00338717	0.00343246	0.0034979	0.00357786	0.00366679	0.00375997	0.0038539	0.00394632	0.00403604	0.0041224	0.00420483	0.00428223	0.00435261	0.00441282	0.00445849	0.00448424	0.00448404	0.0044518	0.00438206	0.00427075	0.00411591	0.00391822	0.00368135	0.00341199	0.00311952	0.00281542	0.0025124	0.00222342	0.00196068
Lemniscal spike-density function
High sound level
Prepubertal rats
SDF_DEV
0.00604989	0.00685871	0.00764488	0.00838827	0.00907329	0.00969039	0.0102369	0.0107169	0.0111402	0.0115207	0.0118739	0.0122143	0.0125529	0.0128953	0.0132407	0.0135816	0.0139048	0.0141937	0.0144302	0.0145981	0.0146849	0.0146843	0.0145964	0.0144284	0.014193	0.013907	0.0135894	0.0132589	0.0129329	0.012626	0.0123495	0.0121125	0.0119202	0.011776	0.0116815	0.0116357	0.0116368	0.0116812	0.0117639	0.0118787	0.0120188	0.0121776	0.0123485	0.0125261	0.0127061	0.0128852	0.0130611	0.0132319	0.0133958	0.0135508
SDF_CAS
0.00628083	0.00708772	0.00787423	0.0086227	0.00931847	0.00995035	0.0105114	0.0109984	0.0114117	0.011755	0.0120346	0.0122589	0.0124379	0.0125822	0.0127026	0.0128087	0.0129085	0.0130072	0.0131066	0.0132056	0.0132992	0.0133803	0.0134394	0.0134667	0.0134528	0.0133899	0.0132734	0.0131025	0.0128806	0.0126163	0.0123221	0.0120145	0.0117126	0.0114365	0.0112055	0.0110358	0.0109396	0.0109229	0.0109852	0.0111189	0.0113108	0.0115424	0.0117923	0.0120385	0.0122596	0.012438	0.0125602	0.0126186	0.0126111	0.0125412
SDF_STD
0.00439896	0.00501383	0.00563558	0.00625537	0.00686567	0.00746057	0.00803518	0.00858538	0.00910694	0.00959546	0.0100458	0.0104526	0.0108105	0.011115	0.0113632	0.0115546	0.0116916	0.0117797	0.0118268	0.0118425	0.0118378	0.011823	0.0118072	0.0117977	0.0117993	0.0118143	0.0118432	0.0118851	0.0119377	0.0119987	0.0120654	0.0121356	0.012207	0.0122776	0.012345	0.0124074	0.012462	0.0125074	0.0125426	0.0125674	0.0125837	0.012595	0.0126058	0.0126224	0.0126503	0.0126948	0.0127593	0.0128447	0.0129491	0.0130683
Adult rats
SDF_DEV
0.00309733	0.00354805	0.00399547	0.00442787	0.00483479	0.00520802	0.00554209	0.00583459	0.00608601	0.00629944	0.00647987	0.00663354	0.00676704	0.00688662	0.00699772	0.00710447	0.00720954	0.0073142	0.0074184	0.0075212	0.00762103	0.0077161	0.00780464	0.00788505	0.00795615	0.008017	0.00806709	0.00810601	0.00813347	0.00814954	0.00815435	0.00814845	0.00813258	0.00810829	0.00807748	0.00804224	0.0080049	0.00796754	0.00793162	0.00789787	0.00786641	0.00783625	0.00780603	0.00777446	0.00774076	0.00770485	0.00766792	0.00763195	0.00760031	0.00757646
SDF_CAS
0.00286132	0.00335415	0.00386829	0.0043932	0.00491793	0.00543204	0.0059259	0.00639131	0.00682165	0.00721187	0.00755851	0.00785951	0.00811391	0.00832189	0.00848462	0.00860414	0.00868341	0.00872622	0.00873727	0.00872181	0.00868554	0.00863422	0.00857334	0.00850778	0.00844145	0.0083771	0.0083164	0.00825978	0.00820655	0.00815571	0.008106	0.0080561	0.00800542	0.00795444	0.00790459	0.00785817	0.00781853	0.00778915	0.00777369	0.00777533	0.00779594	0.00783655	0.0078964	0.00797365	0.00806523	0.00816696	0.00827463	0.00838355	0.00848972	0.00858944
SDF_STD
0.00348427	0.00393011	0.00435625	0.00475141	0.00510759	0.00542055	0.00569007	0.00591961	0.00611561	0.0062864	0.00644102	0.00658805	0.00673465	0.00688584	0.00704414	0.00720951	0.00737973	0.0075506	0.00771694	0.00787309	0.00801378	0.00813469	0.0082329	0.00830719	0.00835812	0.0083875	0.00839851	0.00839466	0.00837952	0.0083564	0.00832754	0.00829469	0.00825883	0.0082203	0.00817952	0.00813683	0.00809292	0.0080489	0.00800576	0.0079648	0.00792676	0.0078921	0.00786063	0.00783178	0.00780472	0.00777893	0.00775407	0.00773087	0.00771112	0.00769717
Low sound level
Prepubertal rats
SDF_DEV
0.0150905	0.0171616	0.0191936	0.0211352	0.0229438	0.0245876	0.026048	0.0273184	0.0284031	0.029315	0.0300712	0.030691	0.0311918	0.0315887	0.0318937	0.0321159	0.0322626	0.0323411	0.0323597	0.032329	0.0322619	0.0321725	0.0320755	0.0319851	0.0319129	0.0318668	0.0318517	0.0318692	0.0319166	0.0319901	0.0320849	0.0321951	0.0323162	0.0324439	0.0325737	0.0327016	0.0328229	0.0329329	0.0330255	0.033096	0.0331399	0.0331538	0.0331363	0.0330895	0.0330166	0.0329231	0.0328156	0.0327013	0.0325872	0.0324778
SDF_CAS
0.0148003	0.0167579	0.0186555	0.0204408	0.0220691	0.0235073	0.0247362	0.0257498	0.0265562	0.0271746	0.0276323	0.0279627	0.0281999	0.0283787	0.0285298	0.0286784	0.0288448	0.0290434	0.0292821	0.0295644	0.029889	0.0302509	0.0306418	0.0310514	0.0314663	0.0318715	0.0322528	0.0325939	0.0328809	0.0331015	0.0332475	0.0333159	0.0333088	0.0332345	0.0331064	0.0329419	0.0327606	0.0325835	0.0324295	0.0323136	0.0322461	0.0322313	0.0322674	0.0323477	0.0324606	0.0325919	0.0327271	0.032851	0.0329514	0.0330176
SDF_STD
0.0135127	0.0153183	0.0170802	0.0187516	0.0202921	0.0216707	0.0228667	0.0238702	0.0246817	0.0253104	0.0257721	0.0260868	0.0262761	0.0263625	0.0263674	0.0263108	0.0262109	0.0260847	0.025948	0.0258168	0.0257052	0.0256277	0.025597	0.0256239	0.0257164	0.0258781	0.0261101	0.0264076	0.0267616	0.0271597	0.0275863	0.0280245	0.0284569	0.0288666	0.0292389	0.029562	0.0298281	0.0300322	0.0301746	0.0302593	0.0302931	0.0302859	0.0302496	0.0301969	0.0301405	0.0300926	0.0300641	0.0300639	0.0300982	0.0301715
Adult rats
SDF_DEV
0.00670329	0.0076432	0.0085427	0.00936661	0.010084	0.0106713	0.0111146	0.011411	0.0115683	0.0116038	0.0115419	0.0114107	0.0112391	0.0110536	0.0108756	0.01072	0.0105941	0.0104983	0.0104273	0.0103716	0.0103196	0.0102598	0.0101828	0.0100823	0.00995608	0.00980596	0.00963798	0.00946015	0.00928208	0.00911377	0.00896332	0.00883672	0.00873728	0.00866536	0.00861841	0.00859221	0.0085814	0.00858093	0.00858566	0.00859182	0.00859697	0.00860007	0.00860176	0.00860376	0.00860858	0.00862022	0.00864248	0.00867942	0.00873435	0.00880935
SDF_CAS
0.00492506	0.00566608	0.00640825	0.00713211	0.00781941	0.00845425	0.0090237	0.00951865	0.00993405	0.0102689	0.0105261	0.0107121	0.0108365	0.0109111	0.0109495	0.0109654	0.0109721	0.0109808	0.0110001	0.0110343	0.0110839	0.0111451	0.0112106	0.0112706	0.0113141	0.0113308	0.0113125	0.0112542	0.0111555	0.0110207	0.0108578	0.0106785	0.010496	0.0103236	0.0101731	0.0100525	0.00996629	0.00991442	0.00989258	0.00989369	0.0099095	0.00993276	0.00995751	0.0099817	0.0100077	0.0100412	0.0100912	0.0101676	0.0102799	0.0104362
SDF_STD
0.00703407	0.00794989	0.00884392	0.00969615	0.0104903	0.0112147	0.0118625	0.0124313	0.0129224	0.0133397	0.0136889	0.0139758	0.0142059	0.014384	0.0145131	0.014595	0.0146306	0.0146196	0.0145622	0.0144589	0.0143116	0.0141239	0.0139011	0.0136504	0.0133807	0.0131011	0.0128224	0.0125532	0.0123014	0.012073	0.0118709	0.0116955	0.0115444	0.011413	0.0112954	0.011185	0.0110754	0.0109623	0.010843	0.0107171	0.0105889	0.0104633	0.0103481	0.0102516	0.0101821	0.010146	0.0101475	0.0101873	0.0102629	0.010368
Time for all
-0.1	-0.099	-0.098	-0.097	-0.096	-0.095	-0.094	-0.093	-0.092	-0.091	-0.09	-0.089	-0.088	-0.087	-0.086	-0.085	-0.084	-0.083	-0.082	-0.081	-0.08	-0.079	-0.078	-0.077	-0.076	-0.075	-0.074	-0.073	-0.072	-0.071	-0.07	-0.069	-0.068	-0.067	-0.066	-0.065	-0.064	-0.063	-0.062	-0.061	-0.06	-0.059	-0.058	-0.057	-0.056	-0.055	-0.054	-0.053	-0.052	-0.051
[truncated: 351 more columns]
