# Supplementary material for: Contextual auditory processing in the inferior colliculus is affected in a sex- and age-dependent manner in the valproic acid-induced rat model of autism
Source: PLoS Biol. 2025 Aug 4;23(8):e3003309. doi: 10.1371/journal.pbio.3003309 (PMC12342314; doi:10.1371/journal.pbio.3003309)
Supplement: S2 Data — Group abbreviations: FpC = female prepubertal control, FaC = female adult control, MpC = male prepubertal control, MaC = male adult control, FpV = female prepubertal VPA, FaV = female adult VPA, MpV = male prepubertal VPA, MaV = male adult VPA. General abbreviations: IC, inferior colliculus; VPA, valproic acid. (XLSX). [file pbio.3003309.s002.xlsx]

## Sheet: Figure2A
Lemniscal						Non-lemniscal
Sex		Age		Exposure		Sex		Age		Exposure
Female	Male	Prepubertal	Adult	Control	VPA	Female	Male	Prepubertal	Adult	Control	VPA
0.00349739	0.0579017	0.0152593	0.00349739	0.00349739	0.0152593	2.58957e-68	0.0213997	2.58957e-68	0.000700846	0.000700846	2.58957e-68
0.607445	0.353514	0.524566	0.439112	0.571695	0.364751	0.325461	0.13881	0.143084	0.300336	0.243484	0.130197
1.05189	0.597422	0.792756	0.857951	0.996967	0.619628	0.495565	0.247205	0.251135	0.471025	0.411615	0.229275
1.49633	0.84133	1.06095	1.27679	1.42224	0.874506	0.665668	0.355601	0.359187	0.641713	0.579745	0.328353
1.94078	1.08524	1.32914	1.69563	1.84751	1.12938	0.835771	0.463996	0.467238	0.812402	0.747876	0.427431
2.38522	1.32915	1.59733	2.11447	2.27278	1.38426	1.00587	0.572392	0.575289	0.983091	0.916007	0.526509
2.82966	1.57305	1.86552	2.53331	2.69805	1.63914	1.17598	0.680787	0.68334	1.15378	1.08414	0.625587
3.27411	1.81696	2.13371	2.95215	3.12333	1.89402	1.34608	0.789183	0.791392	1.32447	1.25227	0.724665
3.71855	2.06087	2.4019	3.37099	3.5486	2.1489	1.51618	0.897578	0.899443	1.49516	1.4204	0.823743
4.16299	2.30478	2.67009	3.78983	3.97387	2.40377	1.68629	1.00597	1.00749	1.66585	1.58853	0.922821
4.60744	2.54868	2.93828	4.20866	4.39914	2.65865	1.85639	1.11437	1.11555	1.83654	1.75666	1.0219
5.05188	2.79259	3.20647	4.6275	4.82441	2.91353	2.02649	1.22276	1.2236	2.00722	1.92479	1.12098
5.49632	3.0365	3.47466	5.04634	5.24969	3.16841	2.1966	1.33116	1.33165	2.17791	2.09292	1.22005
5.94077	3.28041	3.74285	5.46518	5.67496	3.42328	2.3667	1.43956	1.4397	2.3486	2.26105	1.31913
6.38521	3.52431	4.01104	5.88402	6.10023	3.67816	2.5368	1.54795	1.54775	2.51929	2.42918	1.41821
6.82965	3.76822	4.27923	6.30286	6.5255	3.93304	2.70691	1.65635	1.6558	2.68998	2.59731	1.51729
7.2741	4.01213	4.54742	6.7217	6.95077	4.18792	2.87701	1.76474	1.76385	2.86067	2.76544	1.61637
7.71854	4.25604	4.81561	7.14054	7.37605	4.44279	3.04711	1.87314	1.8719	3.03136	2.93358	1.71544
8.16298	4.49995	5.0838	7.55938	7.80132	4.69767	3.21722	1.98153	1.97996	3.20205	3.10171	1.81452
8.60743	4.74385	5.35199	7.97822	8.22659	4.95255	3.38732	2.08993	2.08801	3.37273	3.26984	1.9136
9.05187	4.98776	5.62018	8.39706	8.65186	5.20743	3.55742	2.19832	2.19606	3.54342	3.43797	2.01268
9.49632	5.23167	5.88837	8.8159	9.07713	5.46231	3.72753	2.30672	2.30411	3.71411	3.6061	2.11176
9.94076	5.47558	6.15656	9.23473	9.5024	5.71718	3.89763	2.41512	2.41216	3.8848	3.77423	2.21083
10.3852	5.71948	6.42475	9.65357	9.92768	5.97206	4.06773	2.52351	2.52021	4.05549	3.94236	2.30991
10.8296	5.96339	6.69294	10.0724	10.3529	6.22694	4.23783	2.63191	2.62826	4.22618	4.11049	2.40899
11.2741	6.2073	6.96113	10.4913	10.7782	6.48182	4.40794	2.7403	2.73631	4.39687	4.27862	2.50807
11.7185	6.45121	7.22932	10.9101	11.2035	6.73669	4.57804	2.8487	2.84437	4.56756	4.44675	2.60715
12.163	6.69511	7.49751	11.3289	11.6288	6.99157	4.74814	2.95709	2.95242	4.73825	4.61488	2.70622
12.6074	6.93902	7.76571	11.7478	12.054	7.24645	4.91825	3.06549	3.06047	4.90893	4.78301	2.8053
13.0519	7.18293	8.0339	12.1666	12.4793	7.50133	5.08835	3.17388	3.16852	5.07962	4.95114	2.90438
13.4963	7.42684	8.30209	12.5854	12.9046	7.75621	5.25845	3.28228	3.27657	5.25031	5.11927	3.00346
13.9408	7.67075	8.57028	13.0043	13.3299	8.01108	5.42856	3.39067	3.38462	5.421	5.28741	3.10254
14.3852	7.91465	8.83847	13.4231	13.7551	8.26596	5.59866	3.49907	3.49267	5.59169	5.45554	3.20161
14.8296	8.15856	9.10666	13.842	14.1804	8.52084	5.76876	3.60747	3.60072	5.76238	5.62367	3.30069
15.2741	8.40247	9.37485	14.2608	14.6057	8.77572	5.93887	3.71586	3.70878	5.93307	5.7918	3.39977
15.7185	8.64638	9.64304	14.6796	15.0309	9.03059	6.10897	3.82426	3.81683	6.10376	5.95993	3.49885
16.163	8.89028	9.91123	15.0985	15.4562	9.28547	6.27907	3.93265	3.92488	6.27445	6.12806	3.59793
16.6074	9.13419	10.1794	15.5173	15.8815	9.54035	6.44918	4.04105	4.03293	6.44513	6.29619	3.697
17.0519	9.3781	10.4476	15.9362	16.3068	9.79523	6.61928	4.14944	4.14098	6.61582	6.46432	3.79608
17.4963	9.62201	10.7158	16.355	16.732	10.0501	6.78938	4.25784	4.24903	6.78651	6.63245	3.89516
17.9407	9.86591	10.984	16.7738	17.1573	10.305	6.95949	4.36623	4.35708	6.9572	6.80058	3.99424
18.3852	10.1098	11.2522	17.1927	17.5826	10.5599	7.12959	4.47463	4.46513	7.12789	6.96871	4.09332
18.8296	10.3537	11.5204	17.6115	18.0078	10.8147	7.29969	4.58303	4.57319	7.29858	7.13684	4.19239
19.2741	10.5976	11.7886	18.0304	18.4331	11.0696	7.4698	4.69142	4.68124	7.46927	7.30497	4.29147
19.7185	10.8415	12.0568	18.4492	18.8584	11.3245	7.6399	4.79982	4.78929	7.63996	7.4731	4.39055
20.163	11.0855	12.3249	18.868	19.2837	11.5794	7.81	4.90821	4.89734	7.81064	7.64123	4.48963
20.6074	11.3294	12.5931	19.2869	19.7089	11.8343	7.9801	5.01661	5.00539	7.98133	7.80937	4.58871
21.0518	11.5733	12.8613	19.7057	20.1342	12.0891	8.15021	5.125	5.11344	8.15202	7.9775	4.68778
21.4963	11.8172	13.1295	20.1246	20.5595	12.344	8.32031	5.2334	5.22149	8.32271	8.14563	4.78686
21.9407	12.0611	13.3977	20.5434	20.9847	12.5989	8.49041	5.34179	5.32954	8.4934	8.31376	4.88594
22.3852	12.305	13.6659	20.9622	21.41	12.8538	8.66052	5.45019	5.4376	8.66409	8.48189	4.98502
22.8296	12.5489	13.9341	21.3811	21.8353	13.1086	8.83062	5.55858	5.54565	8.83478	8.65002	5.0841
23.2741	12.7928	14.2023	21.7999	22.2606	13.3635	9.00072	5.66698	5.6537	9.00547	8.81815	5.18317
23.7185	13.0367	14.4705	22.2187	22.6858	13.6184	9.17083	5.77538	5.76175	9.17616	8.98628	5.28225
24.163	13.2806	14.7387	22.6376	23.1111	13.8733	9.34093	5.88377	5.8698	9.34684	9.15441	5.38133
24.6074	13.5245	15.0068	23.0564	23.5364	14.1282	9.51103	5.99217	5.97785	9.51753	9.32254	5.48041
25.0518	13.7684	15.275	23.4753	23.9616	14.383	9.68114	6.10056	6.0859	9.68822	9.49067	5.57949
25.4963	14.0123	15.5432	23.8941	24.3869	14.6379	9.85124	6.20896	6.19395	9.85891	9.6588	5.67856
25.9407	14.2563	15.8114	24.3129	24.8122	14.8928	10.0213	6.31735	6.30201	10.0296	9.82693	5.77764
26.3852	14.5002	16.0796	24.7318	25.2375	15.1477	10.1914	6.42575	6.41006	10.2003	9.99506	5.87672
26.8296	14.7441	16.3478	25.1506	25.6627	15.4025	10.3615	6.53414	6.51811	10.371	10.1632	5.9758
27.2741	14.988	16.616	25.5695	26.088	15.6574	10.5317	6.64254	6.62616	10.5417	10.3313	6.07488
27.7185	15.2319	16.8842	25.9883	26.5133	15.9123	10.7018	6.75094	6.73421	10.7124	10.4995	6.17395
28.1629	15.4758	17.1524	26.4071	26.9386	16.1672	10.8719	6.85933	6.84226	10.883	10.6676	6.27303
28.6074	15.7197	17.4206	26.826	27.3638	16.4221	11.042	6.96773	6.95031	11.0537	10.8357	6.37211
29.0518	15.9636	17.6887	27.2448	27.7891	16.6769	11.2121	7.07612	7.05836	11.2244	11.0038	6.47119
29.4963	16.2075	17.9569	27.6637	28.2144	16.9318	11.3822	7.18452	7.16642	11.3951	11.172	6.57027
29.9407	16.4514	18.2251	28.0825	28.6396	17.1867	11.5523	7.29291	7.27447	11.5658	11.3401	6.66934
30.3852	16.6953	18.4933	28.5013	29.0649	17.4416	11.7224	7.40131	7.38252	11.7365	11.5082	6.76842
30.8296	16.9392	18.7615	28.9202	29.4902	17.6964	11.8925	7.5097	7.49057	11.9072	11.6764	6.8675
31.274	17.1831	19.0297	29.339	29.9155	17.9513	12.0626	7.6181	7.59862	12.0779	11.8445	6.96658
31.7185	17.4271	19.2979	29.7579	30.3407	18.2062	12.2327	7.72649	7.70667	12.2486	12.0126	7.06566
32.1629	17.671	19.5661	30.1767	30.766	18.4611	12.4028	7.83489	7.81472	12.4192	12.1808	7.16473
32.6074	17.9149	19.8343	30.5955	31.1913	18.716	12.5729	7.94329	7.92278	12.5899	12.3489	7.26381
33.0518	18.1588	20.1025	31.0144	31.6165	18.9708	12.743	8.05168	8.03083	12.7606	12.517	7.36289
33.4963	18.4027	20.3707	31.4332	32.0418	19.2257	12.9131	8.16008	8.13888	12.9313	12.6852	7.46197
33.9407	18.6466	20.6388	31.852	32.4671	19.4806	13.0832	8.26847	8.24693	13.102	12.8533	7.56105
34.3852	18.8905	20.907	32.2709	32.8924	19.7355	13.2533	8.37687	8.35498	13.2727	13.0214	7.66012
34.8296	19.1344	21.1752	32.6897	33.3176	19.9903	13.4234	8.48526	8.46303	13.4434	13.1895	7.7592
35.274	19.3783	21.4434	33.1086	33.7429	20.2452	13.5935	8.59366	8.57108	13.6141	13.3577	7.85828
35.7185	19.6222	21.7116	33.5274	34.1682	20.5001	13.7636	8.70205	8.67913	13.7848	13.5258	7.95736
36.1629	19.8661	21.9798	33.9462	34.5934	20.755	13.9337	8.81045	8.78719	13.9554	13.6939	8.05643
36.6074	20.11	22.248	34.3651	35.0187	21.0099	14.1038	8.91885	8.89524	14.1261	13.8621	8.15551
37.0518	20.3539	22.7573	34.7839	35.444	21.2647	14.2739	9.02724	9.00329	14.2968	14.0302	8.25459
37.4963	20.5979	22.7573	35.2028	35.8693	21.5196	14.444	9.13564	9.11134	14.4675	14.1983	8.35367
37.9407	20.8418	22.248	35.6216	36.2945	21.8691	14.6141	9.24403	9.21939	14.6382	14.3665	8.48387
38.3851	21.0857	21.9798	36.0404	36.7198	21.8691	14.7842	9.35243	9.32744	14.8089	14.5346	8.48387
38.9891	21.3296	21.7116	36.4593	37.1451	21.5196	14.9543	9.46082	9.43549	14.9796	14.7027	8.35367
38.9891	21.5735	21.4434	36.8781	37.5703	21.2647	15.1244	9.56922	9.54354	15.1503	14.8709	8.25459
38.3851	21.8691	21.1752	37.297	37.9956	21.0099	15.4499	9.68663	9.68663	15.4499	15.039	8.15551
37.9407	21.8691	20.907	37.7158	38.4209	20.755	15.4499	9.68663	9.68663	15.4499	15.2071	8.05643
37.4963	21.5735	20.6388	38.1346	38.9891	20.5001	15.1244	9.56922	9.54354	15.1503	15.4499	7.95736
37.0518	21.3296	20.3707	38.5535	38.9891	20.2452	14.9543	9.46082	9.43549	14.9796	15.4499	7.85828
36.6074	21.0857	20.1025	38.9891	38.4209	19.9903	14.7842	9.35243	9.32744	14.8089	15.2071	7.7592
36.1629	20.8418	19.8343	38.9891	37.9956	19.7355	14.6141	9.24403	9.21939	14.6382	15.039	7.66012
35.7185	20.5979	19.5661	38.5535	37.5703	19.4806	14.444	9.13564	9.11134	14.4675	14.8709	7.56105
35.274	20.3539	19.2979	38.1346	37.1451	19.2257	14.2739	9.02724	9.00329	14.2968	14.7027	7.46197
34.8296	20.11	19.0297	37.7158	36.7198	18.9708	14.1038	8.91885	8.89524	14.1261	14.5346	7.36289
34.3852	19.8661	18.7615	37.297	36.2945	18.716	13.9337	8.81045	8.78719	13.9554	14.3665	7.26381
33.9407	19.6222	18.4933	36.8781	35.8693	18.4611	13.7636	8.70205	8.67913	13.7848	14.1983	7.16473
33.4963	19.3783	18.2251	36.4593	35.444	18.2062	13.5935	8.59366	8.57108	13.6141	14.0302	7.06566
33.0518	19.1344	17.9569	36.0404	35.0187	17.9513	13.4234	8.48526	8.46303	13.4434	13.8621	6.96658
32.6074	18.8905	17.6887	35.6216	34.5934	17.6964	13.2533	8.37687	8.35498	13.2727	13.6939	6.8675
32.1629	18.6466	17.4206	35.2028	34.1682	17.4416	13.0832	8.26847	8.24693	13.102	13.5258	6.76842
31.7185	18.4027	17.1524	34.7839	33.7429	17.1867	12.9131	8.16008	8.13888	12.9313	13.3577	6.66934
31.274	18.1588	16.8842	34.3651	33.3176	16.9318	12.743	8.05168	8.03083	12.7606	13.1895	6.57027
30.8296	17.9149	16.616	33.9462	32.8924	16.6769	12.5729	7.94329	7.92278	12.5899	13.0214	6.47119
30.3852	17.671	16.3478	33.5274	32.4671	16.4221	12.4028	7.83489	7.81472	12.4192	12.8533	6.37211
29.9407	17.4271	16.0796	33.1086	32.0418	16.1672	12.2327	7.72649	7.70667	12.2486	12.6852	6.27303
29.4963	17.1831	15.8114	32.6897	31.6165	15.9123	12.0626	7.6181	7.59862	12.0779	12.517	6.17395
29.0518	16.9392	15.5432	32.2709	31.1913	15.6574	11.8925	7.5097	7.49057	11.9072	12.3489	6.07488
28.6074	16.6953	15.275	31.852	30.766	15.4025	11.7224	7.40131	7.38252	11.7365	12.1808	5.9758
28.1629	16.4514	15.0068	31.4332	30.3407	15.1477	11.5523	7.29291	7.27447	11.5658	12.0126	5.87672
27.7185	16.2075	14.7387	31.0144	29.9155	14.8928	11.3822	7.18452	7.16642	11.3951	11.8445	5.77764
27.2741	15.9636	14.4705	30.5955	29.4902	14.6379	11.2121	7.07612	7.05836	11.2244	11.6764	5.67856
26.8296	15.7197	14.2023	30.1767	29.0649	14.383	11.042	6.96773	6.95031	11.0537	11.5082	5.57949
26.3852	15.4758	13.9341	29.7579	28.6396	14.1282	10.8719	6.85933	6.84226	10.883	11.3401	5.48041
25.9407	15.2319	13.6659	29.339	28.2144	13.8733	10.7018	6.75094	6.73421	10.7124	11.172	5.38133
25.4963	14.988	13.3977	28.9202	27.7891	13.6184	10.5317	6.64254	6.62616	10.5417	11.0038	5.28225
25.0518	14.7441	13.1295	28.5013	27.3638	13.3635	10.3615	6.53414	6.51811	10.371	10.8357	5.18317
24.6074	14.5002	12.8613	28.0825	26.9386	13.1086	10.1914	6.42575	6.41006	10.2003	10.6676	5.0841
24.163	14.2563	12.5931	27.6637	26.5133	12.8538	10.0213	6.31735	6.30201	10.0296	10.4995	4.98502
23.7185	14.0123	12.3249	27.2448	26.088	12.5989	9.85124	6.20896	6.19395	9.85891	10.3313	4.88594
23.2741	13.7684	12.0568	26.826	25.6627	12.344	9.68114	6.10056	6.0859	9.68822	10.1632	4.78686
22.8296	13.5245	11.7886	26.4071	25.2375	12.0891	9.51103	5.99217	5.97785	9.51753	9.99506	4.68778
22.3852	13.2806	11.5204	25.9883	24.8122	11.8343	9.34093	5.88377	5.8698	9.34684	9.82693	4.58871
21.9407	13.0367	11.2522	25.5695	24.3869	11.5794	9.17083	5.77538	5.76175	9.17616	9.6588	4.48963
21.4963	12.7928	10.984	25.1506	23.9616	11.3245	9.00072	5.66698	5.6537	9.00547	9.49067	4.39055
21.0518	12.5489	10.7158	24.7318	23.5364	11.0696	8.83062	5.55858	5.54565	8.83478	9.32254	4.29147
20.6074	12.305	10.4476	24.3129	23.1111	10.8147	8.66052	5.45019	5.4376	8.66409	9.15441	4.19239
20.163	12.0611	10.1794	23.8941	22.6858	10.5599	8.49041	5.34179	5.32954	8.4934	8.98628	4.09332
19.7185	11.8172	9.91123	23.4753	22.2606	10.305	8.32031	5.2334	5.22149	8.32271	8.81815	3.99424
19.2741	11.5733	9.64304	23.0564	21.8353	10.0501	8.15021	5.125	5.11344	8.15202	8.65002	3.89516
18.8296	11.3294	9.37485	22.6376	21.41	9.79523	7.9801	5.01661	5.00539	7.98133	8.48189	3.79608
18.3852	11.0855	9.10666	22.2187	20.9847	9.54035	7.81	4.90821	4.89734	7.81064	8.31376	3.697
17.9407	10.8415	8.83847	21.7999	20.5595	9.28547	7.6399	4.79982	4.78929	7.63996	8.14563	3.59793
17.4963	10.5976	8.57028	21.3811	20.1342	9.03059	7.4698	4.69142	4.68124	7.46927	7.9775	3.49885
17.0519	10.3537	8.30209	20.9622	19.7089	8.77572	7.29969	4.58303	4.57319	7.29858	7.80937	3.39977
16.6074	10.1098	8.0339	20.5434	19.2837	8.52084	7.12959	4.47463	4.46513	7.12789	7.64123	3.30069
16.163	9.86591	7.76571	20.1246	18.8584	8.26596	6.95949	4.36623	4.35708	6.9572	7.4731	3.20161
15.7185	9.62201	7.49751	19.7057	18.4331	8.01108	6.78938	4.25784	4.24903	6.78651	7.30497	3.10254
15.2741	9.3781	7.22932	19.2869	18.0078	7.75621	6.61928	4.14944	4.14098	6.61582	7.13684	3.00346
14.8296	9.13419	6.96113	18.868	17.5826	7.50133	6.44918	4.04105	4.03293	6.44513	6.96871	2.90438
14.3852	8.89028	6.69294	18.4492	17.1573	7.24645	6.27907	3.93265	3.92488	6.27445	6.80058	2.8053
13.9408	8.64638	6.42475	18.0304	16.732	6.99157	6.10897	3.82426	3.81683	6.10376	6.63245	2.70622
13.4963	8.40247	6.15656	17.6115	16.3068	6.73669	5.93887	3.71586	3.70878	5.93307	6.46432	2.60715
13.0519	8.15856	5.88837	17.1927	15.8815	6.48182	5.76876	3.60747	3.60072	5.76238	6.29619	2.50807
12.6074	7.91465	5.62018	16.7738	15.4562	6.22694	5.59866	3.49907	3.49267	5.59169	6.12806	2.40899
12.163	7.67075	5.35199	16.355	15.0309	5.97206	5.42856	3.39067	3.38462	5.421	5.95993	2.30991
11.7185	7.42684	5.0838	15.9362	14.6057	5.71718	5.25845	3.28228	3.27657	5.25031	5.7918	2.21083
11.2741	7.18293	4.81561	15.5173	14.1804	5.46231	5.08835	3.17388	3.16852	5.07962	5.62367	2.11176
10.8296	6.93902	4.54742	15.0985	13.7551	5.20743	4.91825	3.06549	3.06047	4.90893	5.45554	2.01268
10.3852	6.69511	4.27923	14.6796	13.3299	4.95255	4.74814	2.95709	2.95242	4.73825	5.28741	1.9136
9.94076	6.45121	4.01104	14.2608	12.9046	4.69767	4.57804	2.8487	2.84437	4.56756	5.11927	1.81452
9.49632	6.2073	3.74285	13.842	12.4793	4.44279	4.40794	2.7403	2.73631	4.39687	4.95114	1.71544
9.05187	5.96339	3.47466	13.4231	12.054	4.18792	4.23783	2.63191	2.62826	4.22618	4.78301	1.61637
8.60743	5.71948	3.20647	13.0043	11.6288	3.93304	4.06773	2.52351	2.52021	4.05549	4.61488	1.51729
8.16298	5.47558	2.93828	12.5854	11.2035	3.67816	3.89763	2.41512	2.41216	3.8848	4.44675	1.41821
7.71854	5.23167	2.67009	12.1666	10.7782	3.42328	3.72753	2.30672	2.30411	3.71411	4.27862	1.31913
7.2741	4.98776	2.4019	11.7478	10.3529	3.16841	3.55742	2.19832	2.19606	3.54342	4.11049	1.22005
6.82965	4.74385	2.13371	11.3289	9.92768	2.91353	3.38732	2.08993	2.08801	3.37273	3.94236	1.12098
6.38521	4.49995	1.86552	10.9101	9.5024	2.65865	3.21722	1.98153	1.97996	3.20205	3.77423	1.0219
5.94077	4.25604	1.59733	10.4913	9.07713	2.40377	3.04711	1.87314	1.8719	3.03136	3.6061	0.922821
5.49632	4.01213	1.32914	10.0724	8.65186	2.1489	2.87701	1.76474	1.76385	2.86067	3.43797	0.823743
5.05188	3.76822	1.06095	9.65357	8.22659	1.89402	2.70691	1.65635	1.6558	2.68998	3.26984	0.724665
4.60744	3.52431	0.792756	9.23473	7.80132	1.63914	2.5368	1.54795	1.54775	2.51929	3.10171	0.625587
4.16299	3.28041	0.524566	8.8159	7.37605	1.38426	2.3667	1.43956	1.4397	2.3486	2.93358	0.526509
3.71855	3.0365	0.0152593	8.39706	6.95077	1.12938	2.1966	1.33116	1.33165	2.17791	2.76544	0.427431
3.27411	2.79259		7.97822	6.5255	0.874506	2.02649	1.22276	1.2236	2.00722	2.59731	0.328353
2.82966	2.54868		7.55938	6.10023	0.619628	1.85639	1.11437	1.11555	1.83654	2.42918	0.229275
2.38522	2.30478		7.14054	5.67496	0.364751	1.68629	1.00597	1.00749	1.66585	2.26105	0.130197
1.94078	2.06087		6.7217	5.24969	0.0152593	1.51618	0.897578	0.899443	1.49516	2.09292	2.58957e-68
1.49633	1.81696		6.30286	4.82441		1.34608	0.789183	0.791392	1.32447	1.92479
1.05189	1.57305		5.88402	4.39914		1.17598	0.680787	0.68334	1.15378	1.75666
0.607445	1.32915		5.46518	3.97387		1.00587	0.572392	0.575289	0.983091	1.58853
0.00349739	1.08524		5.04634	3.5486		0.835771	0.463996	0.467238	0.812402	1.4204
	0.84133		4.6275	3.12333		0.665668	0.355601	0.359187	0.641713	1.25227
	0.597422		4.20866	2.69805		0.495565	0.247205	0.251135	0.471025	1.08414
	0.353514		3.78983	2.27278		0.325461	0.13881	0.143084	0.300336	0.916007
	0.0579017		3.37099	1.84751		2.58957e-68	0.0213997	2.58957e-68	0.000700846	0.747876
			2.95215	1.42224						0.579745
			2.53331	0.996967						0.411615
			2.11447	0.571695						0.243484
			1.69563	0.00349739						0.000700846
			1.27679
			0.857951
			0.439112
			0.00349739

## Sheet: Figure2B
Lemniscal								Non-lemniscal
FpC	FaC	MpC	MaC	FpV	FaV	MpV	MaV	FpC	FaC	MpC	MaC	FpV	FaV	MpV	MaV
0.0426533	0.00349739	0.223317	0.129412	0.0152593	0.659848	0.0579017	0.0614473	0.0484771	0.000700846	0.26035	0.0466931	2.58957e-68	0.035571	0.0213997	0.0915214
0.584283	0.856566	0.475384	0.32213	0.22663	0.989307	0.382931	0.455242	0.191825	0.259361	0.432002	0.226767	0.145287	0.11462	0.128821	0.146197
0.86521	1.30572	0.612475	0.451836	0.371532	1.2784	0.592641	0.696852	0.264823	0.43503	0.538861	0.320863	0.227361	0.158635	0.22819	0.195249
1.14614	1.75487	0.749567	0.581542	0.516434	1.5675	0.802351	0.938462	0.337821	0.6107	0.645719	0.414959	0.309436	0.20265	0.327559	0.2443
1.42706	2.20402	0.886658	0.711248	0.661336	1.8566	1.01206	1.18007	0.410818	0.786369	0.752578	0.509055	0.39151	0.246665	0.426928	0.293352
1.70799	2.65317	1.02375	0.840954	0.806238	2.1457	1.22177	1.42168	0.483816	0.962038	0.859436	0.603151	0.473585	0.29068	0.526297	0.342404
1.98892	3.10232	1.16084	0.97066	0.95114	2.43479	1.43148	1.66329	0.556814	1.13771	0.966295	0.697247	0.555659	0.334695	0.625665	0.391456
2.26985	3.55147	1.29793	1.10037	1.09604	2.72389	1.64119	1.9049	0.629811	1.31338	1.07315	0.791343	0.637733	0.37871	0.725034	0.440507
2.55077	4.00062	1.43502	1.23007	1.24094	3.01299	1.8509	2.14651	0.702809	1.48905	1.18001	0.885439	0.719808	0.422725	0.824403	0.489559
2.8317	4.44977	1.57212	1.35978	1.38585	3.30209	2.06061	2.38812	0.775807	1.66471	1.28687	0.979535	0.801882	0.46674	0.923772	0.538611
3.11263	4.89892	1.70921	1.48948	1.53075	3.59118	2.27032	2.62973	0.848804	1.84038	1.39373	1.07363	0.883957	0.510755	1.02314	0.587663
3.39355	5.34807	1.8463	1.61919	1.67565	3.88028	2.48003	2.87134	0.921802	2.01605	1.50059	1.16773	0.966031	0.55477	1.12251	0.636714
3.67448	5.79722	1.98339	1.74889	1.82055	4.16938	2.68974	3.11295	0.9948	2.19172	1.60745	1.26182	1.04811	0.598785	1.22188	0.685766
3.95541	6.24637	2.12048	1.8786	1.96546	4.45848	2.89945	3.35456	1.0678	2.36739	1.7143	1.35592	1.13018	0.6428	1.32125	0.734818
4.23633	6.69552	2.25757	2.00831	2.11036	4.74757	3.10916	3.59617	1.1408	2.54306	1.82116	1.45001	1.21225	0.686815	1.42062	0.78387
4.51726	7.14467	2.39466	2.13801	2.25526	5.03667	3.31887	3.83778	1.21379	2.71873	1.92802	1.54411	1.29433	0.73083	1.51999	0.832921
4.79819	7.59382	2.53175	2.26772	2.40016	5.32577	3.52858	4.07939	1.28679	2.8944	2.03488	1.63821	1.3764	0.774845	1.61936	0.881973
5.07911	8.04297	2.66885	2.39742	2.54506	5.61487	3.73829	4.321	1.35979	3.07007	2.14174	1.7323	1.45848	0.81886	1.71872	0.931025
5.36004	8.49212	2.80594	2.52713	2.68997	5.90396	3.948	4.56261	1.43279	3.24574	2.2486	1.8264	1.54055	0.862875	1.81809	0.980076
5.64097	8.94127	2.94303	2.65684	2.83487	6.19306	4.15771	4.80422	1.50578	3.42141	2.35546	1.92049	1.62263	0.90689	1.91746	1.02913
5.9219	9.39042	3.08012	2.78654	2.97977	6.48216	4.36742	5.04583	1.57878	3.59708	2.46231	2.01459	1.7047	0.950905	2.01683	1.07818
6.20282	9.83957	3.21721	2.91625	3.12467	6.77126	4.57713	5.28744	1.65178	3.77274	2.56917	2.10869	1.78678	0.99492	2.1162	1.12723
6.48375	10.2887	3.3543	3.04595	3.26957	7.06035	4.78684	5.52905	1.72478	3.94841	2.67603	2.20278	1.86885	1.03894	2.21557	1.17628
6.76468	10.7379	3.49139	3.17566	3.41448	7.34945	4.99655	5.77066	1.79777	4.12408	2.78289	2.29688	1.95092	1.08295	2.31494	1.22534
7.0456	11.187	3.62849	3.30537	3.55938	7.63855	5.20626	6.01227	1.87077	4.29975	2.88975	2.39097	2.033	1.12697	2.41431	1.27439
7.32653	11.6362	3.76558	3.43507	3.70428	7.92764	5.41597	6.25388	1.94377	4.47542	2.99661	2.48507	2.11507	1.17098	2.51368	1.32344
7.60746	12.0853	3.90267	3.56478	3.84918	8.21674	5.62568	6.49549	2.01677	4.65109	3.10347	2.57917	2.19715	1.215	2.61304	1.37249
7.88838	12.5345	4.03976	3.69448	3.99408	8.50584	5.83539	6.7371	2.08977	4.82676	3.21032	2.67326	2.27922	1.25901	2.71241	1.42154
8.16931	12.9836	4.17685	3.82419	4.13899	8.79494	6.0451	6.97871	2.16276	5.00243	3.31718	2.76736	2.3613	1.30303	2.81178	1.47059
8.45024	13.4328	4.31394	3.95389	4.28389	9.08403	6.25481	7.22032	2.23576	5.1781	3.42404	2.86145	2.44337	1.34704	2.91115	1.51965
8.73117	13.8819	4.45103	4.0836	4.42879	9.37313	6.46452	7.46193	2.30876	5.35377	3.5309	2.95555	2.52545	1.39106	3.01052	1.5687
9.01209	14.3311	4.58813	4.21331	4.57369	9.66223	6.67423	7.70354	2.38176	5.52944	3.63776	3.04965	2.60752	1.43507	3.10989	1.61775
9.29302	14.7802	4.72522	4.34301	4.71859	9.95133	6.88394	7.94515	2.45475	5.7051	3.74462	3.14374	2.68959	1.47909	3.20926	1.6668
9.57395	15.2294	4.86231	4.47272	4.8635	10.2404	7.09365	8.18676	2.52775	5.88077	3.85147	3.23784	2.77167	1.5231	3.30863	1.71585
9.85487	15.6785	4.9994	4.60242	5.0084	10.5295	7.30336	8.42837	2.60075	6.05644	3.95833	3.33193	2.85374	1.56712	3.408	1.7649
10.1358	16.1277	5.13649	4.73213	5.1533	10.8186	7.51307	8.66998	2.67375	6.23211	4.06519	3.42603	2.93582	1.61113	3.50737	1.81396
10.4167	16.5768	5.27358	4.86184	5.2982	11.1077	7.72278	8.91159	2.74674	6.40778	4.17205	3.52013	3.01789	1.65515	3.60673	1.86301
10.6977	17.026	5.41067	4.99154	5.44311	11.3968	7.93249	9.1532	2.81974	6.58345	4.27891	3.61422	3.09997	1.69916	3.7061	1.91206
10.9786	17.4751	5.54777	5.12125	5.58801	11.6859	8.1422	9.39481	2.89274	6.75912	4.38577	3.70832	3.18204	1.74318	3.80547	1.96111
11.2595	17.9243	5.68486	5.25095	5.73291	11.975	8.35191	9.63642	2.96574	6.93479	4.49263	3.80241	3.26412	1.78719	3.90484	2.01016
11.5404	18.3734	5.82195	5.38066	5.87781	12.2641	8.56162	9.87803	3.03874	7.11046	4.59948	3.89651	3.34619	1.83121	4.00421	2.05921
11.8214	18.8226	5.95904	5.51036	6.02271	12.5532	8.77133	10.1196	3.11173	7.28613	4.70634	3.99061	3.42827	1.87522	4.10358	2.10827
12.1023	19.2717	6.09613	5.64007	6.16762	12.8423	8.98104	10.3612	3.18473	7.4618	4.8132	4.0847	3.51034	1.91924	4.20295	2.15732
12.3832	19.7209	6.23322	5.76978	6.31252	13.1314	9.19075	10.6029	3.25773	7.63747	4.92006	4.1788	3.59241	1.96325	4.30232	2.20637
12.6641	20.17	6.37031	5.89948	6.45742	13.4205	9.40046	10.8445	3.33073	7.81313	5.02692	4.27289	3.67449	2.00727	4.40169	2.25542
12.9451	20.6192	6.50741	6.02919	6.60232	13.7096	9.61017	11.0861	3.40372	7.9888	5.13378	4.36699	3.75656	2.05128	4.50106	2.30447
13.226	21.0683	6.6445	6.15889	6.74722	13.9987	9.81988	11.3277	3.47672	8.16447	5.24064	4.46109	3.83864	2.0953	4.60042	2.35353
13.5069	21.5175	6.78159	6.2886	6.89213	14.2878	10.0296	11.5693	3.54972	8.34014	5.34749	4.55518	3.92071	2.13931	4.69979	2.40258
13.7879	21.9666	6.91868	6.41831	7.03703	14.5769	10.2393	11.8109	3.62272	8.51581	5.45435	4.64928	4.00279	2.18333	4.79916	2.45163
14.0688	22.4158	7.05577	6.54801	7.18193	14.866	10.449	12.0525	3.69571	8.69148	5.56121	4.74337	4.08486	2.22734	4.89853	2.50068
14.3497	22.8649	7.19286	6.67772	7.32683	15.1551	10.6587	12.2941	3.76871	8.86715	5.66807	4.83747	4.16694	2.27136	4.9979	2.54973
14.6306	23.3141	7.32995	6.80742	7.47173	15.4442	10.8684	12.5357	3.84171	9.04282	5.77493	4.93156	4.24901	2.31537	5.09727	2.59878
14.9116	23.7632	7.46705	6.93713	7.61664	15.7333	11.0781	12.7773	3.91471	9.21849	5.88179	5.02566	4.33108	2.35939	5.19664	2.64784
15.1925	24.2124	7.60414	7.06683	7.76154	16.0224	11.2879	13.019	3.98771	9.39416	5.98864	5.11976	4.41316	2.4034	5.29601	2.69689
15.4734	24.6615	7.74123	7.19654	7.90644	16.3115	11.4976	13.2606	4.0607	9.56983	6.0955	5.21385	4.49523	2.44742	5.39538	2.74594
15.7543	25.1107	7.87832	7.32625	8.05134	16.6006	11.7073	13.5022	4.1337	9.7455	6.20236	5.30795	4.57731	2.49143	5.49474	2.79499
16.0353	25.5598	8.01541	7.45595	8.19624	16.8897	11.917	13.7438	4.2067	9.92116	6.30922	5.40204	4.65938	2.53545	5.59411	2.84404
16.3162	26.009	8.1525	7.58566	8.34115	17.1788	12.1267	13.9854	4.2797	10.0968	6.41608	5.49614	4.74146	2.57946	5.69348	2.89309
16.5971	26.4581	8.28959	7.71536	8.48605	17.4679	12.3364	14.227	4.35269	10.2725	6.52294	5.59024	4.82353	2.62348	5.79285	2.94215
16.878	26.9073	8.42669	7.84507	8.63095	17.757	12.5461	14.4686	4.42569	10.4482	6.6298	5.68433	4.90561	2.66749	5.89222	2.9912
17.159	27.3564	8.56378	7.97478	8.77585	18.0461	12.7558	14.7102	4.49869	10.6238	6.73665	5.77843	4.98768	2.71151	5.99159	3.04025
17.4399	27.8056	8.70087	8.10448	8.98722	18.3352	12.9655	14.9518	4.57169	10.7995	6.84351	5.87252	5.06975	2.75552	6.09096	3.09492
17.7208	28.2547	8.83796	8.23419	8.98722	18.6242	13.1752	15.1934	4.64468	10.9752	6.95037	5.96662	5.15183	2.79954	6.19033	3.09492
18.0018	28.7039	8.97505	8.36389	8.77585	18.9133	13.385	15.4351	4.71768	11.1508	7.05723	6.06072	5.2339	2.84355	6.2897	3.04025
18.2827	29.153	9.11214	8.4936	8.63095	19.2024	13.5947	15.6767	4.79068	11.3265	7.16409	6.15481	5.31598	2.88757	6.38907	2.9912
18.5636	29.6022	9.24923	8.62331	8.48605	19.5319	13.8044	15.9183	4.86368	11.5022	7.27095	6.24891	5.39805	2.96661	6.48843	2.94215
18.8445	30.0513	9.38633	8.75301	8.34115	19.5319	14.0141	16.1599	4.93668	11.6779	7.37781	6.343	5.48013	2.96661	6.5878	2.89309
19.1255	30.5005	9.52342	8.88272	8.19624	19.2024	14.2238	16.4015	5.00967	11.8535	7.48466	6.4371	5.5622	2.88757	6.68717	2.84404
19.4064	30.9496	9.66051	9.01242	8.05134	18.9133	14.4335	16.6431	5.08267	12.0292	7.59152	6.5312	5.64428	2.84355	6.78654	2.79499
19.6873	31.3988	9.7976	9.14213	7.90644	18.6242	14.6432	16.8847	5.15567	12.2049	7.69838	6.62529	5.72635	2.79954	6.88591	2.74594
19.9682	31.8479	9.93469	9.27183	7.76154	18.3352	14.8529	17.1263	5.22867	12.3805	7.80524	6.71939	5.80842	2.75552	6.98528	2.69689
20.2492	32.2971	10.0718	9.40154	7.61664	18.0461	15.0626	17.3679	5.30166	12.5562	7.9121	6.81348	5.8905	2.71151	7.08465	2.64784
20.5301	32.7462	10.2089	9.53125	7.47173	17.757	15.2723	17.6095	5.37466	12.7319	8.01896	6.90758	5.97257	2.66749	7.18402	2.59878
20.811	33.1954	10.346	9.66095	7.32683	17.4679	15.4821	17.8512	5.44766	12.9075	8.12582	7.00168	6.05465	2.62348	7.28339	2.54973
21.092	33.6445	10.4831	9.79066	7.18193	17.1788	15.6918	18.0928	5.52066	13.0832	8.23267	7.09577	6.13672	2.57946	7.38276	2.50068
21.3729	34.0937	10.6201	9.92036	7.03703	16.8897	15.9015	18.3344	5.59365	13.2589	8.33953	7.18987	6.2188	2.53545	7.48212	2.45163
21.6538	34.5428	10.7572	10.0501	6.89213	16.6006	16.1112	18.576	5.66665	13.4345	8.44639	7.28396	6.30087	2.49143	7.58149	2.40258
21.9347	34.992	10.8943	10.1798	6.74722	16.3115	16.4362	18.8176	5.73965	13.6102	8.55325	7.37806	6.38295	2.44742	7.68086	2.35353
22.2157	35.4411	11.0314	10.3095	6.60232	16.0224	16.4362	19.0592	5.81265	13.7859	8.66011	7.47216	6.46502	2.4034	7.78023	2.30447
22.7573	35.8903	11.2835	10.5022	6.45742	15.7333	16.1112	19.3008	5.88565	13.9616	8.76697	7.56625	6.61031	2.35939	7.8796	2.25542
22.7573	36.3394	11.2835	10.5022	6.31252	15.4442	15.9015	19.5424	5.95864	14.1372	8.87382	7.66035	6.61031	2.31537	7.97897	2.20637
22.2157	36.7886	11.0314	10.3095	6.16762	15.1551	15.6918	19.784	6.03164	14.3129	8.98068	7.75444	6.46502	2.27136	8.07834	2.15732
21.9347	37.2377	10.8943	10.1798	6.02271	14.866	15.4821	20.0256	6.10464	14.4886	9.08754	7.84854	6.38295	2.22734	8.17771	2.10827
21.6538	37.6869	10.7572	10.0501	5.87781	14.5769	15.2723	20.2673	6.24799	14.6642	9.1944	7.94264	6.30087	2.18333	8.27708	2.05921
21.3729	38.136	10.6201	9.92036	5.73291	14.2878	15.0626	20.5089	6.24799	14.8399	9.30126	8.03673	6.2188	2.13931	8.37644	2.01016
21.092	38.9891	10.4831	9.79066	5.58801	13.9987	14.8529	20.7505	6.10464	15.0156	9.40812	8.13083	6.13672	2.0953	8.48387	1.96111
20.811	38.9891	10.346	9.66095	5.44311	13.7096	14.6432	20.9921	6.03164	15.1912	9.51498	8.22492	6.05465	2.05128	8.48387	1.91206
20.5301	38.136	10.2089	9.53125	5.2982	13.4205	14.4335	21.2337	5.95864	15.4499	9.68663	8.405	5.97257	2.00727	8.37644	1.86301
20.2492	37.6869	10.0718	9.40154	5.1533	13.1314	14.2238	21.4753	5.88565	15.4499	9.68663	8.405	5.8905	1.96325	8.27708	1.81396
19.9682	37.2377	9.93469	9.27183	5.0084	12.8423	14.0141	21.8691	5.81265	15.1912	9.51498	8.22492	5.80842	1.91924	8.17771	1.7649
19.6873	36.7886	9.7976	9.14213	4.8635	12.5532	13.8044	21.8691	5.73965	15.0156	9.40812	8.13083	5.72635	1.87522	8.07834	1.71585
19.4064	36.3394	9.66051	9.01242	4.71859	12.2641	13.5947	21.4753	5.66665	14.8399	9.30126	8.03673	5.64428	1.83121	7.97897	1.6668
19.1255	35.8903	9.52342	8.88272	4.57369	11.975	13.385	21.2337	5.59365	14.6642	9.1944	7.94264	5.5622	1.78719	7.8796	1.61775
18.8445	35.4411	9.38633	8.75301	4.42879	11.6859	13.1752	20.9921	5.52066	14.4886	9.08754	7.84854	5.48013	1.74318	7.78023	1.5687
18.5636	34.992	9.24923	8.62331	4.28389	11.3968	12.9655	20.7505	5.44766	14.3129	8.98068	7.75444	5.39805	1.69916	7.68086	1.51965
18.2827	34.5428	9.11214	8.4936	4.13899	11.1077	12.7558	20.5089	5.37466	14.1372	8.87382	7.66035	5.31598	1.65515	7.58149	1.47059
18.0018	34.0937	8.97505	8.36389	3.99408	10.8186	12.5461	20.2673	5.30166	13.9616	8.76697	7.56625	5.2339	1.61113	7.48212	1.42154
17.7208	33.6445	8.83796	8.23419	3.84918	10.5295	12.3364	20.0256	5.22867	13.7859	8.66011	7.47216	5.15183	1.56712	7.38276	1.37249
17.4399	33.1954	8.70087	8.10448	3.70428	10.2404	12.1267	19.784	5.15567	13.6102	8.55325	7.37806	5.06975	1.5231	7.28339	1.32344
17.159	32.7462	8.56378	7.97478	3.55938	9.95133	11.917	19.5424	5.08267	13.4345	8.44639	7.28396	4.98768	1.47909	7.18402	1.27439
16.878	32.2971	8.42669	7.84507	3.41448	9.66223	11.7073	19.3008	5.00967	13.2589	8.33953	7.18987	4.90561	1.43507	7.08465	1.22534
16.5971	31.8479	8.28959	7.71536	3.26957	9.37313	11.4976	19.0592	4.93668	13.0832	8.23267	7.09577	4.82353	1.39106	6.98528	1.17628
16.3162	31.3988	8.1525	7.58566	3.12467	9.08403	11.2879	18.8176	4.86368	12.9075	8.12582	7.00168	4.74146	1.34704	6.88591	1.12723
16.0353	30.9496	8.01541	7.45595	2.97977	8.79494	11.0781	18.576	4.79068	12.7319	8.01896	6.90758	4.65938	1.30303	6.78654	1.07818
15.7543	30.5005	7.87832	7.32625	2.83487	8.50584	10.8684	18.3344	4.71768	12.5562	7.9121	6.81348	4.57731	1.25901	6.68717	1.02913
15.4734	30.0513	7.74123	7.19654	2.68997	8.21674	10.6587	18.0928	4.64468	12.3805	7.80524	6.71939	4.49523	1.215	6.5878	0.980076
15.1925	29.6022	7.60414	7.06683	2.54506	7.92764	10.449	17.8512	4.57169	12.2049	7.69838	6.62529	4.41316	1.17098	6.48843	0.931025
14.9116	29.153	7.46705	6.93713	2.40016	7.63855	10.2393	17.6095	4.49869	12.0292	7.59152	6.5312	4.33108	1.12697	6.38907	0.881973
14.6306	28.7039	7.32995	6.80742	2.25526	7.34945	10.0296	17.3679	4.42569	11.8535	7.48466	6.4371	4.24901	1.08295	6.2897	0.832921
14.3497	28.2547	7.19286	6.67772	2.11036	7.06035	9.81988	17.1263	4.35269	11.6779	7.37781	6.343	4.16694	1.03894	6.19033	0.78387
14.0688	27.8056	7.05577	6.54801	1.96546	6.77126	9.61017	16.8847	4.2797	11.5022	7.27095	6.24891	4.08486	0.99492	6.09096	0.734818
13.7879	27.3564	6.91868	6.41831	1.82055	6.48216	9.40046	16.6431	4.2067	11.3265	7.16409	6.15481	4.00279	0.950905	5.99159	0.685766
13.5069	26.9073	6.78159	6.2886	1.67565	6.19306	9.19075	16.4015	4.1337	11.1508	7.05723	6.06072	3.92071	0.90689	5.89222	0.636714
13.226	26.4581	6.6445	6.15889	1.53075	5.90396	8.98104	16.1599	4.0607	10.9752	6.95037	5.96662	3.83864	0.862875	5.79285	0.587663
12.9451	26.009	6.50741	6.02919	1.38585	5.61487	8.77133	15.9183	3.98771	10.7995	6.84351	5.87252	3.75656	0.81886	5.69348	0.538611
12.6641	25.5598	6.37031	5.89948	1.24094	5.32577	8.56162	15.6767	3.91471	10.6238	6.73665	5.77843	3.67449	0.774845	5.59411	0.489559
12.3832	25.1107	6.23322	5.76978	1.09604	5.03667	8.35191	15.4351	3.84171	10.4482	6.6298	5.68433	3.59241	0.73083	5.49474	0.440507
12.1023	24.6615	6.09613	5.64007	0.95114	4.74757	8.1422	15.1934	3.76871	10.2725	6.52294	5.59024	3.51034	0.686815	5.39538	0.391456
11.8214	24.2124	5.95904	5.51036	0.806238	4.45848	7.93249	14.9518	3.69571	10.0968	6.41608	5.49614	3.42827	0.6428	5.29601	0.342404
11.5404	23.7632	5.82195	5.38066	0.661336	4.16938	7.72278	14.7102	3.62272	9.92116	6.30922	5.40204	3.34619	0.598785	5.19664	0.293352
11.2595	23.3141	5.68486	5.25095	0.516434	3.88028	7.51307	14.4686	3.54972	9.7455	6.20236	5.30795	3.26412	0.55477	5.09727	0.2443
10.9786	22.8649	5.54777	5.12125	0.371532	3.59118	7.30336	14.227	3.47672	9.56983	6.0955	5.21385	3.18204	0.510755	4.9979	0.195249
10.6977	22.4158	5.41067	4.99154	0.22663	3.30209	7.09365	13.9854	3.40372	9.39416	5.98864	5.11976	3.09997	0.46674	4.89853	0.146197
10.4167	21.9666	5.27358	4.86184	0.0152593	3.01299	6.88394	13.7438	3.33073	9.21849	5.88179	5.02566	3.01789	0.422725	4.79916	0.0915214
10.1358	21.5175	5.13649	4.73213		2.72389	6.67423	13.5022	3.25773	9.04282	5.77493	4.93156	2.93582	0.37871	4.69979
9.85487	21.0683	4.9994	4.60242		2.43479	6.46452	13.2606	3.18473	8.86715	5.66807	4.83747	2.85374	0.334695	4.60042
9.57395	20.6192	4.86231	4.47272		2.1457	6.25481	13.019	3.11173	8.69148	5.56121	4.74337	2.77167	0.29068	4.50106
9.29302	20.17	4.72522	4.34301		1.8566	6.0451	12.7773	3.03874	8.51581	5.45435	4.64928	2.68959	0.246665	4.40169
9.01209	19.7209	4.58813	4.21331		1.5675	5.83539	12.5357	2.96574	8.34014	5.34749	4.55518	2.60752	0.20265	4.30232
8.73117	19.2717	4.45103	4.0836		1.2784	5.62568	12.2941	2.89274	8.16447	5.24064	4.46109	2.52545	0.158635	4.20295
8.45024	18.8226	4.31394	3.95389		0.989307	5.41597	12.0525	2.81974	7.9888	5.13378	4.36699	2.44337	0.11462	4.10358
8.16931	18.3734	4.17685	3.82419		0.659848	5.20626	11.8109	2.74674	7.81313	5.02692	4.27289	2.3613	0.035571	4.00421
7.88838	17.9243	4.03976	3.69448			4.99655	11.5693	2.67375	7.63747	4.92006	4.1788	2.27922		3.90484
7.60746	17.4751	3.90267	3.56478			4.78684	11.3277	2.60075	7.4618	4.8132	4.0847	2.19715		3.80547
7.32653	17.026	3.76558	3.43507			4.57713	11.0861	2.52775	7.28613	4.70634	3.99061	2.11507		3.7061
7.0456	16.5768	3.62849	3.30537			4.36742	10.8445	2.45475	7.11046	4.59948	3.89651	2.033		3.60673
6.76468	16.1277	3.49139	3.17566			4.15771	10.6029	2.38176	6.93479	4.49263	3.80241	1.95092		3.50737
6.48375	15.6785	3.3543	3.04595			3.948	10.3612	2.30876	6.75912	4.38577	3.70832	1.86885		3.408
6.20282	15.2294	3.21721	2.91625			3.73829	10.1196	2.23576	6.58345	4.27891	3.61422	1.78678		3.30863
5.9219	14.7802	3.08012	2.78654			3.52858	9.87803	2.16276	6.40778	4.17205	3.52013	1.7047		3.20926
5.64097	14.3311	2.94303	2.65684			3.31887	9.63642	2.08977	6.23211	4.06519	3.42603	1.62263		3.10989
5.36004	13.8819	2.80594	2.52713			3.10916	9.39481	2.01677	6.05644	3.95833	3.33193	1.54055		3.01052
5.07911	13.4328	2.66885	2.39742			2.89945	9.1532	1.94377	5.88077	3.85147	3.23784	1.45848		2.91115
4.79819	12.9836	2.53175	2.26772			2.68974	8.91159	1.87077	5.7051	3.74462	3.14374	1.3764		2.81178
4.51726	12.5345	2.39466	2.13801			2.48003	8.66998	1.79777	5.52944	3.63776	3.04965	1.29433		2.71241
4.23633	12.0853	2.25757	2.00831			2.27032	8.42837	1.72478	5.35377	3.5309	2.95555	1.21225		2.61304
3.95541	11.6362	2.12048	1.8786			2.06061	8.18676	1.65178	5.1781	3.42404	2.86145	1.13018		2.51368
3.67448	11.187	1.98339	1.74889			1.8509	7.94515	1.57878	5.00243	3.31718	2.76736	1.04811		2.41431
3.39355	10.7379	1.8463	1.61919			1.64119	7.70354	1.50578	4.82676	3.21032	2.67326	0.966031		2.31494
3.11263	10.2887	1.70921	1.48948			1.43148	7.46193	1.43279	4.65109	3.10347	2.57917	0.883957		2.21557
2.8317	9.83957	1.57212	1.35978			1.22177	7.22032	1.35979	4.47542	2.99661	2.48507	0.801882		2.1162
2.55077	9.39042	1.43502	1.23007			1.01206	6.97871	1.28679	4.29975	2.88975	2.39097	0.719808		2.01683
2.26985	8.94127	1.29793	1.10037			0.802351	6.7371	1.21379	4.12408	2.78289	2.29688	0.637733		1.91746
1.98892	8.49212	1.16084	0.97066			0.592641	6.49549	1.1408	3.94841	2.67603	2.20278	0.555659		1.81809
1.70799	8.04297	1.02375	0.840954			0.382931	6.25388	1.0678	3.77274	2.56917	2.10869	0.473585		1.71872
1.42706	7.59382	0.886658	0.711248			0.0579017	6.01227	0.9948	3.59708	2.46231	2.01459	0.39151		1.61936
1.14614	7.14467	0.749567	0.581542				5.77066	0.921802	3.42141	2.35546	1.92049	0.309436		1.51999
0.86521	6.69552	0.612475	0.451836				5.52905	0.848804	3.24574	2.2486	1.8264	0.227361		1.42062
0.584283	6.24637	0.475384	0.32213				5.28744	0.775807	3.07007	2.14174	1.7323	0.145287		1.32125
0.0426533	5.79722	0.223317	0.129412				5.04583	0.702809	2.8944	2.03488	1.63821	2.58957e-68		1.22188
	5.34807						4.80422	0.629811	2.71873	1.92802	1.54411			1.12251
	4.89892						4.56261	0.556814	2.54306	1.82116	1.45001			1.02314
	4.44977						4.321	0.483816	2.36739	1.7143	1.35592			0.923772
	4.00062						4.07939	0.410818	2.19172	1.60745	1.26182			0.824403
	3.55147						3.83778	0.337821	2.01605	1.50059	1.16773			0.725034
	3.10232						3.59617	0.264823	1.84038	1.39373	1.07363			0.625665
	2.65317						3.35456	0.191825	1.66471	1.28687	0.979535			0.526297
	2.20402						3.11295	0.0484771	1.48905	1.18001	0.885439			0.426928
	1.75487						2.87134		1.31338	1.07315	0.791343			0.327559
	1.30572						2.62973		1.13771	0.966295	0.697247			0.22819
	0.856566						2.38812		0.962038	0.859436	0.603151			0.128821
	0.00349739						2.14651		0.786369	0.752578	0.509055			0.0213997
							1.9049		0.6107	0.645719	0.414959
							1.66329		0.43503	0.538861	0.320863
							1.42168		0.259361	0.432002	0.226767
							1.18007		0.000700846	0.26035	0.0466931
							0.938462
							0.696852
							0.455242
							0.0614473
