# Supplementary material for: Contextual auditory processing in the inferior colliculus is affected in a sex- and age-dependent manner in the valproic acid-induced rat model of autism
Source: PLoS Biol. 2025 Aug 4;23(8):e3003309. doi: 10.1371/journal.pbio.3003309 (PMC12342314; doi:10.1371/journal.pbio.3003309)
Supplement: S3 Data — Abbreviations: IC, inferior colliculus; VPA, valproic acid; DEV, deviant; CAS, cascade; STD, standard. (XLSX). [file pbio.3003309.s003.xlsx]

## Sheet: Figure 3
Lemniscal												Non-lemniscal
High level						Low level						High level						Low level
Sex		Age		Exposure		Sex		Age		Exposure		Sex		Age		Exposure		Sex		Age		Exposure
DEV
Female	Male	Prepubertal	Adult	Control	VPA	Female	Male	Prepubertal	Adult	Control	VPA	Female	Male	Prepubertal	Adult	Control	VPA	Female	Male	Prepubertal	Adult	Control	VPA
-0.0939484	-0.0838158	-0.0395648	-0.0927226	-0.0807627	-0.0479028	0.0211047	-0.0695007	-0.0694574	0.0233443	0.0264064	-0.0705433	-0.0972204	-0.0992411	-0.0973395	-0.0993311	-0.0931975	-0.105102	-0.163414	-0.0399569	-0.0666486	-0.116695	-0.153626	-0.0229295
-0.0830018	-0.0726272	-0.0290416	-0.0813541	-0.0700825	-0.0370162	0.0308274	-0.0587631	-0.0587208	0.0324827	0.036022	-0.0597847	-0.0851554	-0.0871655	-0.085272	-0.0872234	-0.0812137	-0.0928773	-0.150011	-0.0282107	-0.0557284	-0.104236	-0.140421	-0.0121798
-0.0720552	-0.0614386	-0.0185183	-0.0699855	-0.0594023	-0.0261296	0.0405502	-0.0480256	-0.0479841	0.041621	0.0456376	-0.0490261	-0.0730903	-0.0750899	-0.0732045	-0.0751157	-0.0692299	-0.0806531	-0.136609	-0.0164644	-0.0448081	-0.0917779	-0.127217	-0.00143002
-0.0611086	-0.05025	-0.00799514	-0.058617	-0.0487222	-0.015243	0.0502729	-0.0372881	-0.0372475	0.0507594	0.0552532	-0.0382675	-0.0610253	-0.0630143	-0.0611371	-0.063008	-0.0572461	-0.0684288	-0.123207	-0.00471818	-0.0338878	-0.0793195	-0.114012	0.00931971
-0.0501621	-0.0390614	0.00252808	-0.0472485	-0.038042	-0.00435637	0.0599956	-0.0265505	-0.0265108	0.0598978	0.0648688	-0.0275089	-0.0489602	-0.0509387	-0.0490696	-0.0509003	-0.0452623	-0.0562045	-0.109804	0.00702806	-0.0229676	-0.066861	-0.100808	0.0200694
-0.0392155	-0.0278728	0.0130513	-0.0358799	-0.0273618	0.00653023	0.0697183	-0.015813	-0.0157742	0.0690361	0.0744844	-0.0167503	-0.0368951	-0.0388632	-0.0370021	-0.0387926	-0.0332785	-0.0439802	-0.0964022	0.0187743	-0.0120473	-0.0544025	-0.0876032	0.0308192
-0.0282689	-0.0166842	0.0235745	-0.0245114	-0.0166816	0.0174168	0.079441	-0.00507548	-0.00503749	0.0781745	0.0841	-0.00599169	-0.0248301	-0.0267876	-0.0249347	-0.0266849	-0.0212947	-0.031756	-0.0829999	0.0305205	-0.00112703	-0.041944	-0.0743986	0.0415689
-0.0173224	-0.00549556	0.0340977	-0.0131429	-0.00600138	0.0283034	0.0891637	0.00566206	0.00569917	0.0873129	0.0937156	0.0047669	-0.012765	-0.014712	-0.0128672	-0.0145772	-0.00931095	-0.0195317	-0.0695976	0.0422668	0.00979324	-0.0294855	-0.0611941	0.0523187
-0.00637579	0.00569304	0.0446209	-0.00177432	0.00467882	0.03919	0.0988864	0.0163996	0.0164358	0.0964512	0.103331	0.0155255	-0.000699955	-0.00263641	-0.000799755	-0.00246947	0.00267284	-0.00730741	-0.0561953	0.054013	0.0207135	-0.017027	-0.0479895	0.0630684
0.00457078	0.0168816	0.0551441	0.00959422	0.015359	0.0500767	0.108609	0.0271371	0.0271725	0.10559	0.112947	0.0262841	0.0113651	0.00943918	0.0112677	0.00963823	0.0146566	0.00491686	-0.042793	0.0657593	0.0316338	-0.00456856	-0.0347849	0.0738181
0.0155173	0.0280702	0.0656674	0.0209628	0.0260392	0.0609633	0.118332	0.0378747	0.0379091	0.114728	0.122562	0.0370427	0.0234302	0.0215148	0.0233352	0.0217459	0.0266404	0.0171411	-0.0293907	0.0775055	0.042554	0.00788992	-0.0215804	0.0845679
0.0264639	0.0392588	0.0761906	0.0323313	0.0367194	0.0718499	0.128054	0.0486122	0.0486458	0.123866	0.132178	0.0478013	0.0354952	0.0335903	0.0354026	0.0338536	0.0386242	0.0293654	-0.0159884	0.0892518	0.0534743	0.0203484	-0.0083758	0.0953176
0.0374105	0.0504474	0.0867138	0.0436998	0.0473996	0.0827365	0.137777	0.0593497	0.0593825	0.133005	0.141794	0.0585599	0.0475603	0.0456659	0.0474701	0.0459613	0.050608	0.0415897	-0.0025861	0.100998	0.0643946	0.0328069	0.00482876	0.106067
0.0483571	0.0616361	0.097237	0.0550684	0.0580798	0.0936231	0.1475	0.0700873	0.0701191	0.142143	0.151409	0.0693185	0.0596253	0.0577415	0.0595376	0.058069	0.0625918	0.053814	0.0108162	0.112744	0.0753148	0.0452654	0.0180333	0.116817
0.0593036	0.0728247	0.10776	0.0664369	0.06876	0.10451	0.157223	0.0808248	0.0808558	0.151281	0.161025	0.0800771	0.0716904	0.0698171	0.071605	0.0701767	0.0745756	0.0660382	0.0242185	0.12449	0.0862351	0.0577239	0.0312379	0.127567
0.0702502	0.0840133	0.118283	0.0778055	0.0794402	0.115396	0.166945	0.0915623	0.0915924	0.16042	0.17064	0.0908357	0.0837555	0.0818927	0.0836725	0.0822844	0.0865593	0.0782625	0.0376208	0.136237	0.0971554	0.0701823	0.0444425	0.138317
0.0811968	0.0952019	0.128807	0.089174	0.0901204	0.126283	0.176668	0.1023	0.102329	0.169558	0.180256	0.101594	0.0958205	0.0939683	0.09574	0.0943921	0.0985431	0.0904868	0.0510231	0.147983	0.108076	0.0826408	0.057647	0.149066
0.0921433	0.10639	0.13933	0.100543	0.100801	0.137169	0.186391	0.113037	0.113066	0.178697	0.189872	0.112353	0.107886	0.106044	0.107807	0.1065	0.110527	0.102711	0.0644254	0.159729	0.118996	0.0950993	0.0708516	0.159816
0.10309	0.117579	0.149853	0.111911	0.111481	0.148056	0.196113	0.123775	0.123802	0.187835	0.199487	0.123111	0.119951	0.118119	0.119875	0.118608	0.122511	0.114935	0.0778277	0.171475	0.129916	0.107558	0.0840562	0.170566
0.114036	0.128768	0.160376	0.12328	0.122161	0.158943	0.205836	0.134512	0.134539	0.196973	0.209103	0.13387	0.132016	0.130195	0.131942	0.130715	0.134494	0.12716	0.09123	0.183222	0.140836	0.120016	0.0972607	0.181315
0.124983	0.139956	0.170899	0.134648	0.132841	0.169829	0.215559	0.14525	0.145276	0.206112	0.218718	0.144629	0.144081	0.142271	0.14401	0.142823	0.146478	0.139384	0.104632	0.194968	0.151757	0.132475	0.110465	0.192065
0.13593	0.151145	0.181423	0.146017	0.143521	0.180716	0.225281	0.155988	0.156012	0.21525	0.228334	0.155387	0.156146	0.154346	0.156077	0.154931	0.158462	0.151608	0.118035	0.206714	0.162677	0.144933	0.12367	0.202815
0.146876	0.162333	0.191946	0.157385	0.154202	0.191603	0.235004	0.166725	0.166749	0.224388	0.23795	0.166146	0.168211	0.166422	0.168145	0.167038	0.170446	0.163832	0.131437	0.21846	0.173597	0.157392	0.136874	0.213565
0.157823	0.173522	0.202469	0.168754	0.164882	0.202489	0.244727	0.177463	0.177486	0.233527	0.247565	0.176904	0.180276	0.178497	0.180212	0.179146	0.18243	0.176057	0.144839	0.230207	0.184518	0.16985	0.150079	0.224314
0.168769	0.184711	0.212992	0.180122	0.175562	0.213376	0.25445	0.1882	0.188222	0.242665	0.257181	0.187663	0.192341	0.190573	0.19228	0.191254	0.194413	0.188281	0.158241	0.241953	0.195438	0.182309	0.163284	0.235064
0.179716	0.195899	0.223516	0.191491	0.186242	0.224262	0.264172	0.198938	0.198959	0.251804	0.266796	0.198422	0.204406	0.202649	0.204347	0.203361	0.206397	0.200505	0.171644	0.253699	0.206358	0.194767	0.176488	0.245814
0.190662	0.207088	0.234039	0.202859	0.196922	0.235149	0.273895	0.209675	0.209696	0.260942	0.276412	0.20918	0.216471	0.214724	0.216415	0.215469	0.218381	0.21273	0.185046	0.265445	0.217278	0.207226	0.189693	0.256564
0.201609	0.218276	0.244562	0.214228	0.207603	0.246036	0.283618	0.220413	0.220432	0.27008	0.286028	0.219939	0.228536	0.2268	0.228482	0.227577	0.230365	0.224954	0.198448	0.277192	0.228199	0.219684	0.202897	0.267313
0.212556	0.229465	0.255085	0.225596	0.218283	0.256922	0.29334	0.23115	0.231169	0.279219	0.295643	0.230697	0.240601	0.238875	0.24055	0.239684	0.242349	0.237178	0.211851	0.288938	0.239119	0.232143	0.216102	0.278063
0.223502	0.240654	0.265608	0.236965	0.228963	0.267809	0.303063	0.241888	0.241906	0.288357	0.305259	0.241456	0.252666	0.250951	0.252617	0.251792	0.254332	0.249402	0.225253	0.300684	0.250039	0.244601	0.229306	0.288813
0.234449	0.251842	0.276132	0.248334	0.239643	0.278695	0.312786	0.252625	0.252642	0.297495	0.314874	0.252215	0.264731	0.263026	0.264684	0.2639	0.266316	0.261627	0.238655	0.31243	0.260959	0.25706	0.242511	0.299563
0.245395	0.263031	0.286655	0.259702	0.250323	0.289582	0.322509	0.263363	0.263379	0.306634	0.32449	0.262973	0.276796	0.275102	0.276752	0.276008	0.2783	0.273851	0.252058	0.324177	0.27188	0.269518	0.255716	0.310312
0.256342	0.274219	0.297178	0.271071	0.261003	0.300469	0.332231	0.2741	0.274116	0.315772	0.334106	0.273732	0.288861	0.287178	0.288819	0.288115	0.290284	0.286075	0.26546	0.335923	0.2828	0.281977	0.26892	0.321062
0.267288	0.285408	0.307701	0.282439	0.271684	0.311355	0.341954	0.284838	0.284852	0.32491	0.343721	0.28449	0.300927	0.299253	0.300887	0.300223	0.302268	0.298299	0.278862	0.347669	0.29372	0.294435	0.282125	0.331812
0.278235	0.296597	0.318224	0.293808	0.282364	0.322242	0.351677	0.295575	0.295589	0.334049	0.353337	0.295249	0.312992	0.311329	0.312954	0.312331	0.314251	0.310524	0.292264	0.359415	0.30464	0.306894	0.295329	0.342562
0.289182	0.307785	0.328748	0.305176	0.293044	0.333128	0.361399	0.306313	0.306326	0.343187	0.362952	0.306008	0.325057	0.323404	0.325022	0.324438	0.326235	0.322748	0.305667	0.371162	0.315561	0.319352	0.308534	0.353311
0.300128	0.318974	0.339271	0.316545	0.303724	0.344015	0.371122	0.31705	0.317062	0.352326	0.372568	0.316766	0.337122	0.33548	0.337089	0.336546	0.338219	0.334972	0.319069	0.382908	0.326481	0.33181	0.321738	0.364061
0.311075	0.330162	0.349794	0.327913	0.314404	0.354902	0.380845	0.327788	0.327799	0.361464	0.382184	0.327525	0.349187	0.347556	0.349157	0.348654	0.350203	0.347197	0.332471	0.394654	0.337401	0.344269	0.334943	0.374811
0.322021	0.341351	0.360317	0.339282	0.325085	0.365788	0.390567	0.338526	0.338536	0.370602	0.391799	0.338283	0.361252	0.359631	0.361224	0.360761	0.362186	0.359421	0.345874	0.4064	0.348322	0.356727	0.348147	0.38556
0.332968	0.35254	0.370841	0.35065	0.335765	0.376675	0.40029	0.349263	0.349272	0.379741	0.401415	0.349042	0.373317	0.371707	0.373292	0.372869	0.37417	0.371645	0.359276	0.418147	0.359242	0.369186	0.361352	0.39631
0.343914	0.363728	0.381364	0.362019	0.346445	0.387561	0.410013	0.360001	0.360009	0.388879	0.41103	0.359801	0.385382	0.383782	0.385359	0.384977	0.386154	0.383869	0.372678	0.429893	0.370162	0.381644	0.374557	0.40706
0.354861	0.374917	0.391887	0.373387	0.357125	0.398448	0.419736	0.370738	0.370746	0.398017	0.420646	0.370559	0.397447	0.395858	0.397427	0.397085	0.398138	0.396094	0.38608	0.441639	0.381082	0.394103	0.387761	0.41781
0.365808	0.386106	0.40241	0.384756	0.367805	0.409335	0.429458	0.381476	0.381482	0.407156	0.430262	0.381318	0.409512	0.407933	0.409494	0.409192	0.410122	0.408318	0.399483	0.453385	0.392003	0.406561	0.400966	0.428559
0.376754	0.397294	0.412933	0.396125	0.378486	0.420221	0.439181	0.392213	0.392219	0.416294	0.439877	0.392076	0.421577	0.420009	0.421561	0.4213	0.422105	0.420542	0.412885	0.465131	0.402923	0.41902	0.41417	0.439309
0.387701	0.408483	0.423457	0.407493	0.389166	0.431108	0.448904	0.402951	0.402956	0.425433	0.449493	0.402835	0.433642	0.432085	0.433629	0.433408	0.434089	0.432766	0.426287	0.476878	0.413843	0.431478	0.427375	0.450059
0.398647	0.419671	0.43398	0.418862	0.399846	0.441994	0.458626	0.413688	0.413692	0.434571	0.459108	0.413594	0.445707	0.44416	0.445696	0.445515	0.446073	0.444991	0.43969	0.488624	0.424763	0.443937	0.440579	0.460809
0.409594	0.43086	0.444503	0.43023	0.410526	0.452881	0.468349	0.424426	0.424429	0.443709	0.468724	0.424352	0.457772	0.456236	0.457764	0.457623	0.458057	0.457215	0.453092	0.50037	0.435684	0.456395	0.453784	0.471558
0.42054	0.442049	0.455026	0.441599	0.421206	0.463768	0.478072	0.435163	0.435166	0.452848	0.47834	0.435111	0.469837	0.468311	0.469831	0.469731	0.470041	0.469439	0.466494	0.512116	0.446604	0.468854	0.466989	0.482308
0.431487	0.453237	0.465549	0.452967	0.431887	0.474654	0.487794	0.445901	0.445902	0.461986	0.487955	0.445869	0.481902	0.480387	0.481899	0.481838	0.482024	0.481664	0.479897	0.523863	0.457524	0.481312	0.480193	0.493058
0.442434	0.464426	0.476073	0.464336	0.442567	0.485541	0.497517	0.456638	0.456639	0.471124	0.497571	0.456628	0.493967	0.492463	0.493966	0.493946	0.494008	0.493888	0.493299	0.535609	0.468444	0.493771	0.493398	0.503808
0.45338	0.475614	0.486596	0.475704	0.453247	0.496427	0.50724	0.467376	0.467376	0.480263	0.507186	0.467386	0.506033	0.504538	0.506034	0.506054	0.505992	0.506112	0.506701	0.547355	0.479365	0.506229	0.506602	0.514557
0.464327	0.486803	0.497119	0.487073	0.463927	0.507314	0.516963	0.478113	0.478112	0.489401	0.516802	0.478145	0.518098	0.516614	0.518101	0.518162	0.517976	0.518336	0.520103	0.559101	0.490285	0.518688	0.519807	0.525307
0.475273	0.497992	0.507642	0.498441	0.474607	0.518201	0.526685	0.488851	0.488849	0.498539	0.526418	0.488904	0.530163	0.528689	0.530169	0.530269	0.529959	0.530561	0.533506	0.570848	0.501205	0.531146	0.533011	0.536057
0.48622	0.50918	0.518165	0.50981	0.485288	0.529087	0.536408	0.499589	0.499585	0.507678	0.536033	0.499662	0.542228	0.540765	0.542236	0.542377	0.541943	0.542785	0.546908	0.582594	0.512126	0.543605	0.546216	0.546806
0.497166	0.520369	0.528689	0.521178	0.495968	0.539974	0.546131	0.510326	0.510322	0.516816	0.545649	0.510421	0.554293	0.55284	0.554304	0.554485	0.553927	0.555009	0.56031	0.59434	0.523046	0.556063	0.559421	0.557556
0.508113	0.531557	0.539212	0.532547	0.506648	0.55086	0.555853	0.521064	0.521059	0.525955	0.555264	0.521179	0.566358	0.564916	0.566371	0.566592	0.565911	0.567234	0.573713	0.606086	0.533966	0.568522	0.572625	0.568306
0.51906	0.542746	0.549735	0.543916	0.517328	0.561747	0.565576	0.531801	0.531795	0.535093	0.56488	0.531938	0.578423	0.576992	0.578439	0.5787	0.577895	0.579458	0.587115	0.617833	0.544886	0.58098	0.58583	0.579056
0.530006	0.553935	0.560258	0.555284	0.528008	0.572634	0.575299	0.542539	0.542532	0.544231	0.574496	0.542697	0.590488	0.589067	0.590506	0.590808	0.589878	0.591682	0.600517	0.629579	0.555807	0.593439	0.599034	0.589805
0.540953	0.565123	0.570782	0.566653	0.538689	0.58352	0.585021	0.553276	0.553269	0.55337	0.584111	0.553455	0.602553	0.601143	0.602573	0.602915	0.601862	0.603906	0.61392	0.641325	0.566727	0.605897	0.612239	0.600555
0.551899	0.576312	0.581305	0.578021	0.549369	0.594407	0.594744	0.564014	0.564005	0.562508	0.593727	0.564214	0.614618	0.613218	0.614641	0.615023	0.613846	0.616131	0.627322	0.653071	0.577647	0.618356	0.625443	0.611305
0.562846	0.5875	0.591828	0.58939	0.560049	0.605294	0.604467	0.574751	0.574742	0.571646	0.603342	0.574972	0.626683	0.625294	0.626708	0.627131	0.62583	0.628355	0.640724	0.664818	0.588567	0.630814	0.638648	0.622055
0.573792	0.598689	0.602351	0.600758	0.570729	0.61618	0.61419	0.585489	0.585479	0.580785	0.612958	0.585731	0.638748	0.63737	0.638776	0.639239	0.637814	0.640579	0.654126	0.676564	0.599488	0.643273	0.651853	0.632804
0.584739	0.609878	0.612874	0.612127	0.581409	0.627067	0.623912	0.596226	0.596215	0.589923	0.622574	0.59649	0.650813	0.649445	0.650843	0.651346	0.649797	0.652803	0.667529	0.68831	0.610408	0.655731	0.665057	0.643554
0.595686	0.621066	0.623398	0.623495	0.59209	0.637953	0.633635	0.606964	0.606952	0.599061	0.632189	0.607248	0.662878	0.661521	0.662911	0.663454	0.661781	0.665028	0.680931	0.700056	0.621328	0.66819	0.678262	0.654304
0.606632	0.632255	0.633921	0.634864	0.60277	0.64884	0.643358	0.617701	0.617689	0.6082	0.641805	0.618007	0.674943	0.673596	0.674978	0.675562	0.673765	0.677252	0.694333	0.711803	0.632249	0.680648	0.691466	0.665054
0.617579	0.643443	0.644444	0.646232	0.61345	0.659727	0.65308	0.628439	0.628425	0.617338	0.65142	0.628765	0.687008	0.685672	0.687046	0.687669	0.685749	0.689476	0.707736	0.723549	0.643169	0.693106	0.704671	0.675803
0.628525	0.654632	0.654967	0.657601	0.62413	0.670613	0.662803	0.639176	0.639162	0.626477	0.661036	0.639524	0.699073	0.697747	0.699113	0.699777	0.697732	0.701701	0.721138	0.735295	0.654089	0.705565	0.717875	0.686553
0.639472	0.665821	0.66549	0.668969	0.63481	0.6815	0.672526	0.649914	0.649899	0.635615	0.670651	0.650283	0.711139	0.709823	0.711181	0.711885	0.709716	0.713925	0.73454	0.747041	0.665009	0.718023	0.73108	0.697303
0.650418	0.677009	0.676014	0.680338	0.64549	0.692386	0.682249	0.660652	0.660635	0.644753	0.680267	0.661041	0.723204	0.721899	0.723248	0.723992	0.7217	0.726149	0.747942	0.758788	0.67593	0.730482	0.744284	0.708053
0.661365	0.688198	0.686537	0.691707	0.656171	0.703273	0.691971	0.671389	0.671372	0.653892	0.689883	0.6718	0.735269	0.733974	0.735316	0.7361	0.733684	0.738373	0.761345	0.770534	0.68685	0.74294	0.757489	0.718802
0.672312	0.699386	0.69706	0.703075	0.666851	0.71416	0.701694	0.682127	0.682109	0.66303	0.699498	0.682558	0.747334	0.74605	0.747383	0.748208	0.745668	0.750598	0.774747	0.78228	0.69777	0.755399	0.770694	0.729552
0.683258	0.710575	0.707583	0.714444	0.677531	0.725046	0.711417	0.692864	0.692845	0.672168	0.709114	0.693317	0.759399	0.758125	0.75945	0.760316	0.757651	0.762822	0.788149	0.794026	0.70869	0.767857	0.783898	0.740302
0.694205	0.721764	0.718107	0.725812	0.688211	0.735933	0.721139	0.703602	0.703582	0.681307	0.718729	0.704076	0.771464	0.770201	0.771518	0.772423	0.769635	0.775046	0.801552	0.805773	0.719611	0.780316	0.797103	0.751051
0.705151	0.732952	0.72863	0.737181	0.698891	0.746819	0.730862	0.714339	0.714319	0.690445	0.728345	0.714834	0.783529	0.782277	0.783585	0.784531	0.781619	0.78727	0.814954	0.817519	0.730531	0.792774	0.810307	0.761801
0.716098	0.744141	0.739153	0.748549	0.709572	0.757706	0.740585	0.725077	0.725055	0.699584	0.737961	0.725593	0.795594	0.794352	0.795653	0.796639	0.793603	0.799495	0.828356	0.829265	0.741451	0.805233	0.823512	0.772551
0.727044	0.755329	0.749676	0.759918	0.720252	0.768593	0.750307	0.735814	0.735792	0.708722	0.747576	0.736351	0.807659	0.806428	0.80772	0.808746	0.805587	0.811719	0.841759	0.841011	0.752371	0.817691	0.836716	0.783301
0.737991	0.766518	0.760199	0.771286	0.730932	0.779479	0.76003	0.746552	0.746529	0.71786	0.757192	0.74711	0.819724	0.818503	0.819788	0.820854	0.81757	0.823943	0.855161	0.852757	0.763292	0.83015	0.849921	0.79405
0.748938	0.777707	0.770723	0.782655	0.741612	0.790366	0.769753	0.757289	0.757265	0.726999	0.766807	0.757869	0.831789	0.830579	0.831855	0.832962	0.829554	0.836168	0.868563	0.864504	0.774212	0.842608	0.863126	0.8048
0.759884	0.788895	0.781246	0.794023	0.752292	0.801252	0.779476	0.768027	0.768002	0.736137	0.776423	0.768627	0.843854	0.842654	0.843923	0.845069	0.841538	0.848392	0.881965	0.87625	0.785132	0.855067	0.87633	0.81555
0.770831	0.800084	0.791769	0.805392	0.762973	0.812139	0.789198	0.778764	0.778739	0.745275	0.786039	0.779386	0.855919	0.85473	0.85599	0.857177	0.853522	0.860616	0.895368	0.887996	0.796053	0.867525	0.889535	0.8263
0.781777	0.811272	0.802292	0.81676	0.773653	0.823026	0.798921	0.789502	0.789475	0.754414	0.795654	0.790144	0.867984	0.866806	0.868058	0.869285	0.865506	0.87284	0.90877	0.899742	0.806973	0.879984	0.902739	0.837049
0.792724	0.822461	0.812815	0.828129	0.784333	0.833912	0.808644	0.800239	0.800212	0.763552	0.80527	0.800903	0.880049	0.878881	0.880125	0.881392	0.877489	0.885065	0.922172	0.911489	0.817893	0.892442	0.915944	0.847799
0.80367	0.83365	0.823339	0.839498	0.795013	0.844799	0.818366	0.810977	0.810949	0.77269	0.814885	0.811662	0.892114	0.890957	0.892193	0.8935	0.889473	0.897289	0.935575	0.923235	0.828813	0.904901	0.929148	0.858549
0.814617	0.844838	0.833862	0.850866	0.805693	0.855685	0.828089	0.821715	0.821685	0.781829	0.824501	0.82242	0.904179	0.903032	0.90426	0.905608	0.901457	0.909513	0.948977	0.934981	0.839734	0.917359	0.942353	0.869299
0.825564	0.856027	0.844385	0.862235	0.816374	0.866572	0.837812	0.832452	0.832422	0.790967	0.834117	0.833179	0.916245	0.915108	0.916328	0.917716	0.913441	0.921737	0.962379	0.946727	0.850654	0.929818	0.955558	0.880048
0.83651	0.867215	0.854908	0.873603	0.827054	0.877459	0.847534	0.84319	0.843159	0.800106	0.843732	0.843937	0.92831	0.927184	0.928395	0.929823	0.925424	0.933962	0.975782	0.958474	0.861574	0.942276	0.968762	0.890798
0.847457	0.878404	0.865431	0.884972	0.837734	0.888345	0.857257	0.853927	0.853895	0.809244	0.853348	0.854696	0.940375	0.939259	0.940462	0.941931	0.937408	0.946186	0.989184	0.97022	0.872494	0.954735	0.981967	0.901548
0.858403	0.889593	0.875955	0.89634	0.848414	0.899232	0.86698	0.864665	0.864632	0.818382	0.862963	0.865454	0.95244	0.951335	0.95253	0.954039	0.949392	0.95841	1.00259	0.981966	0.883415	0.967193	0.995171	0.912297
0.86935	0.900781	0.886478	0.907709	0.859094	0.910118	0.876703	0.875402	0.875369	0.827521	0.872579	0.876213	0.964505	0.96341	0.964597	0.966146	0.961376	0.970635	1.01599	0.993712	0.894335	0.979652	1.00838	0.923047
0.880296	0.91197	0.897001	0.919077	0.869775	0.921005	0.886425	0.88614	0.886105	0.836659	0.882195	0.886972	0.97657	0.975486	0.976665	0.978254	0.97336	0.982859	1.02939	1.00546	0.905255	0.99211	1.02158	0.933797
0.891243	0.923158	0.907524	0.930446	0.880455	0.931892	0.896148	0.896877	0.896842	0.845797	0.89181	0.89773	0.988635	0.987561	0.988732	0.990362	0.985343	0.995083	1.04279	1.0172	0.916175	1.00457	1.03478	0.944547
0.90219	0.934347	0.918048	0.941814	0.891135	0.942778	0.905871	0.907615	0.907579	0.854936	0.901426	0.908489	1.0007	0.999637	1.0008	1.00247	0.997327	1.00731	1.0562	1.02895	0.927096	1.01703	1.04799	0.955296
0.913136	0.945536	0.928571	0.953183	0.901815	0.953665	0.915593	0.918352	0.918315	0.864074	0.911041	0.919247	1.01277	1.01171	1.01287	1.01458	1.00931	1.01953	1.0696	1.0407	0.938016	1.02949	1.06119	0.966046
0.924083	0.956724	0.939094	0.964551	0.912495	0.964551	0.925316	0.92909	0.929052	0.873213	0.920657	0.930006	1.02483	1.02379	1.02493	1.02668	1.02129	1.03176	1.083	1.05244	0.948936	1.04194	1.0744	0.976796
0.935029	0.967913	0.949617	0.97592	0.923176	0.975438	0.935039	0.939827	0.939789	0.882351	0.930273	0.940765	1.0369	1.03586	1.037	1.03879	1.03328	1.04398	1.0964	1.06419	0.959857	1.0544	1.0876	0.987546
0.945976	0.979101	0.96014	0.987289	0.933856	0.986325	0.944761	0.950565	0.950525	0.891489	0.939888	0.951523	1.04896	1.04794	1.04907	1.0509	1.04526	1.0562	1.1098	1.07594	0.970777	1.06686	1.10081	0.998295
0.956922	0.99029	0.970664	0.998657	0.944536	0.997211	0.954484	0.961302	0.961262	0.900628	0.949504	0.962282	1.06103	1.06001	1.06114	1.06301	1.05725	1.06843	1.12321	1.08768	0.981697	1.07932	1.11401	1.00905
0.967869	1.00148	0.981187	1.01003	0.955216	1.0081	0.964207	0.97204	0.971998	0.909766	0.959119	0.97304	1.07309	1.07209	1.0732	1.07512	1.06923	1.08065	1.13661	1.09943	0.992617	1.09178	1.12722	1.01979
0.978816	1.01267	0.99171	1.02139	0.965896	1.01898	0.97393	0.982777	0.982735	0.918904	0.968735	0.983799	1.08516	1.08417	1.08527	1.08722	1.08121	1.09288	1.15001	1.11117	1.00354	1.10424	1.14042	1.03054
0.989762	1.02386	1.00223	1.03276	0.976577	1.02987	0.983652	0.993515	0.993472	0.928043	0.978351	0.994558	1.09722	1.09624	1.09734	1.09933	1.0932	1.1051	1.16341	1.12292	1.01446	1.11669	1.15363	1.04129
CAS
-0.0706285	0.130513	0.136583	-0.0690469	-0.0643108	0.129604	0.27296	0.303682	0.298952	0.380085	0.333984	0.298111	-0.0999988	-0.0639412	-0.082558	-0.103162	-0.0985372	-0.0909648	-0.175076	-0.030262	0.384507	-0.125366	-0.16909	0.0748831
-0.0588409	0.140129	0.146066	-0.0572914	-0.0526509	0.139228	0.280706	0.310982	0.306292	0.386576	0.340758	0.305468	-0.0878776	-0.0523036	-0.0707892	-0.0909768	-0.0864455	-0.0790262	-0.161439	-0.0188092	0.391861	-0.112733	-0.155573	0.0852183
-0.0470534	0.149745	0.155549	-0.0455358	-0.040991	0.148852	0.288451	0.318281	0.313632	0.393067	0.347532	0.312824	-0.0757564	-0.040666	-0.0590203	-0.0787917	-0.0743539	-0.0670875	-0.147801	-0.00735637	0.399214	-0.100099	-0.142056	0.0955535
-0.0352659	0.159361	0.165031	-0.0337802	-0.0293311	0.158475	0.296197	0.325581	0.320972	0.399558	0.354306	0.320181	-0.0636352	-0.0290284	-0.0472515	-0.0666066	-0.0622622	-0.0551488	-0.134163	0.00409644	0.406568	-0.0874653	-0.128539	0.105889
-0.0234783	0.168977	0.174514	-0.0220246	-0.0176712	0.168099	0.303943	0.33288	0.328312	0.406049	0.36108	0.327538	-0.051514	-0.0173908	-0.0354826	-0.0544215	-0.0501705	-0.0432101	-0.120525	0.0155493	0.413921	-0.0748316	-0.115022	0.116224
-0.0116908	0.178593	0.183997	-0.010269	-0.00601127	0.177723	0.311689	0.340179	0.335652	0.41254	0.367854	0.334895	-0.0393929	-0.0057532	-0.0237138	-0.0422364	-0.0380789	-0.0312714	-0.106887	0.0270021	0.421275	-0.062198	-0.101505	0.126559
9.67281e-05	0.18821	0.19348	0.00148654	0.00564863	0.187347	0.319434	0.347479	0.342992	0.419031	0.374628	0.342252	-0.0272717	0.00588441	-0.0119449	-0.0300513	-0.0259872	-0.0193327	-0.093249	0.0384549	0.428628	-0.0495643	-0.0879884	0.136894
0.0118843	0.197826	0.202963	0.0132421	0.0173085	0.19697	0.32718	0.354778	0.350332	0.425522	0.381402	0.349609	-0.0151505	0.017522	-0.00017608	-0.0178662	-0.0138956	-0.00739406	-0.0796111	0.0499077	0.435982	-0.0369306	-0.0744715	0.14723
0.0236718	0.207442	0.212445	0.0249977	0.0289684	0.206594	0.334926	0.362078	0.357672	0.432013	0.388176	0.356966	-0.00302929	0.0291596	0.0115928	-0.00568115	-0.0018039	0.00454463	-0.0659732	0.0613605	0.443335	-0.024297	-0.0609545	0.157565
0.0354593	0.217058	0.221928	0.0367533	0.0406283	0.216218	0.342672	0.369377	0.365012	0.438504	0.39495	0.364323	0.0090919	0.0407972	0.0233616	0.00650393	0.0102878	0.0164833	-0.0523353	0.0728133	0.450689	-0.0116633	-0.0474375	0.1679
0.0472469	0.226674	0.231411	0.0485089	0.0522882	0.225842	0.350417	0.376677	0.372352	0.444995	0.401723	0.37168	0.0212131	0.0524348	0.0351305	0.018689	0.0223794	0.028422	-0.0386974	0.0842661	0.458042	0.000970356	-0.0339205	0.178235
0.0590344	0.23629	0.240894	0.0602644	0.0639481	0.235466	0.358163	0.383976	0.379692	0.451486	0.408497	0.379037	0.0333343	0.0640724	0.0468993	0.0308741	0.0344711	0.0403607	-0.0250595	0.0957189	0.465396	0.013604	-0.0204036	0.188571
0.0708219	0.245906	0.250376	0.07202	0.075608	0.245089	0.365909	0.391276	0.387032	0.457977	0.415271	0.386394	0.0454555	0.07571	0.0586682	0.0430592	0.0465627	0.0522994	-0.0114216	0.107172	0.472749	0.0262377	-0.00688658	0.198906
0.0826094	0.255522	0.259859	0.0837756	0.0872679	0.254713	0.373655	0.398575	0.394372	0.464468	0.422045	0.393751	0.0575766	0.0873476	0.070437	0.0552443	0.0586544	0.064238	0.00221633	0.118625	0.480103	0.0388713	0.00663039	0.209241
0.094397	0.265138	0.269342	0.0955312	0.0989278	0.264337	0.3814	0.405874	0.401712	0.470959	0.428819	0.401108	0.0696978	0.0989852	0.0822059	0.0674294	0.0707461	0.0761767	0.0158542	0.130077	0.487456	0.051505	0.0201474	0.219576
0.106185	0.274754	0.278825	0.107287	0.110588	0.273961	0.389146	0.413174	0.409052	0.47745	0.435593	0.408465	0.081819	0.110623	0.0939747	0.0796145	0.0828377	0.0881154	0.0294921	0.14153	0.49481	0.0641387	0.0336643	0.229911
0.117972	0.284371	0.288308	0.119042	0.122248	0.283584	0.396892	0.420473	0.416392	0.483941	0.442367	0.415822	0.0939402	0.12226	0.105744	0.0917996	0.0949294	0.100054	0.0431301	0.152983	0.502163	0.0767723	0.0471813	0.240247
0.12976	0.293987	0.29779	0.130798	0.133908	0.293208	0.404638	0.427773	0.423732	0.490432	0.449141	0.423179	0.106061	0.133898	0.117512	0.103985	0.107021	0.111993	0.056768	0.164436	0.509517	0.089406	0.0606983	0.250582
0.141547	0.303603	0.307273	0.142554	0.145567	0.302832	0.412383	0.435072	0.431072	0.496923	0.455915	0.430536	0.118183	0.145536	0.129281	0.11617	0.119113	0.123931	0.0704059	0.175889	0.51687	0.10204	0.0742153	0.260917
0.153335	0.313219	0.316756	0.154309	0.157227	0.312456	0.420129	0.442372	0.438412	0.503414	0.462689	0.437893	0.130304	0.157173	0.14105	0.128355	0.131204	0.13587	0.0840438	0.187341	0.524224	0.114673	0.0877322	0.271252
0.165122	0.322835	0.326239	0.166065	0.168887	0.32208	0.427875	0.449671	0.445752	0.509905	0.469462	0.44525	0.142425	0.168811	0.152819	0.14054	0.143296	0.147809	0.0976817	0.198794	0.531577	0.127307	0.101249	0.281588
0.17691	0.332451	0.335722	0.17782	0.180547	0.331703	0.435621	0.45697	0.453092	0.516396	0.476236	0.452607	0.154546	0.180448	0.164588	0.152725	0.155388	0.159748	0.11132	0.210247	0.538931	0.139941	0.114766	0.291923
0.188697	0.342067	0.345204	0.189576	0.192207	0.341327	0.443366	0.46427	0.460432	0.522887	0.48301	0.459964	0.166667	0.192086	0.176357	0.16491	0.167479	0.171686	0.124958	0.2217	0.546284	0.152574	0.128283	0.302258
0.200485	0.351683	0.354687	0.201331	0.203867	0.350951	0.451112	0.471569	0.467772	0.529378	0.489784	0.467321	0.178789	0.203724	0.188126	0.177095	0.179571	0.183625	0.138595	0.233153	0.553638	0.165208	0.1418	0.312593
0.212272	0.361299	0.36417	0.213087	0.215527	0.360575	0.458858	0.478869	0.475112	0.535869	0.496558	0.474678	0.19091	0.215361	0.199894	0.18928	0.191663	0.195564	0.152233	0.244606	0.560991	0.177842	0.155317	0.322928
0.22406	0.370915	0.373653	0.224843	0.227187	0.370198	0.466604	0.486168	0.482452	0.54236	0.503332	0.482035	0.203031	0.226999	0.211663	0.201465	0.203754	0.207502	0.165871	0.256058	0.568345	0.190475	0.168834	0.333264
0.235847	0.380531	0.383136	0.236598	0.238847	0.379822	0.474349	0.493468	0.489792	0.548851	0.510106	0.489392	0.215152	0.238637	0.223432	0.21365	0.215846	0.219441	0.179509	0.267511	0.575699	0.203109	0.182351	0.343599
0.247635	0.390148	0.392618	0.248354	0.250507	0.389446	0.482095	0.500767	0.497132	0.555342	0.51688	0.496749	0.227273	0.250274	0.235201	0.225836	0.227938	0.23138	0.193147	0.278964	0.583052	0.215743	0.195868	0.353934
0.259422	0.399764	0.402101	0.260109	0.262166	0.39907	0.489841	0.508067	0.504471	0.561833	0.523654	0.504106	0.239394	0.261912	0.24697	0.238021	0.240029	0.243318	0.206785	0.290417	0.590406	0.228376	0.209385	0.364269
0.27121	0.40938	0.411584	0.271865	0.273826	0.408694	0.497587	0.515366	0.511811	0.568324	0.530428	0.511463	0.251516	0.273549	0.258739	0.250206	0.252121	0.255257	0.220423	0.30187	0.597759	0.24101	0.222902	0.374605
0.282997	0.418996	0.421067	0.28362	0.285486	0.418317	0.505332	0.522665	0.519151	0.574815	0.537202	0.51882	0.263637	0.285187	0.270507	0.262391	0.264213	0.267196	0.234061	0.313322	0.605113	0.253644	0.236419	0.38494
0.294785	0.428612	0.430549	0.295376	0.297146	0.427941	0.513078	0.529965	0.526491	0.581306	0.543975	0.526177	0.275758	0.296825	0.282276	0.274576	0.276304	0.279134	0.247699	0.324775	0.612466	0.266277	0.249936	0.395275
0.306573	0.438228	0.440032	0.307132	0.308806	0.437565	0.520824	0.537264	0.533831	0.587797	0.550749	0.533534	0.287879	0.308462	0.294045	0.286761	0.288396	0.291073	0.261337	0.336228	0.61982	0.278911	0.263453	0.40561
0.31836	0.447844	0.449515	0.318887	0.320466	0.447189	0.52857	0.544564	0.541171	0.594288	0.557523	0.540891	0.3	0.3201	0.305814	0.298946	0.300488	0.303012	0.274975	0.347681	0.627173	0.291545	0.27697	0.415946
0.330148	0.45746	0.458998	0.330643	0.332126	0.456812	0.536315	0.551863	0.548511	0.600779	0.564297	0.548248	0.312122	0.331737	0.317583	0.311131	0.312579	0.31495	0.288612	0.359134	0.634527	0.304178	0.290487	0.426281
0.341935	0.467076	0.468481	0.342398	0.343786	0.466436	0.544061	0.559163	0.555851	0.60727	0.571071	0.555605	0.324243	0.343375	0.329352	0.323316	0.324671	0.326889	0.30225	0.370586	0.64188	0.316812	0.304004	0.436616
0.353723	0.476692	0.477963	0.354154	0.355446	0.47606	0.551807	0.566462	0.563191	0.613761	0.577845	0.562962	0.336364	0.355013	0.341121	0.335501	0.336763	0.338828	0.315888	0.382039	0.649234	0.329446	0.317521	0.446951
0.36551	0.486309	0.487446	0.36591	0.367106	0.485684	0.559553	0.573761	0.570531	0.620252	0.584619	0.570319	0.348485	0.36665	0.352889	0.347686	0.348854	0.350766	0.329526	0.393492	0.656587	0.342079	0.331038	0.457286
0.377298	0.495925	0.496929	0.377665	0.378765	0.495308	0.567298	0.581061	0.577871	0.626743	0.591393	0.577676	0.360606	0.378288	0.364658	0.359871	0.360946	0.362705	0.343164	0.404945	0.663941	0.354713	0.344555	0.467622
0.389085	0.505541	0.506412	0.389421	0.390425	0.504931	0.575044	0.58836	0.585211	0.633234	0.598167	0.585033	0.372728	0.389925	0.376427	0.372057	0.373038	0.374644	0.356802	0.416398	0.671294	0.367347	0.358072	0.477957
0.400873	0.515157	0.515895	0.401176	0.402085	0.514555	0.58279	0.59566	0.592551	0.639725	0.604941	0.59239	0.384849	0.401563	0.388196	0.384242	0.385129	0.386583	0.37044	0.427851	0.678648	0.37998	0.371589	0.488292
0.41266	0.524773	0.525377	0.412932	0.413745	0.524179	0.590536	0.602959	0.599891	0.646216	0.611714	0.599747	0.39697	0.413201	0.399965	0.396427	0.397221	0.398521	0.384078	0.439303	0.686001	0.392614	0.385106	0.498627
0.424448	0.534389	0.53486	0.424687	0.425405	0.533803	0.598281	0.610259	0.607231	0.652707	0.618488	0.607104	0.409091	0.424838	0.411734	0.408612	0.409313	0.41046	0.397716	0.450756	0.693355	0.405248	0.398623	0.508963
0.436235	0.544005	0.544343	0.436443	0.437065	0.543426	0.606027	0.617558	0.614571	0.659198	0.625262	0.614461	0.421212	0.436476	0.423502	0.420797	0.421404	0.422399	0.411354	0.462209	0.700708	0.417881	0.41214	0.519298
0.448023	0.553621	0.553826	0.448199	0.448725	0.55305	0.613773	0.624858	0.621911	0.665689	0.632036	0.621818	0.433333	0.448113	0.435271	0.432982	0.433496	0.434337	0.424992	0.473662	0.708062	0.430515	0.425657	0.529633
0.45981	0.563237	0.563308	0.459954	0.460385	0.562674	0.621519	0.632157	0.629251	0.672179	0.63881	0.629175	0.445455	0.459751	0.44704	0.445167	0.445588	0.446276	0.438629	0.485115	0.715415	0.443149	0.439174	0.539968
0.471598	0.572853	0.572791	0.47171	0.472045	0.572298	0.629264	0.639456	0.636591	0.67867	0.645584	0.636532	0.457576	0.471389	0.458809	0.457352	0.457679	0.458215	0.452267	0.496567	0.722769	0.455782	0.452691	0.550303
0.483385	0.582469	0.582274	0.483465	0.483705	0.581922	0.63701	0.646756	0.643931	0.685161	0.652358	0.643889	0.469697	0.483026	0.470578	0.469537	0.469771	0.470153	0.465905	0.50802	0.730122	0.468416	0.466208	0.560639
0.495173	0.592086	0.591757	0.495221	0.495364	0.591545	0.644756	0.654055	0.651271	0.691652	0.659132	0.651246	0.481818	0.494664	0.482347	0.481722	0.481863	0.482092	0.479543	0.519473	0.737476	0.48105	0.479725	0.570974
0.506961	0.601702	0.60124	0.506977	0.507024	0.601169	0.652502	0.661355	0.658611	0.698143	0.665906	0.658603	0.493939	0.506301	0.494116	0.493907	0.493954	0.494031	0.493181	0.530926	0.744829	0.493683	0.493242	0.581309
0.518748	0.611318	0.610722	0.518732	0.518684	0.610793	0.660247	0.668654	0.665951	0.704634	0.67268	0.66596	0.506061	0.517939	0.505884	0.506093	0.506046	0.505969	0.506819	0.542379	0.752183	0.506317	0.506758	0.591644
0.530536	0.620934	0.620205	0.530488	0.530344	0.620417	0.667993	0.675954	0.673291	0.711125	0.679453	0.673317	0.518182	0.529577	0.517653	0.518278	0.518137	0.517908	0.520457	0.553831	0.759536	0.51895	0.520275	0.60198
0.542323	0.63055	0.629688	0.542243	0.542004	0.63004	0.675739	0.683253	0.680631	0.717616	0.686227	0.680674	0.530303	0.541214	0.529422	0.530463	0.530229	0.529847	0.534095	0.565284	0.76689	0.531584	0.533792	0.612315
0.554111	0.640166	0.639171	0.553999	0.553664	0.639664	0.683485	0.690552	0.687971	0.724107	0.693001	0.688031	0.542424	0.552852	0.541191	0.542648	0.542321	0.541785	0.547733	0.576737	0.774243	0.544218	0.547309	0.62265
0.565898	0.649782	0.648654	0.565754	0.565324	0.649288	0.69123	0.697852	0.695311	0.730598	0.699775	0.695388	0.554545	0.564489	0.55296	0.554833	0.554412	0.553724	0.561371	0.58819	0.781597	0.556851	0.560826	0.632985
0.577686	0.659398	0.658136	0.57751	0.576984	0.658912	0.698976	0.705151	0.702651	0.737089	0.706549	0.702745	0.566667	0.576127	0.564729	0.567018	0.566504	0.565663	0.575008	0.599643	0.78895	0.569485	0.574343	0.64332
0.589473	0.669014	0.667619	0.589266	0.588644	0.668536	0.706722	0.712451	0.709991	0.74358	0.713323	0.710102	0.578788	0.587765	0.576498	0.579203	0.578596	0.577601	0.588646	0.611096	0.796304	0.582119	0.58786	0.653656
0.601261	0.67863	0.677102	0.601021	0.600304	0.678159	0.714468	0.71975	0.717331	0.750071	0.720097	0.717458	0.590909	0.599402	0.588266	0.591388	0.590687	0.58954	0.602284	0.622548	0.803658	0.594752	0.601377	0.663991
0.613048	0.688247	0.686585	0.612777	0.611963	0.687783	0.722213	0.72705	0.724671	0.756562	0.726871	0.724815	0.60303	0.61104	0.600035	0.603573	0.602779	0.601479	0.615922	0.634001	0.811011	0.607386	0.614894	0.674326
0.624836	0.697863	0.696067	0.624532	0.623623	0.697407	0.729959	0.734349	0.732011	0.763053	0.733645	0.732172	0.615151	0.622677	0.611804	0.615758	0.614871	0.613417	0.62956	0.645454	0.818365	0.62002	0.628411	0.684661
0.636623	0.707479	0.70555	0.636288	0.635283	0.707031	0.737705	0.741649	0.739351	0.769544	0.740419	0.739529	0.627272	0.634315	0.623573	0.627943	0.626962	0.625356	0.643198	0.656907	0.825718	0.632653	0.641928	0.694997
0.648411	0.717095	0.715033	0.648043	0.646943	0.716654	0.745451	0.748948	0.746691	0.776035	0.747193	0.746886	0.639394	0.645953	0.635342	0.640129	0.639054	0.637295	0.656836	0.66836	0.833072	0.645287	0.655445	0.705332
0.660198	0.726711	0.724516	0.659799	0.658603	0.726278	0.753196	0.756247	0.754031	0.782526	0.753966	0.754243	0.651515	0.65759	0.647111	0.652314	0.651146	0.649234	0.670474	0.679812	0.840425	0.657921	0.668962	0.715667
0.671986	0.736327	0.733999	0.671555	0.670263	0.735902	0.760942	0.763547	0.761371	0.789017	0.76074	0.7616	0.663636	0.669228	0.658879	0.664499	0.663237	0.661172	0.684112	0.691265	0.847779	0.670554	0.682479	0.726002
0.683774	0.745943	0.743481	0.68331	0.681923	0.745526	0.768688	0.770846	0.768711	0.795508	0.767514	0.768957	0.675757	0.680866	0.670648	0.676684	0.675329	0.673111	0.69775	0.702718	0.855132	0.683188	0.695996	0.736338
0.695561	0.755559	0.752964	0.695066	0.693583	0.75515	0.776434	0.778146	0.776051	0.801999	0.774288	0.776314	0.687878	0.692503	0.682417	0.688869	0.687421	0.68505	0.711388	0.714171	0.862486	0.695822	0.709513	0.746673
0.707349	0.765175	0.762447	0.706821	0.705243	0.764773	0.784179	0.785445	0.783391	0.80849	0.781062	0.783671	0.7	0.704141	0.694186	0.701054	0.699512	0.696988	0.725025	0.725624	0.869839	0.708455	0.72303	0.757008
0.719136	0.774791	0.77193	0.718577	0.716903	0.774397	0.791925	0.792745	0.790731	0.814981	0.787836	0.791028	0.712121	0.715778	0.705955	0.713239	0.711604	0.708927	0.738663	0.737076	0.877193	0.721089	0.736547	0.767343
0.730924	0.784407	0.781413	0.730333	0.728562	0.784021	0.799671	0.800044	0.798071	0.821472	0.79461	0.798385	0.724242	0.727416	0.717724	0.725424	0.723696	0.720866	0.752301	0.748529	0.884546	0.733723	0.750064	0.777678
0.742711	0.794024	0.790895	0.742088	0.740222	0.793645	0.807417	0.807344	0.805411	0.827963	0.801384	0.805742	0.736363	0.739054	0.729493	0.737609	0.735787	0.732804	0.765939	0.759982	0.8919	0.746356	0.763581	0.788014
0.754499	0.80364	0.800378	0.753844	0.751882	0.803268	0.815162	0.814643	0.812751	0.834454	0.808158	0.813099	0.748484	0.750691	0.741261	0.749794	0.747879	0.744743	0.779577	0.771435	0.899253	0.75899	0.777098	0.798349
0.766286	0.813256	0.809861	0.765599	0.763542	0.812892	0.822908	0.821942	0.820091	0.840945	0.814932	0.820456	0.760606	0.762329	0.75303	0.761979	0.759971	0.756682	0.793215	0.782888	0.906607	0.771624	0.790615	0.808684
0.778074	0.822872	0.819344	0.777355	0.775202	0.822516	0.830654	0.829242	0.827431	0.847436	0.821705	0.827813	0.772727	0.773966	0.764799	0.774164	0.772062	0.76862	0.806853	0.794341	0.91396	0.784257	0.804132	0.819019
0.789861	0.832488	0.828826	0.78911	0.786862	0.83214	0.8384	0.836541	0.834771	0.853927	0.828479	0.83517	0.784848	0.785604	0.776568	0.78635	0.784154	0.780559	0.820491	0.805793	0.921314	0.796891	0.817649	0.829355
0.801649	0.842104	0.838309	0.800866	0.798522	0.841764	0.846145	0.843841	0.842111	0.860418	0.835253	0.842527	0.796969	0.797242	0.788337	0.798535	0.796246	0.792498	0.834129	0.817246	0.928667	0.809525	0.831166	0.83969
0.813436	0.85172	0.847792	0.812622	0.810182	0.851387	0.853891	0.85114	0.849451	0.866909	0.842027	0.849884	0.80909	0.808879	0.800106	0.81072	0.808337	0.804436	0.847767	0.828699	0.936021	0.822158	0.844683	0.850025
0.825224	0.861336	0.857275	0.824377	0.821842	0.861011	0.861637	0.85844	0.856791	0.8734	0.848801	0.857241	0.821211	0.820517	0.811874	0.822905	0.820429	0.816375	0.861405	0.840152	0.943374	0.834792	0.8582	0.86036
0.837011	0.870952	0.866758	0.836133	0.833502	0.870635	0.869383	0.865739	0.864131	0.879891	0.855575	0.864598	0.833333	0.832154	0.823643	0.83509	0.832521	0.828314	0.875042	0.851605	0.950728	0.847426	0.871717	0.870695
0.848799	0.880568	0.87624	0.847888	0.845161	0.880259	0.877128	0.873038	0.871471	0.886382	0.862349	0.871955	0.845454	0.843792	0.835412	0.847275	0.844612	0.840252	0.88868	0.863057	0.958081	0.860059	0.885234	0.881031
0.860586	0.890185	0.885723	0.859644	0.856821	0.889882	0.884874	0.880338	0.878811	0.892873	0.869123	0.879312	0.857575	0.85543	0.847181	0.85946	0.856704	0.852191	0.902318	0.87451	0.965435	0.872693	0.898751	0.891366
0.872374	0.899801	0.895206	0.8714	0.868481	0.899506	0.89262	0.887637	0.886151	0.899364	0.875897	0.886669	0.869696	0.867067	0.85895	0.871645	0.868796	0.86413	0.915956	0.885963	0.972788	0.885327	0.912268	0.901701
0.884162	0.909417	0.904689	0.883155	0.880141	0.90913	0.900366	0.894937	0.893491	0.905855	0.882671	0.894026	0.881817	0.878705	0.870719	0.88383	0.880887	0.876069	0.929594	0.897416	0.980142	0.89796	0.925785	0.912036
0.895949	0.919033	0.914172	0.894911	0.891801	0.918754	0.908111	0.902236	0.900831	0.912346	0.889445	0.901383	0.893939	0.890342	0.882488	0.896015	0.892979	0.888007	0.943232	0.908869	0.987495	0.910594	0.939302	0.922372
0.907737	0.928649	0.923654	0.906666	0.903461	0.928377	0.915857	0.909536	0.908171	0.918837	0.896218	0.90874	0.90606	0.90198	0.894256	0.9082	0.905071	0.899946	0.95687	0.920321	0.994849	0.923228	0.952819	0.932707
0.919524	0.938265	0.933137	0.918422	0.915121	0.938001	0.923603	0.916835	0.915511	0.925328	0.902992	0.916097	0.918181	0.913618	0.906025	0.920386	0.917162	0.911885	0.970508	0.931774	1.0022	0.935861	0.966336	0.943042
0.931312	0.947881	0.94262	0.930177	0.926781	0.947625	0.931349	0.924135	0.922851	0.931819	0.909766	0.923454	0.930302	0.925255	0.917794	0.932571	0.929254	0.923823	0.984146	0.943227	1.00956	0.948495	0.979853	0.953377
0.943099	0.957497	0.952103	0.941933	0.938441	0.957249	0.939094	0.931434	0.930191	0.93831	0.91654	0.930811	0.942423	0.936893	0.929563	0.944756	0.941346	0.935762	0.997784	0.95468	1.01691	0.961129	0.99337	0.963712
0.954887	0.967113	0.961585	0.953689	0.950101	0.966873	0.94684	0.938733	0.93753	0.944801	0.923314	0.938168	0.954545	0.94853	0.941332	0.956941	0.953437	0.947701	1.01142	0.966133	1.02426	0.973762	1.00689	0.974048
0.966674	0.976729	0.971068	0.965444	0.96176	0.976496	0.954586	0.946033	0.94487	0.951292	0.930088	0.945525	0.966666	0.960168	0.953101	0.969126	0.965529	0.959639	1.02506	0.977586	1.03162	0.986396	1.0204	0.984383
0.978462	0.986345	0.980551	0.9772	0.97342	0.98612	0.962332	0.953332	0.95221	0.957783	0.936862	0.952882	0.978787	0.971806	0.96487	0.981311	0.977621	0.971578	1.0387	0.989038	1.03897	0.99903	1.03392	0.994718
0.990249	0.995962	0.990034	0.988955	0.98508	0.995744	0.970077	0.960632	0.95955	0.964274	0.943636	0.960239	0.990908	0.983443	0.976638	0.993496	0.989712	0.983517	1.05234	1.00049	1.04632	1.01166	1.04744	1.00505
1.00204	1.00558	0.999517	1.00071	0.99674	1.00537	0.977823	0.967931	0.96689	0.970765	0.95041	0.967596	1.00303	0.995081	0.988407	1.00568	1.0018	0.995455	1.06597	1.01194	1.05368	1.0243	1.06095	1.01539
1.01382	1.01519	1.009	1.01247	1.0084	1.01499	0.985569	0.975231	0.97423	0.977256	0.957184	0.974953	1.01515	1.00672	1.00018	1.01787	1.0139	1.00739	1.07961	1.0234	1.06103	1.03693	1.07447	1.02572
1.02561	1.02481	1.01848	1.02422	1.02006	1.02462	0.993315	0.98253	0.98157	0.983747	0.963957	0.98231	1.02727	1.01836	1.01194	1.03005	1.02599	1.01933	1.09325	1.03485	1.06838	1.04956	1.08799	1.03606
1.0374	1.03443	1.02796	1.03598	1.03172	1.03424	1.00106	0.989829	0.98891	0.990238	0.970731	0.989667	1.03939	1.02999	1.02371	1.04224	1.03808	1.03127	1.10689	1.0463	1.07574	1.0622	1.10151	1.04639
1.04919	1.04404	1.03745	1.04773	1.04338	1.04386	1.00881	0.997129	0.99625	0.996729	0.977505	0.997024	1.05151	1.04163	1.03548	1.05442	1.05017	1.04321	1.12052	1.05776	1.08309	1.07483	1.11502	1.05673
1.06097	1.05366	1.04693	1.05949	1.05504	1.05349	1.01655	1.00443	1.00359	1.00322	0.984279	1.00438	1.06364	1.05327	1.04725	1.06661	1.06226	1.05515	1.13416	1.06921	1.09044	1.08747	1.12854	1.06706
1.07276	1.06327	1.05641	1.07124	1.0667	1.06311	1.0243	1.01173	1.01093	1.00971	0.991053	1.01174	1.07576	1.06491	1.05902	1.07879	1.07435	1.06709	1.1478	1.08066	1.0978	1.1001	1.14206	1.0774
1.08455	1.07289	1.0659	1.083	1.07836	1.07273	1.03204	1.01903	1.01827	1.0162	0.997827	1.01909	1.08788	1.07654	1.07079	1.09098	1.08645	1.07903	1.16144	1.09211	1.10515	1.11273	1.15557	1.08774
1.09634	1.08251	1.07538	1.09476	1.09002	1.08236	1.03979	1.02633	1.02561	1.02269	1.0046	1.02645	1.1	1.08818	1.08256	1.10316	1.09854	1.09096	1.17508	1.10357	1.11251	1.12537	1.16909	1.09807
STD
-0.149352	-0.165916	-0.138654	-0.1684	-0.176142	-0.14939	-0.162006	-0.144489	-0.142444	-0.159257	-0.14939	-0.122529	-0.124524	-0.083416	-0.0798253	-0.139074	-0.101591	-0.102567	-0.126074	-0.0673073	-0.0689755	-0.0881229	-0.0922599	-0.081553
-0.136241	-0.15439	-0.127624	-0.154904	-0.162489	-0.138142	-0.150262	-0.134884	-0.131095	-0.149376	-0.138743	-0.111583	-0.113962	-0.0749311	-0.0701661	-0.1291	-0.0923744	-0.0924487	-0.115523	-0.0565554	-0.0633424	-0.0769505	-0.0810039	-0.0762743
-0.123129	-0.142865	-0.116593	-0.141407	-0.148837	-0.126895	-0.138519	-0.125278	-0.119747	-0.139494	-0.128096	-0.100637	-0.1034	-0.0664462	-0.0605069	-0.119126	-0.0831577	-0.08233	-0.104973	-0.0458035	-0.0577094	-0.0657781	-0.0697479	-0.0709955
-0.110018	-0.131339	-0.105562	-0.127911	-0.135184	-0.115647	-0.126775	-0.115673	-0.108398	-0.129613	-0.117449	-0.0896906	-0.0928378	-0.0579613	-0.0508476	-0.109152	-0.0739411	-0.0722114	-0.0944232	-0.0350516	-0.0520764	-0.0546057	-0.0584919	-0.0657168
-0.096906	-0.119813	-0.0945317	-0.114415	-0.121531	-0.1044	-0.115032	-0.106068	-0.09705	-0.119731	-0.106802	-0.0787445	-0.0822755	-0.0494764	-0.0411884	-0.0991785	-0.0647244	-0.0620927	-0.083873	-0.0242997	-0.0464434	-0.0434333	-0.0472359	-0.0604381
-0.0837945	-0.108287	-0.083501	-0.100918	-0.107878	-0.0931523	-0.103288	-0.0964634	-0.0857017	-0.10985	-0.0961546	-0.0677985	-0.0717133	-0.0409915	-0.0315292	-0.0892046	-0.0555077	-0.0519741	-0.0733229	-0.0135479	-0.0408104	-0.0322609	-0.03598	-0.0551594
-0.0706829	-0.0967612	-0.0724704	-0.087422	-0.0942256	-0.0819048	-0.0915446	-0.0868584	-0.0743533	-0.0999685	-0.0855075	-0.0568524	-0.0611511	-0.0325066	-0.02187	-0.0792307	-0.0462911	-0.0418554	-0.0627727	-0.00279597	-0.0351774	-0.0210885	-0.024724	-0.0498807
-0.0575714	-0.0852353	-0.0614397	-0.0739256	-0.0805729	-0.0706573	-0.079801	-0.0772534	-0.0630049	-0.090087	-0.0748604	-0.0459064	-0.0505888	-0.0240217	-0.0122108	-0.0692568	-0.0370744	-0.0317368	-0.0522226	0.00795592	-0.0295444	-0.00991608	-0.013468	-0.0446019
-0.0444598	-0.0737095	-0.0504091	-0.0604293	-0.0669201	-0.0594097	-0.0680575	-0.0676484	-0.0516565	-0.0802056	-0.0642132	-0.0349603	-0.0400266	-0.0155368	-0.00255156	-0.0592829	-0.0278577	-0.0216181	-0.0416725	0.0187078	-0.0239114	0.00125633	-0.00221202	-0.0393232
-0.0313483	-0.0621836	-0.0393784	-0.0469329	-0.0532673	-0.0481622	-0.0563139	-0.0580434	-0.0403082	-0.0703241	-0.0535661	-0.0240142	-0.0294644	-0.00705195	0.00710766	-0.049309	-0.0186411	-0.0114994	-0.0311223	0.0294597	-0.0182784	0.0124287	0.00904396	-0.0340445
-0.0182367	-0.0506577	-0.0283478	-0.0334365	-0.0396146	-0.0369147	-0.0445703	-0.0484384	-0.0289598	-0.0604426	-0.042919	-0.0130682	-0.0189022	0.00143295	0.0167669	-0.0393351	-0.00942439	-0.0013808	-0.0205722	0.0402116	-0.0126453	0.0236011	0.0202999	-0.0287658
-0.0051252	-0.0391319	-0.0173171	-0.0199402	-0.0259618	-0.0256671	-0.0328267	-0.0388334	-0.0176114	-0.0505612	-0.0322719	-0.00212214	-0.00833993	0.00991784	0.0264261	-0.0293612	-0.00020773	0.00873785	-0.0100221	0.0509635	-0.00701234	0.0347735	0.0315559	-0.0234871
0.00798635	-0.027606	-0.00628648	-0.00644384	-0.0123091	-0.0144196	-0.0210831	-0.0292284	-0.00626304	-0.0406797	-0.0216247	0.00882392	0.0022223	0.0184027	0.0360853	-0.0193873	0.00900894	0.0188565	0.000528054	0.0617154	-0.00137933	0.045946	0.0428119	-0.0182083
0.0210979	-0.0160802	0.00474417	0.00705252	0.0013437	-0.00317207	-0.00933957	-0.0196233	0.00508534	-0.0307983	-0.0109776	0.01977	0.0127845	0.0268876	0.0457445	-0.00941344	0.0182256	0.0289752	0.0110782	0.0724673	0.00425368	0.0571184	0.0540679	-0.0129296
0.0342094	-0.00455429	0.0157748	0.0205489	0.0149965	0.00807546	0.00240401	-0.0100183	0.0164337	-0.0209168	-0.000330479	0.030716	0.0233468	0.0353725	0.0554037	0.000560459	0.0274423	0.0390938	0.0216283	0.0832191	0.0098867	0.0682908	0.0653239	-0.00765089
0.047321	0.00697157	0.0268055	0.0340452	0.0286492	0.019323	0.0141476	-0.000413314	0.0277821	-0.0110354	0.0103166	0.0416621	0.033909	0.0438574	0.065063	0.0105344	0.0366589	0.0492125	0.0321785	0.093971	0.0155197	0.0794632	0.0765798	-0.00237217
0.0604325	0.0184974	0.0378361	0.0475416	0.042302	0.0305705	0.0258912	0.0091917	0.0391305	-0.0011539	0.0209638	0.0526081	0.0444712	0.0523423	0.0747222	0.0205083	0.0458756	0.0593311	0.0427286	0.104723	0.0211527	0.0906356	0.0878358	0.00290655
0.0735441	0.0300233	0.0488668	0.0610379	0.0559547	0.0418181	0.0376347	0.0187967	0.0504788	0.00872756	0.0316109	0.0635542	0.0550335	0.0608272	0.0843814	0.0304822	0.0550923	0.0694498	0.0532787	0.115475	0.0267857	0.101808	0.0990918	0.00818527
0.0866556	0.0415491	0.0598974	0.0745343	0.0696075	0.0530656	0.0493783	0.0284017	0.0618272	0.018609	0.042258	0.0745002	0.0655957	0.0693121	0.0940406	0.0404561	0.0643089	0.0795684	0.0638289	0.126227	0.0324187	0.11298	0.110348	0.013464
0.0997672	0.053075	0.0709281	0.0880306	0.0832603	0.0643131	0.0611219	0.0380067	0.0731756	0.0284905	0.0529052	0.0854463	0.0761579	0.077797	0.1037	0.05043	0.0735256	0.0896871	0.074379	0.136979	0.0380518	0.124153	0.121604	0.0187427
0.112879	0.0646009	0.0819587	0.101527	0.096913	0.0755607	0.0728655	0.0476118	0.084524	0.0383719	0.0635523	0.0963924	0.0867201	0.0862819	0.113359	0.0604039	0.0827423	0.0998057	0.0849291	0.14773	0.0436848	0.135325	0.13286	0.0240214
0.12599	0.0761267	0.0929894	0.115023	0.110566	0.0868082	0.084609	0.0572168	0.0958723	0.0482534	0.0741994	0.107338	0.0972824	0.0947668	0.123018	0.0703778	0.0919589	0.109924	0.0954793	0.158482	0.0493178	0.146498	0.144116	0.0293002
0.139102	0.0876526	0.10402	0.12852	0.124219	0.0980557	0.0963526	0.0668218	0.107221	0.0581348	0.0848465	0.118284	0.107845	0.103252	0.132677	0.0803517	0.101176	0.120043	0.106029	0.169234	0.0549508	0.15767	0.155372	0.0345789
0.152213	0.0991785	0.115051	0.142016	0.137871	0.109303	0.108096	0.0764268	0.118569	0.0680163	0.0954937	0.129231	0.118407	0.111737	0.142337	0.0903256	0.110392	0.130162	0.11658	0.179986	0.0605838	0.168842	0.166628	0.0398576
0.165325	0.110704	0.126081	0.155512	0.151524	0.120551	0.11984	0.0860318	0.129917	0.0778978	0.106141	0.140177	0.128969	0.120221	0.151996	0.100299	0.119609	0.14028	0.12713	0.190738	0.0662168	0.180015	0.177884	0.0451363
0.178436	0.12223	0.137112	0.169009	0.165177	0.131798	0.131583	0.0956368	0.141266	0.0877792	0.116788	0.151123	0.139531	0.128706	0.161655	0.110273	0.128826	0.150399	0.13768	0.20149	0.0718498	0.191187	0.18914	0.050415
0.191548	0.133756	0.148143	0.182505	0.17883	0.143046	0.143327	0.105242	0.152614	0.0976607	0.127435	0.162069	0.150094	0.137191	0.171314	0.120247	0.138042	0.160518	0.14823	0.212242	0.0774828	0.20236	0.200396	0.0556938
0.20466	0.145282	0.159173	0.196001	0.192482	0.154293	0.155071	0.114847	0.163963	0.107542	0.138082	0.173015	0.160656	0.145676	0.180974	0.130221	0.147259	0.170636	0.15878	0.222994	0.0831158	0.213532	0.211652	0.0609725
0.217771	0.156808	0.170204	0.209498	0.206135	0.165541	0.166814	0.124452	0.175311	0.117424	0.148729	0.183961	0.171218	0.154161	0.190633	0.140195	0.156476	0.180755	0.16933	0.233746	0.0887488	0.224704	0.222908	0.0662512
0.230883	0.168334	0.181235	0.222994	0.219788	0.176788	0.178558	0.134057	0.186659	0.127305	0.159376	0.194907	0.18178	0.162646	0.200292	0.150169	0.165692	0.190874	0.17988	0.244497	0.0943819	0.235877	0.234164	0.0715299
0.243994	0.179859	0.192265	0.236491	0.233441	0.188036	0.190301	0.143662	0.198008	0.137186	0.170024	0.205853	0.192342	0.171131	0.209951	0.160143	0.174909	0.200992	0.19043	0.255249	0.100015	0.247049	0.24542	0.0768086
0.257106	0.191385	0.203296	0.249987	0.247093	0.199284	0.202045	0.153267	0.209356	0.147068	0.180671	0.216799	0.202905	0.179616	0.21961	0.170117	0.184126	0.211111	0.200981	0.266001	0.105648	0.258222	0.256676	0.0820874
0.270217	0.202911	0.214327	0.263483	0.260746	0.210531	0.213788	0.162872	0.220704	0.156949	0.191318	0.227745	0.213467	0.188101	0.22927	0.180091	0.193342	0.22123	0.211531	0.276753	0.111281	0.269394	0.267932	0.0873661
0.283329	0.214437	0.225357	0.27698	0.274399	0.221779	0.225532	0.172477	0.232053	0.166831	0.201965	0.238691	0.224029	0.196585	0.238929	0.190065	0.202559	0.231348	0.222081	0.287505	0.116914	0.280566	0.279187	0.0926448
0.29644	0.225963	0.236388	0.290476	0.288052	0.233026	0.237276	0.182082	0.243401	0.176712	0.212612	0.249637	0.234591	0.20507	0.248588	0.200038	0.211776	0.241467	0.232631	0.298257	0.122547	0.291739	0.290443	0.0979235
0.309552	0.237489	0.247418	0.303972	0.301704	0.244274	0.249019	0.191687	0.25475	0.186594	0.223259	0.260583	0.245154	0.213555	0.258247	0.210012	0.220992	0.251585	0.243181	0.309009	0.12818	0.302911	0.301699	0.103202
0.322664	0.249015	0.258449	0.317469	0.315357	0.255521	0.260763	0.201292	0.266098	0.196475	0.233906	0.271529	0.255716	0.22204	0.267907	0.219986	0.230209	0.261704	0.253731	0.319761	0.133813	0.314084	0.312955	0.108481
0.335775	0.260541	0.26948	0.330965	0.32901	0.266769	0.272506	0.210897	0.277446	0.206357	0.244553	0.282475	0.266278	0.230525	0.277566	0.22996	0.239426	0.271823	0.264281	0.330513	0.139446	0.325256	0.324211	0.11376
0.348887	0.272066	0.28051	0.344461	0.342663	0.278016	0.28425	0.220502	0.288795	0.216238	0.255201	0.293421	0.27684	0.23901	0.287225	0.239934	0.248642	0.281941	0.274832	0.341264	0.145079	0.336429	0.335467	0.119038
0.361998	0.283592	0.291541	0.357958	0.356315	0.289264	0.295993	0.230107	0.300143	0.22612	0.265848	0.304367	0.287403	0.247495	0.296884	0.249908	0.257859	0.29206	0.285382	0.352016	0.150712	0.347601	0.346723	0.124317
0.37511	0.295118	0.302572	0.371454	0.369968	0.300511	0.307737	0.239712	0.311491	0.236001	0.276495	0.315313	0.297965	0.25598	0.306543	0.259882	0.267076	0.302179	0.295932	0.362768	0.156345	0.358773	0.357979	0.129596
0.388221	0.306644	0.313602	0.38495	0.383621	0.311759	0.319481	0.249317	0.32284	0.245883	0.287142	0.32626	0.308527	0.264465	0.316203	0.269856	0.276292	0.312297	0.306482	0.37352	0.161978	0.369946	0.369235	0.134875
0.401333	0.31817	0.324633	0.398447	0.397274	0.323006	0.331224	0.258922	0.334188	0.255764	0.297789	0.337206	0.319089	0.272949	0.325862	0.27983	0.285509	0.322416	0.317032	0.384272	0.167611	0.381118	0.380491	0.140153
0.414444	0.329696	0.335664	0.411943	0.410926	0.334254	0.342968	0.268527	0.345537	0.265645	0.308436	0.348152	0.329651	0.281434	0.335521	0.289804	0.294726	0.332535	0.327582	0.395024	0.173244	0.392291	0.391747	0.145432
0.427556	0.341222	0.346694	0.425439	0.424579	0.345501	0.354711	0.278132	0.356885	0.275527	0.319083	0.359098	0.340214	0.289919	0.34518	0.299777	0.303942	0.342653	0.338132	0.405776	0.178877	0.403463	0.403003	0.150711
0.440667	0.352747	0.357725	0.438936	0.438232	0.356749	0.366455	0.287737	0.368233	0.285408	0.32973	0.370044	0.350776	0.298404	0.354839	0.309751	0.313159	0.352772	0.348682	0.416528	0.18451	0.414635	0.414259	0.155989
0.453779	0.364273	0.368756	0.452432	0.451885	0.367997	0.378198	0.297342	0.379582	0.29529	0.340378	0.38099	0.361338	0.306889	0.364499	0.319725	0.322376	0.362891	0.359233	0.42728	0.190143	0.425808	0.425515	0.161268
0.466891	0.375799	0.379786	0.465929	0.465538	0.379244	0.389942	0.306947	0.39093	0.305171	0.351025	0.391936	0.3719	0.315374	0.374158	0.329699	0.331592	0.373009	0.369783	0.438031	0.195776	0.43698	0.436771	0.166547
0.480002	0.387325	0.390817	0.479425	0.47919	0.390492	0.401686	0.316552	0.402278	0.315053	0.361672	0.402882	0.382463	0.323859	0.383817	0.339673	0.340809	0.383128	0.380333	0.448783	0.201409	0.448153	0.448027	0.171826
0.493114	0.398851	0.401848	0.492921	0.492843	0.401739	0.413429	0.326157	0.413627	0.324934	0.372319	0.413828	0.393025	0.332344	0.393476	0.349647	0.350026	0.393247	0.390883	0.459535	0.207042	0.459325	0.459283	0.177104
0.506225	0.410377	0.412878	0.506418	0.506496	0.412987	0.425173	0.335762	0.424975	0.334816	0.382966	0.424774	0.403587	0.340829	0.403136	0.359621	0.359242	0.403365	0.401433	0.470287	0.212675	0.470497	0.470539	0.182383
0.519337	0.421903	0.423909	0.519914	0.520149	0.424234	0.436916	0.345367	0.436324	0.344697	0.393613	0.43572	0.414149	0.349314	0.412795	0.369595	0.368459	0.413484	0.411983	0.481039	0.218308	0.48167	0.481795	0.187662
0.532448	0.433428	0.43494	0.53341	0.533801	0.435482	0.44866	0.354972	0.447672	0.354579	0.40426	0.446666	0.424712	0.357798	0.422454	0.379569	0.377676	0.423603	0.422533	0.491791	0.223941	0.492842	0.493051	0.192941
0.54556	0.444954	0.44597	0.546907	0.547454	0.446729	0.460403	0.364577	0.45902	0.36446	0.414907	0.457612	0.435274	0.366283	0.432113	0.389543	0.386892	0.433721	0.433084	0.502543	0.229574	0.504015	0.504307	0.198219
0.558671	0.45648	0.457001	0.560403	0.561107	0.457977	0.472147	0.374182	0.470369	0.374341	0.425555	0.468558	0.445836	0.374768	0.441772	0.399516	0.396109	0.44384	0.443634	0.513295	0.235207	0.515187	0.515563	0.203498
0.571783	0.468006	0.468031	0.573899	0.57476	0.469224	0.483891	0.383787	0.481717	0.384223	0.436202	0.479504	0.456398	0.383253	0.451432	0.40949	0.405326	0.453959	0.454184	0.524047	0.24084	0.526359	0.526819	0.208777
0.584894	0.479532	0.479062	0.587396	0.588412	0.480472	0.495634	0.393392	0.493065	0.394104	0.446849	0.49045	0.46696	0.391738	0.461091	0.419464	0.414542	0.464077	0.464734	0.534798	0.246473	0.537532	0.538075	0.214055
0.598006	0.491058	0.490093	0.600892	0.602065	0.491719	0.507378	0.402997	0.504414	0.403986	0.457496	0.501396	0.477523	0.400223	0.47075	0.429438	0.423759	0.474196	0.475284	0.54555	0.252106	0.548704	0.549331	0.219334
0.611118	0.502584	0.501123	0.614388	0.615718	0.502967	0.519121	0.412602	0.515762	0.413867	0.468143	0.512342	0.488085	0.408708	0.480409	0.439412	0.432976	0.484314	0.485834	0.556302	0.257739	0.559877	0.560587	0.224613
0.624229	0.514109	0.512154	0.627885	0.629371	0.514214	0.530865	0.422207	0.527111	0.423749	0.47879	0.523289	0.498647	0.417193	0.490069	0.449386	0.442192	0.494433	0.496384	0.567054	0.263372	0.571049	0.571843	0.229892
0.637341	0.525635	0.523185	0.641381	0.643023	0.525462	0.542609	0.431812	0.538459	0.43363	0.489437	0.534235	0.509209	0.425678	0.499728	0.45936	0.451409	0.504552	0.506934	0.577806	0.269005	0.582221	0.583099	0.23517
0.650452	0.537161	0.534215	0.654877	0.656676	0.53671	0.554352	0.441417	0.549807	0.443512	0.500084	0.545181	0.519772	0.434162	0.509387	0.469334	0.460626	0.51467	0.517485	0.588558	0.274638	0.593394	0.594355	0.240449
0.663564	0.548687	0.545246	0.668374	0.670329	0.547957	0.566096	0.451022	0.561156	0.453393	0.510732	0.556127	0.530334	0.442647	0.519046	0.479308	0.469842	0.524789	0.528035	0.59931	0.280271	0.604566	0.605611	0.245728
0.676675	0.560213	0.556277	0.68187	0.683982	0.559205	0.577839	0.460627	0.572504	0.463275	0.521379	0.567073	0.540896	0.451132	0.528705	0.489282	0.479059	0.534908	0.538585	0.610062	0.285904	0.615739	0.616867	0.251006
0.689787	0.571739	0.567307	0.695367	0.697634	0.570452	0.589583	0.470232	0.583852	0.473156	0.532026	0.578019	0.551458	0.459617	0.538365	0.499255	0.488276	0.545026	0.549135	0.620814	0.291537	0.626911	0.628123	0.256285
0.702898	0.583265	0.578338	0.708863	0.711287	0.5817	0.601326	0.479837	0.595201	0.483037	0.542673	0.588965	0.562021	0.468102	0.548024	0.509229	0.497492	0.555145	0.559685	0.631565	0.29717	0.638083	0.639379	0.261564
0.71601	0.59479	0.589369	0.722359	0.72494	0.592947	0.61307	0.489442	0.606549	0.492919	0.55332	0.599911	0.572583	0.476587	0.557683	0.519203	0.506709	0.565264	0.570235	0.642317	0.302803	0.649256	0.650635	0.266843
0.729122	0.606316	0.600399	0.735856	0.738593	0.604195	0.624814	0.499047	0.617898	0.5028	0.563967	0.610857	0.583145	0.485072	0.567342	0.529177	0.515926	0.575382	0.580785	0.653069	0.308436	0.660428	0.661891	0.272121
0.742233	0.617842	0.61143	0.749352	0.752245	0.615442	0.636557	0.508652	0.629246	0.512682	0.574614	0.621803	0.593707	0.493557	0.577001	0.539151	0.525142	0.585501	0.591336	0.663821	0.314069	0.671601	0.673147	0.2774
0.755345	0.629368	0.622461	0.762848	0.765898	0.62669	0.648301	0.518257	0.640594	0.522563	0.585262	0.632749	0.604269	0.502042	0.586661	0.549125	0.534359	0.59562	0.601886	0.674573	0.319702	0.682773	0.684403	0.282679
0.768456	0.640894	0.633491	0.776345	0.779551	0.637937	0.660044	0.527862	0.651943	0.532445	0.595909	0.643695	0.614832	0.510526	0.59632	0.559099	0.543576	0.605738	0.612436	0.685325	0.325335	0.693945	0.695659	0.287957
0.781568	0.65242	0.644522	0.789841	0.793204	0.649185	0.671788	0.537467	0.663291	0.542326	0.606556	0.654641	0.625394	0.519011	0.605979	0.569073	0.552792	0.615857	0.622986	0.696077	0.330968	0.705118	0.706915	0.293236
0.794679	0.663946	0.655553	0.803337	0.806857	0.660432	0.683531	0.547072	0.674639	0.552208	0.617203	0.665587	0.635956	0.527496	0.615638	0.579047	0.562009	0.625976	0.633536	0.706829	0.336601	0.71629	0.718171	0.298515
0.807791	0.675471	0.666583	0.816834	0.820509	0.67168	0.695275	0.556677	0.685988	0.562089	0.62785	0.676533	0.646518	0.535981	0.625298	0.589021	0.571226	0.636094	0.644086	0.717581	0.342234	0.727463	0.729427	0.303794
0.820902	0.686997	0.677614	0.83033	0.834162	0.682927	0.707019	0.566282	0.697336	0.571971	0.638497	0.687479	0.657081	0.544466	0.634957	0.598994	0.580442	0.646213	0.654636	0.728332	0.347867	0.738635	0.740683	0.309072
0.834014	0.698523	0.688644	0.843826	0.847815	0.694175	0.718762	0.575887	0.708685	0.581852	0.649144	0.698425	0.667643	0.552951	0.644616	0.608968	0.589659	0.656332	0.665186	0.739084	0.3535	0.749808	0.751939	0.314351
0.847125	0.710049	0.699675	0.857323	0.861468	0.705423	0.730506	0.585493	0.720033	0.591734	0.659791	0.709371	0.678205	0.561436	0.654275	0.618942	0.598876	0.66645	0.675737	0.749836	0.359133	0.76098	0.763195	0.31963
0.860237	0.721575	0.710706	0.870819	0.87512	0.71667	0.742249	0.595098	0.731381	0.601615	0.670439	0.720317	0.688767	0.569921	0.663934	0.628916	0.608092	0.676569	0.686287	0.760588	0.364766	0.772152	0.774451	0.324909
0.873349	0.733101	0.721736	0.884316	0.888773	0.727918	0.753993	0.604703	0.74273	0.611496	0.681086	0.731264	0.69933	0.578406	0.673594	0.63889	0.617309	0.686688	0.696837	0.77134	0.370399	0.783325	0.785707	0.330187
0.88646	0.744627	0.732767	0.897812	0.902426	0.739165	0.765736	0.614308	0.754078	0.621378	0.691733	0.74221	0.709892	0.58689	0.683253	0.648864	0.626525	0.696806	0.707387	0.782092	0.376032	0.794497	0.796963	0.335466
0.899572	0.756153	0.743798	0.911308	0.916079	0.750413	0.77748	0.623913	0.765426	0.631259	0.70238	0.753156	0.720454	0.595375	0.692912	0.658838	0.635742	0.706925	0.717937	0.792844	0.381665	0.80567	0.808219	0.340745
0.912683	0.767678	0.754828	0.924805	0.929731	0.76166	0.789224	0.633518	0.776775	0.641141	0.713027	0.764102	0.731016	0.60386	0.702571	0.668812	0.644959	0.717043	0.728487	0.803596	0.387298	0.816842	0.819475	0.346023
0.925795	0.779204	0.765859	0.938301	0.943384	0.772908	0.800967	0.643123	0.788123	0.651022	0.723674	0.775048	0.741578	0.612345	0.71223	0.678786	0.654175	0.727162	0.739037	0.814348	0.392931	0.828014	0.830731	0.351302
0.938906	0.79073	0.77689	0.951797	0.957037	0.784155	0.812711	0.652728	0.799472	0.660904	0.734321	0.785994	0.752141	0.62083	0.72189	0.688759	0.663392	0.737281	0.749588	0.825099	0.398564	0.839187	0.841987	0.356581
0.952018	0.802256	0.78792	0.965294	0.97069	0.795403	0.824454	0.662333	0.81082	0.670785	0.744968	0.79694	0.762703	0.629315	0.731549	0.698733	0.672609	0.747399	0.760138	0.835851	0.404197	0.850359	0.853243	0.36186
0.965129	0.813782	0.798951	0.97879	0.984342	0.80665	0.836198	0.671938	0.822168	0.680667	0.755616	0.807886	0.773265	0.6378	0.741208	0.708707	0.681825	0.757518	0.770688	0.846603	0.40983	0.861532	0.864498	0.367138
0.978241	0.825308	0.809982	0.992286	0.997995	0.817898	0.847942	0.681543	0.833517	0.690548	0.766263	0.818832	0.783827	0.646285	0.750867	0.718681	0.691042	0.767637	0.781238	0.857355	0.415463	0.872704	0.875754	0.372417
0.991352	0.836834	0.821012	1.00578	1.01165	0.829145	0.859685	0.691148	0.844865	0.70043	0.77691	0.829778	0.79439	0.65477	0.760527	0.728655	0.700259	0.777755	0.791788	0.868107	0.421096	0.883876	0.88701	0.377696
1.00446	0.848359	0.832043	1.01928	1.0253	0.840393	0.871429	0.700753	0.856213	0.710311	0.787557	0.840724	0.804952	0.663254	0.770186	0.738629	0.709475	0.787874	0.802338	0.878859	0.42673	0.895049	0.898266	0.382974
1.01758	0.859885	0.843074	1.03278	1.03895	0.85164	0.883172	0.710358	0.867562	0.720192	0.798204	0.85167	0.815514	0.671739	0.779845	0.748603	0.718692	0.797993	0.812888	0.889611	0.432363	0.906221	0.909522	0.388253
1.03069	0.871411	0.854104	1.04627	1.05261	0.862888	0.894916	0.719963	0.87891	0.730074	0.808851	0.862616	0.826076	0.680224	0.789504	0.758577	0.727909	0.808111	0.823438	0.900363	0.437996	0.917394	0.920778	0.393532
1.0438	0.882937	0.865135	1.05977	1.06626	0.874136	0.906659	0.729568	0.890258	0.739955	0.819498	0.873562	0.836639	0.688709	0.799163	0.768551	0.737125	0.81823	0.833989	0.911115	0.443629	0.928566	0.932034	0.398811
1.05691	0.894463	0.876166	1.07326	1.07991	0.885383	0.918403	0.739173	0.901607	0.749837	0.830145	0.884508	0.847201	0.697194	0.808823	0.778525	0.746342	0.828349	0.844539	0.921866	0.449262	0.939738	0.94329	0.404089
1.07002	0.905989	0.887196	1.08676	1.09356	0.896631	0.930147	0.748778	0.912955	0.759718	0.840793	0.895454	0.857763	0.705679	0.818482	0.788498	0.755559	0.838467	0.855089	0.932618	0.454895	0.950911	0.954546	0.409368
1.08313	0.917515	0.898227	1.10026	1.10722	0.907878	0.94189	0.758383	0.924304	0.7696	0.85144	0.9064	0.868325	0.714164	0.828141	0.798472	0.764775	0.848586	0.865639	0.94337	0.460528	0.962083	0.965802	0.414647
1.09624	0.92904	0.909258	1.11375	1.12087	0.919126	0.953634	0.767988	0.935652	0.779481	0.862087	0.917346	0.878887	0.722649	0.8378	0.808446	0.773992	0.858705	0.876189	0.954122	0.466161	0.973256	0.977058	0.419925
1.10936	0.940566	0.920288	1.12725	1.13452	0.930373	0.965377	0.777593	0.947	0.789363	0.872734	0.928293	0.88945	0.731134	0.84746	0.81842	0.783209	0.868823	0.886739	0.964874	0.471794	0.984428	0.988314	0.425204
1.12247	0.952092	0.931319	1.14075	1.14818	0.941621	0.977121	0.787198	0.958349	0.799244	0.883381	0.939239	0.900012	0.739619	0.857119	0.828394	0.792425	0.878942	0.897289	0.975626	0.477427	0.9956	0.99957	0.430483
1.13558	0.963618	0.942349	1.15424	1.16183	0.952868	0.988864	0.796803	0.969697	0.809126	0.894028	0.950185	0.910574	0.748103	0.866778	0.838368	0.801642	0.889061	0.90784	0.986378	0.48306	1.00677	1.01083	0.435762
1.14869	0.975144	0.95338	1.16774	1.17548	0.964116	1.00061	0.806408	0.981045	0.819007	0.904675	0.961131	0.921136	0.756588	0.876437	0.848342	0.810859	0.899179	0.91839	0.99713	0.488693	1.01795	1.02208	0.44104
