# Supplementary material for: Contextual auditory processing in the inferior colliculus is affected in a sex- and age-dependent manner in the valproic acid-induced rat model of autism
Source: PLoS Biol. 2025 Aug 4;23(8):e3003309. doi: 10.1371/journal.pbio.3003309 (PMC12342314; doi:10.1371/journal.pbio.3003309)
Supplement: S4 Data — Group abbreviations: FpC = female prepubertal control, FaC = female adult control, MpC = male prepubertal control, MaC = male adult control, FpV = female prepubertal VPA, FaV = female adult VPA, MpV = male prepubertal VPA, MaV = male adult VPA. General abbreviations: IC, inferior colliculus; VPA, valproic acid; DEV, deviant; CAS, cascade; STD, standard. (XLSX). [file pbio.3003309.s004.xlsx]

## Sheet: Figure 4A
Lemniscal																Non-lemniscal
High level								Low level								High level								Low level
DEV
FpC	FaC	MpC	MaC	FpV	FaV	MpV	MaV	FpC	FaC	MpC	MaC	FpV	FaV	MpV	MaV	FpC	FaC	MpC	MaC	FpV	FaV	MpV	MaV	FpC	FaC	MpC	MaC	FpV	FaV	MpV	MaV
0.177634	-0.171532	0.253486	-0.090418	-0.041886	-0.0472331	-0.0692572	0.0638305	0.187301	-0.0102641	0.318475	0.405507	0.0649244	0.334084	-0.0740712	0.214974	-0.0863463	-0.126331	-0.112946	-0.0487601	-0.165139	-0.104289	-0.0815825	-0.138685	-0.378524	-0.185636	0.0847785	0.015423	-0.0497959	0.426159	-0.106752	0.22534
0.18462	-0.159018	0.259302	-0.0804304	-0.031515	-0.0370264	-0.0581341	0.0738237	0.195512	-0.000446814	0.324358	0.409951	0.0732306	0.33896	-0.0632413	0.221995	-0.0746504	-0.113678	-0.100431	-0.0368089	-0.151702	-0.0921021	-0.0695488	-0.127284	-0.362405	-0.171785	0.0941194	0.026919	-0.0391219	0.432114	-0.0949639	0.233578
0.191606	-0.146504	0.265119	-0.0704429	-0.021144	-0.0268196	-0.047011	0.0838169	0.203722	0.00937051	0.330241	0.414396	0.0815368	0.343837	-0.0524114	0.229016	-0.0629545	-0.101025	-0.0879158	-0.0248577	-0.138265	-0.0799154	-0.0575151	-0.115883	-0.346286	-0.157934	0.10346	0.038415	-0.028448	0.438068	-0.0831757	0.241817
0.198592	-0.133991	0.270935	-0.0604553	-0.0107729	-0.0166128	-0.035888	0.0938102	0.211933	0.0191878	0.336124	0.41884	0.089843	0.348713	-0.0415816	0.236036	-0.0512586	-0.0883714	-0.0754009	-0.0129065	-0.124828	-0.0677287	-0.0454814	-0.104482	-0.330167	-0.144082	0.112801	0.049911	-0.0177741	0.444023	-0.0713874	0.250056
0.205578	-0.121477	0.276752	-0.0504678	-0.000401883	-0.00640608	-0.0247649	0.103803	0.220143	0.0290052	0.342007	0.423285	0.0981492	0.35359	-0.0307517	0.243057	-0.0395627	-0.0757182	-0.062886	-0.000955298	-0.111391	-0.055542	-0.0334476	-0.0930813	-0.314048	-0.130231	0.122142	0.0614069	-0.00710013	0.449977	-0.0595992	0.258294
0.212564	-0.108963	0.282568	-0.0404802	0.00996915	0.00380068	-0.0136419	0.113797	0.228354	0.0388225	0.34789	0.427729	0.106455	0.358466	-0.0199219	0.250078	-0.0278668	-0.0630651	-0.0503711	0.0109959	-0.0979534	-0.0433553	-0.0214139	-0.0816804	-0.297929	-0.11638	0.131483	0.0729029	0.0035738	0.455931	-0.0478109	0.266533
0.21955	-0.0964488	0.288384	-0.0304927	0.0203402	0.0140074	-0.00251881	0.12379	0.236564	0.0486398	0.353773	0.432174	0.114762	0.363343	-0.00909199	0.257099	-0.0161709	-0.0504119	-0.0378563	0.0229471	-0.0845163	-0.0311686	-0.00938019	-0.0702796	-0.28181	-0.102529	0.140824	0.0843989	0.0142477	0.461886	-0.0360227	0.274772
0.226536	-0.0839348	0.294201	-0.0205051	0.0307112	0.0242142	0.00860425	0.133783	0.244775	0.0584571	0.359656	0.436618	0.123068	0.368219	0.00173788	0.264119	-0.00447504	-0.0377588	-0.0253414	0.0348983	-0.0710791	-0.0189819	0.00265353	-0.0588787	-0.265691	-0.0886774	0.150165	0.0958949	0.0249217	0.46784	-0.0242344	0.283011
0.233523	-0.0714209	0.300017	-0.0105176	0.0410823	0.034421	0.0197273	0.143776	0.252986	0.0682745	0.36554	0.441063	0.131374	0.373096	0.0125677	0.27114	0.00722086	-0.0251056	-0.0128265	0.0468495	-0.057642	-0.00679524	0.0146872	-0.0474779	-0.249571	-0.0748262	0.159506	0.107391	0.0355956	0.473795	-0.0124461	0.291249
0.240509	-0.058907	0.305834	-0.000530051	0.0514533	0.0446277	0.0308504	0.15377	0.261196	0.0780918	0.371423	0.445507	0.13968	0.377972	0.0233976	0.278161	0.0189168	-0.0124525	-0.000311646	0.0588007	-0.0442048	0.00539145	0.026721	-0.036077	-0.233452	-0.0609749	0.168847	0.118887	0.0462695	0.479749	-0.000657882	0.299488
0.247495	-0.0463931	0.31165	0.0094575	0.0618243	0.0548345	0.0419734	0.163763	0.269407	0.0879091	0.377306	0.449952	0.147986	0.382849	0.0342275	0.285181	0.0306127	0.000200657	0.0122032	0.0707519	-0.0307677	0.0175781	0.0387547	-0.0246761	-0.217333	-0.0471237	0.178188	0.130383	0.0569435	0.485704	0.0111304	0.307727
0.254481	-0.0338791	0.317467	0.019445	0.0721954	0.0650412	0.0530965	0.173756	0.277617	0.0977265	0.383189	0.454396	0.156292	0.387725	0.0450573	0.292202	0.0423086	0.0128538	0.0247181	0.0827031	-0.0173305	0.0297648	0.0507884	-0.0132753	-0.201214	-0.0332725	0.187529	0.141879	0.0676174	0.491658	0.0229186	0.315966
0.261467	-0.0213652	0.323283	0.0294326	0.0825664	0.075248	0.0642195	0.183749	0.285828	0.107544	0.389072	0.458841	0.164599	0.392601	0.0558872	0.299223	0.0540045	0.025507	0.037233	0.0946543	-0.00389336	0.0419515	0.0628221	-0.00187443	-0.185095	-0.0194212	0.19687	0.153375	0.0782913	0.497612	0.0347069	0.324204
0.268453	-0.00885129	0.3291	0.0394201	0.0929375	0.0854547	0.0753426	0.193743	0.294038	0.117361	0.394955	0.463285	0.172905	0.397478	0.0667171	0.306244	0.0657004	0.0381601	0.0497479	0.106606	0.0095438	0.0541382	0.0748559	0.00952642	-0.168976	-0.00557	0.206211	0.164871	0.0889653	0.503567	0.0464951	0.332443
0.275439	0.00366263	0.334916	0.0494077	0.103308	0.0956615	0.0864657	0.203736	0.302249	0.127178	0.400838	0.467729	0.181211	0.402354	0.0775469	0.313264	0.0773963	0.0508132	0.0622627	0.118557	0.022981	0.0663249	0.0868896	0.0209273	-0.152857	0.00828124	0.215552	0.176367	0.0996392	0.509521	0.0582834	0.340682
0.282425	0.0161766	0.340733	0.0593952	0.11368	0.105868	0.0975887	0.213729	0.310459	0.136996	0.406721	0.472174	0.189517	0.407231	0.0883768	0.320285	0.0890922	0.0634664	0.0747776	0.130508	0.0364181	0.0785116	0.0989233	0.0323281	-0.136738	0.0221325	0.224893	0.187863	0.110313	0.515476	0.0700717	0.348921
0.289411	0.0286905	0.346549	0.0693828	0.124051	0.116075	0.108712	0.223722	0.31867	0.146813	0.412604	0.476618	0.197823	0.412107	0.0992067	0.327306	0.100788	0.0761195	0.0872925	0.142459	0.0498553	0.0906983	0.110957	0.043729	-0.120618	0.0359837	0.234234	0.199359	0.120987	0.52143	0.0818599	0.357159
0.296397	0.0412044	0.352366	0.0793703	0.134422	0.126282	0.119835	0.233716	0.326881	0.15663	0.418487	0.481063	0.206129	0.416984	0.110037	0.334326	0.112484	0.0887727	0.0998074	0.15441	0.0632924	0.102885	0.122991	0.0551298	-0.104499	0.0498349	0.243575	0.210855	0.131661	0.527385	0.0936482	0.365398
0.303383	0.0537183	0.358182	0.0893579	0.144793	0.136489	0.130958	0.243709	0.335091	0.166448	0.42437	0.485507	0.214436	0.42186	0.120866	0.341347	0.12418	0.101426	0.112322	0.166362	0.0767296	0.115072	0.135024	0.0665307	-0.0883802	0.0636862	0.252916	0.222351	0.142335	0.533339	0.105436	0.373637
0.310369	0.0662322	0.363999	0.0993454	0.155164	0.146695	0.142081	0.253702	0.343302	0.176265	0.430253	0.489952	0.222742	0.426737	0.131696	0.348368	0.135876	0.114079	0.124837	0.178313	0.0901667	0.127258	0.147058	0.0779316	-0.0722611	0.0775374	0.262257	0.233847	0.153009	0.539294	0.117225	0.381875
0.317355	0.0787462	0.369815	0.109333	0.165535	0.156902	0.153204	0.263695	0.351512	0.186082	0.436136	0.494396	0.231048	0.431613	0.142526	0.355389	0.147572	0.126732	0.137352	0.190264	0.103604	0.139445	0.159092	0.0893324	-0.056142	0.0913886	0.271598	0.245343	0.163683	0.545248	0.129013	0.390114
0.324341	0.0912601	0.375632	0.119321	0.175906	0.167109	0.164327	0.273689	0.359723	0.1959	0.442019	0.498841	0.239354	0.43649	0.153356	0.362409	0.159268	0.139385	0.149867	0.202215	0.117041	0.151632	0.171126	0.100733	-0.0400229	0.10524	0.280939	0.256839	0.174357	0.551202	0.140801	0.398353
0.331327	0.103774	0.381448	0.129308	0.186277	0.177316	0.17545	0.283682	0.367933	0.205717	0.447902	0.503285	0.24766	0.441366	0.164186	0.36943	0.170963	0.152038	0.162382	0.214166	0.130478	0.163818	0.183159	0.112134	-0.0239037	0.119091	0.29028	0.268335	0.185031	0.557157	0.152589	0.406592
0.338313	0.116288	0.387265	0.139296	0.196648	0.187522	0.186573	0.293675	0.376144	0.215534	0.453785	0.50773	0.255967	0.446243	0.175016	0.376451	0.182659	0.164692	0.174897	0.226118	0.143915	0.176005	0.195193	0.123535	-0.00778462	0.132942	0.299621	0.279831	0.195705	0.563111	0.164378	0.41483
0.345299	0.128802	0.393081	0.149283	0.207019	0.197729	0.197696	0.303668	0.384354	0.225352	0.459668	0.512174	0.264273	0.451119	0.185846	0.383471	0.194355	0.177345	0.187411	0.238069	0.157353	0.188192	0.207227	0.134936	0.0083345	0.146794	0.308962	0.291327	0.206379	0.569066	0.176166	0.423069
0.352285	0.141316	0.398897	0.159271	0.21739	0.207936	0.208819	0.313662	0.392565	0.235169	0.465551	0.516619	0.272579	0.455995	0.196675	0.390492	0.206051	0.189998	0.199926	0.25002	0.17079	0.200379	0.21926	0.146337	0.0244536	0.160645	0.318302	0.302823	0.217052	0.57502	0.187954	0.431308
0.359271	0.15383	0.404714	0.169258	0.227761	0.218143	0.219942	0.323655	0.400776	0.244986	0.471435	0.521063	0.280885	0.460872	0.207505	0.397513	0.217747	0.202651	0.212441	0.261971	0.184227	0.212565	0.231294	0.157738	0.0405727	0.174496	0.327643	0.314319	0.227726	0.580975	0.199742	0.439547
0.366257	0.166344	0.41053	0.179246	0.238132	0.228349	0.231065	0.333648	0.408986	0.254804	0.477318	0.525508	0.289191	0.465748	0.218335	0.404533	0.229443	0.215304	0.224956	0.273922	0.197664	0.224752	0.243328	0.169138	0.0566919	0.188347	0.336984	0.325815	0.2384	0.586929	0.211531	0.447785
0.373243	0.178858	0.416347	0.189233	0.248503	0.238556	0.242188	0.343641	0.417197	0.264621	0.483201	0.529952	0.297497	0.470625	0.229165	0.411554	0.241139	0.227957	0.237471	0.285874	0.211101	0.236939	0.255362	0.180539	0.072811	0.202198	0.346325	0.337311	0.249074	0.592883	0.223319	0.456024
0.380229	0.191371	0.422163	0.199221	0.258874	0.248763	0.253312	0.353634	0.425407	0.274438	0.489084	0.534397	0.305804	0.475501	0.239995	0.418575	0.252835	0.24061	0.249986	0.297825	0.224538	0.249125	0.267395	0.19194	0.0889301	0.21605	0.355666	0.348807	0.259748	0.598838	0.235107	0.464263
0.387215	0.203885	0.42798	0.209208	0.269245	0.25897	0.264435	0.363628	0.433618	0.284256	0.494967	0.538841	0.31411	0.480378	0.250825	0.425596	0.264531	0.253264	0.262501	0.309776	0.237975	0.261312	0.279429	0.203341	0.105049	0.229901	0.365007	0.360303	0.270422	0.604792	0.246896	0.472502
0.394201	0.216399	0.433796	0.219196	0.279616	0.269176	0.275558	0.373621	0.441828	0.294073	0.50085	0.543286	0.322416	0.485254	0.261655	0.432616	0.276227	0.265917	0.275016	0.321727	0.251413	0.273499	0.291463	0.214742	0.121168	0.243752	0.374348	0.371799	0.281096	0.610747	0.258684	0.48074
0.401187	0.228913	0.439613	0.229184	0.289987	0.279383	0.286681	0.383614	0.450039	0.30389	0.506733	0.54773	0.330722	0.490131	0.272485	0.439637	0.287922	0.27857	0.28753	0.333678	0.26485	0.285685	0.303497	0.226143	0.137287	0.257603	0.383689	0.383295	0.29177	0.616701	0.270472	0.488979
0.408173	0.241427	0.445429	0.239171	0.300358	0.28959	0.297804	0.393607	0.458249	0.313708	0.512616	0.552175	0.339028	0.495007	0.283314	0.446658	0.299618	0.291223	0.300045	0.34563	0.278287	0.297872	0.31553	0.237544	0.153407	0.271455	0.39303	0.394791	0.302444	0.622656	0.28226	0.497218
0.415159	0.253941	0.451246	0.249159	0.310729	0.299797	0.308927	0.403601	0.46646	0.323525	0.518499	0.556619	0.347335	0.499884	0.294144	0.453678	0.311314	0.303876	0.31256	0.357581	0.291724	0.310059	0.327564	0.248944	0.169526	0.285306	0.402371	0.406287	0.313118	0.62861	0.294049	0.505457
0.422145	0.266455	0.457062	0.259146	0.3211	0.310003	0.32005	0.413594	0.474671	0.333342	0.524382	0.561064	0.355641	0.50476	0.304974	0.460699	0.32301	0.316529	0.325075	0.369532	0.305161	0.322245	0.339598	0.260345	0.185645	0.299157	0.411712	0.417783	0.323792	0.634565	0.305837	0.513695
0.429131	0.278969	0.462879	0.269134	0.331471	0.32021	0.331173	0.423587	0.482881	0.34316	0.530265	0.565508	0.363947	0.509637	0.315804	0.46772	0.334706	0.329183	0.33759	0.381483	0.318598	0.334432	0.351631	0.271746	0.201764	0.313008	0.421053	0.429279	0.334466	0.640519	0.317625	0.521934
0.436117	0.291483	0.468695	0.279121	0.341842	0.330417	0.342296	0.43358	0.491092	0.352977	0.536148	0.569953	0.372253	0.514513	0.326634	0.474741	0.346402	0.341836	0.350105	0.393434	0.332036	0.346619	0.363665	0.283147	0.217883	0.32686	0.430394	0.440775	0.34514	0.646473	0.329413	0.530173
0.443103	0.303997	0.474512	0.289109	0.352213	0.340624	0.353419	0.443574	0.499302	0.362794	0.542031	0.574397	0.380559	0.519389	0.337464	0.481761	0.358098	0.354489	0.36262	0.405386	0.345473	0.358806	0.375699	0.294548	0.234002	0.340711	0.439735	0.452271	0.355814	0.652428	0.341202	0.538411
0.45009	0.316511	0.480328	0.299096	0.362584	0.35083	0.364542	0.453567	0.507513	0.372612	0.547914	0.578842	0.388865	0.524266	0.348294	0.488782	0.369794	0.367142	0.375135	0.417337	0.35891	0.370992	0.387733	0.305949	0.250121	0.354562	0.449076	0.463767	0.366488	0.658382	0.35299	0.54665
0.457076	0.329025	0.486145	0.309084	0.372955	0.361037	0.375665	0.46356	0.515723	0.382429	0.553797	0.583286	0.397172	0.529142	0.359123	0.495803	0.38149	0.379795	0.387649	0.429288	0.372347	0.383179	0.399766	0.31735	0.26624	0.368413	0.458417	0.475263	0.377161	0.664337	0.364778	0.554889
0.464062	0.341539	0.491961	0.319072	0.383327	0.371244	0.386788	0.473553	0.523934	0.392246	0.55968	0.58773	0.405478	0.534019	0.369953	0.502823	0.393186	0.392448	0.400164	0.441239	0.385784	0.395366	0.4118	0.32875	0.28236	0.382265	0.467758	0.486759	0.387835	0.670291	0.376566	0.563128
0.471048	0.354052	0.497778	0.329059	0.393698	0.381451	0.397911	0.483547	0.532145	0.402064	0.565563	0.592175	0.413784	0.538895	0.380783	0.509844	0.404881	0.405101	0.412679	0.45319	0.399221	0.407552	0.423834	0.340151	0.298479	0.396116	0.477099	0.498255	0.398509	0.676246	0.388355	0.571366
0.478034	0.366566	0.503594	0.339047	0.404069	0.391658	0.409034	0.49354	0.540355	0.411881	0.571446	0.596619	0.42209	0.543772	0.391613	0.516865	0.416577	0.417755	0.425194	0.465142	0.412658	0.419739	0.435867	0.351552	0.314598	0.409967	0.48644	0.509751	0.409183	0.6822	0.400143	0.579605
0.48502	0.37908	0.50941	0.349034	0.41444	0.401864	0.420157	0.503533	0.548566	0.421698	0.577329	0.601064	0.430396	0.548648	0.402443	0.523885	0.428273	0.430408	0.437709	0.477093	0.426096	0.431926	0.447901	0.362953	0.330717	0.423818	0.495781	0.521247	0.419857	0.688155	0.411931	0.587844
0.492006	0.391594	0.515227	0.359022	0.424811	0.412071	0.43128	0.513526	0.556776	0.431516	0.583213	0.605508	0.438703	0.553525	0.413273	0.530906	0.439969	0.443061	0.450224	0.489044	0.439533	0.444112	0.459935	0.374354	0.346836	0.437669	0.505122	0.532743	0.430531	0.694109	0.423719	0.596083
0.498992	0.404108	0.521043	0.369009	0.435182	0.422278	0.442404	0.52352	0.564987	0.441333	0.589096	0.609953	0.447009	0.558401	0.424103	0.537927	0.451665	0.455714	0.462739	0.500995	0.45297	0.456299	0.471969	0.385755	0.362955	0.451521	0.514463	0.544239	0.441205	0.700063	0.435508	0.604321
0.505978	0.416622	0.52686	0.378997	0.445553	0.432485	0.453527	0.533513	0.573197	0.45115	0.594979	0.614397	0.455315	0.563278	0.434933	0.544948	0.463361	0.468367	0.475254	0.512946	0.466407	0.468486	0.484002	0.397156	0.379074	0.465372	0.523804	0.555735	0.451879	0.706018	0.447296	0.61256
0.512964	0.429136	0.532676	0.388984	0.455924	0.442691	0.46465	0.543506	0.581408	0.460968	0.600862	0.618842	0.463621	0.568154	0.445762	0.551968	0.475057	0.48102	0.487768	0.524898	0.479844	0.480672	0.496036	0.408556	0.395193	0.479223	0.533145	0.567231	0.462553	0.711972	0.459084	0.620799
0.51995	0.44165	0.538493	0.398972	0.466295	0.452898	0.475773	0.553499	0.589618	0.470785	0.606745	0.623286	0.471927	0.573031	0.456592	0.558989	0.486753	0.493673	0.500283	0.536849	0.493281	0.492859	0.50807	0.419957	0.411312	0.493074	0.542486	0.578727	0.473227	0.717927	0.470872	0.629038
0.526936	0.454164	0.544309	0.408959	0.476666	0.463105	0.486896	0.563493	0.597829	0.480602	0.612628	0.627731	0.480233	0.577907	0.467422	0.56601	0.498449	0.506327	0.512798	0.5488	0.506719	0.505046	0.520104	0.431358	0.427432	0.506926	0.551826	0.590223	0.483901	0.723881	0.482661	0.637276
0.533922	0.466678	0.550126	0.418947	0.487037	0.473312	0.498019	0.573486	0.60604	0.49042	0.618511	0.632175	0.48854	0.582783	0.478252	0.57303	0.510145	0.51898	0.525313	0.560751	0.520156	0.517233	0.532137	0.442759	0.443551	0.520777	0.561167	0.601719	0.494575	0.729836	0.494449	0.645515
0.540908	0.479192	0.555942	0.428935	0.497408	0.483518	0.509142	0.583479	0.61425	0.500237	0.624394	0.63662	0.496846	0.58766	0.489082	0.580051	0.52184	0.531633	0.537828	0.572703	0.533593	0.529419	0.544171	0.45416	0.45967	0.534628	0.570508	0.613215	0.505249	0.73579	0.506237	0.653754
0.547894	0.491706	0.561759	0.438922	0.507779	0.493725	0.520265	0.593472	0.622461	0.510054	0.630277	0.641064	0.505152	0.592536	0.499912	0.587072	0.533536	0.544286	0.550343	0.584654	0.54703	0.541606	0.556205	0.465561	0.475789	0.548479	0.579849	0.624711	0.515923	0.741744	0.518025	0.661992
0.55488	0.50422	0.567575	0.44891	0.51815	0.503932	0.531388	0.603466	0.630671	0.519871	0.63616	0.645509	0.513458	0.597413	0.510742	0.594093	0.545232	0.556939	0.562858	0.596605	0.560467	0.553793	0.568238	0.476962	0.491908	0.562331	0.58919	0.636207	0.526597	0.747699	0.529814	0.670231
0.561866	0.516733	0.573392	0.458897	0.528521	0.514139	0.542511	0.613459	0.638882	0.529689	0.642043	0.649953	0.521764	0.602289	0.521571	0.601113	0.556928	0.569592	0.575373	0.608556	0.573904	0.565979	0.580272	0.488362	0.508027	0.576182	0.598531	0.647703	0.53727	0.753653	0.541602	0.67847
0.568852	0.529247	0.579208	0.468885	0.538892	0.524345	0.553634	0.623452	0.647092	0.539506	0.647926	0.654398	0.530071	0.607166	0.532401	0.608134	0.568624	0.582245	0.587887	0.620507	0.587342	0.578166	0.592306	0.499763	0.524146	0.590033	0.607872	0.659199	0.547944	0.759608	0.55339	0.686709
0.575838	0.541761	0.585025	0.478872	0.549263	0.534552	0.564757	0.633445	0.655303	0.549323	0.653809	0.658842	0.538377	0.612042	0.543231	0.615155	0.58032	0.594899	0.600402	0.632459	0.600779	0.590353	0.60434	0.511164	0.540265	0.603884	0.617213	0.670695	0.558618	0.765562	0.565178	0.694947
0.582824	0.554275	0.590841	0.48886	0.559634	0.544759	0.57588	0.643438	0.663513	0.559141	0.659692	0.663287	0.546683	0.616919	0.554061	0.622175	0.592016	0.607552	0.612917	0.64441	0.614216	0.602539	0.616373	0.522565	0.556385	0.617735	0.626554	0.682191	0.569292	0.771517	0.576967	0.703186
0.58981	0.566789	0.596658	0.498847	0.570005	0.554966	0.587003	0.653432	0.671724	0.568958	0.665575	0.667731	0.554989	0.621795	0.564891	0.629196	0.603712	0.620205	0.625432	0.656361	0.627653	0.614726	0.628407	0.533966	0.572504	0.631587	0.635895	0.693686	0.579966	0.777471	0.588755	0.711425
0.596796	0.579303	0.602474	0.508835	0.580376	0.565172	0.598126	0.663425	0.679935	0.578775	0.671458	0.672176	0.563295	0.626672	0.575721	0.636217	0.615408	0.632858	0.637947	0.668312	0.64109	0.626913	0.640441	0.545367	0.588623	0.645438	0.645236	0.705182	0.59064	0.783426	0.600543	0.719664
0.603782	0.591817	0.608291	0.518822	0.590747	0.575379	0.609249	0.673418	0.688145	0.588593	0.677341	0.67662	0.571601	0.631548	0.586551	0.643238	0.627104	0.645511	0.650462	0.680263	0.654527	0.6391	0.652474	0.556768	0.604742	0.659289	0.654577	0.716678	0.601314	0.78938	0.612332	0.727902
0.610768	0.604331	0.614107	0.52881	0.601118	0.585586	0.620372	0.683411	0.696356	0.59841	0.683224	0.681065	0.579908	0.636425	0.597381	0.650258	0.6388	0.658164	0.662977	0.692215	0.667964	0.651286	0.664508	0.568168	0.620861	0.67314	0.663918	0.728174	0.611988	0.795334	0.62412	0.736141
0.617754	0.616845	0.619924	0.538798	0.611489	0.595793	0.631496	0.693405	0.704566	0.608227	0.689108	0.685509	0.588214	0.641301	0.60821	0.657279	0.650495	0.670817	0.675492	0.704166	0.681402	0.663473	0.676542	0.579569	0.63698	0.686992	0.673259	0.73967	0.622662	0.801289	0.635908	0.74438
0.62474	0.629359	0.62574	0.548785	0.62186	0.605999	0.642619	0.703398	0.712777	0.618045	0.694991	0.689954	0.59652	0.646178	0.61904	0.6643	0.662191	0.683471	0.688006	0.716117	0.694839	0.67566	0.688576	0.59097	0.653099	0.700843	0.6826	0.751166	0.633336	0.807243	0.647696	0.752619
0.631726	0.641873	0.631556	0.558773	0.632231	0.616206	0.653742	0.713391	0.720987	0.627862	0.700874	0.694398	0.604826	0.651054	0.62987	0.67132	0.673887	0.696124	0.700521	0.728068	0.708276	0.687846	0.700609	0.602371	0.669218	0.714694	0.691941	0.762662	0.64401	0.813198	0.659485	0.760857
0.638712	0.654387	0.637373	0.56876	0.642602	0.626413	0.664865	0.723384	0.729198	0.637679	0.706757	0.698843	0.613132	0.65593	0.6407	0.678341	0.685583	0.708777	0.713036	0.740019	0.721713	0.700033	0.712643	0.613772	0.685337	0.728545	0.701282	0.774158	0.654684	0.819152	0.671273	0.769096
0.645698	0.666901	0.643189	0.578748	0.652973	0.63662	0.675988	0.733378	0.737408	0.647497	0.71264	0.703287	0.621439	0.660807	0.65153	0.685362	0.697279	0.72143	0.725551	0.751971	0.73515	0.71222	0.724677	0.625173	0.701457	0.742397	0.710623	0.785654	0.665358	0.825107	0.683061	0.777335
0.652684	0.679414	0.649006	0.588735	0.663345	0.646826	0.687111	0.743371	0.745619	0.657314	0.718523	0.707731	0.629745	0.665683	0.66236	0.692382	0.708975	0.734083	0.738066	0.763922	0.748587	0.724406	0.73671	0.636574	0.717576	0.756248	0.719964	0.79715	0.676032	0.831061	0.694849	0.785574
0.65967	0.691928	0.654822	0.598723	0.673716	0.657033	0.698234	0.753364	0.75383	0.667131	0.724406	0.712176	0.638051	0.67056	0.67319	0.699403	0.720671	0.746736	0.750581	0.775873	0.762025	0.736593	0.748744	0.647974	0.733695	0.770099	0.729305	0.808646	0.686706	0.837015	0.706638	0.793812
0.666657	0.704442	0.660639	0.60871	0.684087	0.66724	0.709357	0.763357	0.76204	0.676949	0.730289	0.71662	0.646357	0.675436	0.684019	0.706424	0.732367	0.75939	0.763096	0.787824	0.775462	0.74878	0.760778	0.659375	0.749814	0.78395	0.738646	0.820142	0.697379	0.84297	0.718426	0.802051
0.673643	0.716956	0.666455	0.618698	0.694458	0.677447	0.72048	0.773351	0.770251	0.686766	0.736172	0.721065	0.654663	0.680313	0.694849	0.713445	0.744063	0.772043	0.775611	0.799775	0.788899	0.760966	0.772812	0.670776	0.765933	0.797802	0.747987	0.831638	0.708053	0.848924	0.730214	0.81029
0.680629	0.72947	0.672272	0.628686	0.704829	0.687654	0.731603	0.783344	0.778461	0.696583	0.742055	0.725509	0.662969	0.685189	0.705679	0.720465	0.755759	0.784696	0.788125	0.811727	0.802336	0.773153	0.784845	0.682177	0.782052	0.811653	0.757328	0.843134	0.718727	0.854879	0.742002	0.818528
0.687615	0.741984	0.678088	0.638673	0.7152	0.69786	0.742726	0.793337	0.786672	0.706401	0.747938	0.729954	0.671276	0.690066	0.716509	0.727486	0.767454	0.797349	0.80064	0.823678	0.815773	0.78534	0.796879	0.693578	0.798171	0.825504	0.766669	0.85463	0.729401	0.860833	0.753791	0.826767
0.694601	0.754498	0.683905	0.648661	0.725571	0.708067	0.753849	0.80333	0.794882	0.716218	0.753821	0.734398	0.679582	0.694942	0.727339	0.734507	0.77915	0.810002	0.813155	0.835629	0.82921	0.797527	0.808913	0.704979	0.81429	0.839355	0.77601	0.866126	0.740075	0.866788	0.765579	0.835006
0.701587	0.767012	0.689721	0.658648	0.735942	0.718274	0.764972	0.813324	0.803093	0.726035	0.759704	0.738843	0.687888	0.699819	0.738169	0.741527	0.790846	0.822655	0.82567	0.84758	0.842647	0.809713	0.820947	0.71638	0.83041	0.853206	0.78535	0.877622	0.750749	0.872742	0.777367	0.843245
0.708573	0.779526	0.695538	0.668636	0.746313	0.728481	0.776095	0.823317	0.811304	0.735853	0.765587	0.743287	0.696194	0.704695	0.748999	0.748548	0.802542	0.835308	0.838185	0.859531	0.856085	0.8219	0.83298	0.72778	0.846529	0.867058	0.794691	0.889118	0.761423	0.878697	0.789155	0.851483
0.715559	0.79204	0.701354	0.678623	0.756684	0.738687	0.787218	0.83331	0.819514	0.74567	0.77147	0.747732	0.7045	0.709572	0.759828	0.755569	0.814238	0.847962	0.8507	0.871483	0.869522	0.834087	0.845014	0.739181	0.862648	0.880909	0.804032	0.900614	0.772097	0.884651	0.800944	0.859722
0.722545	0.804554	0.707171	0.688611	0.767055	0.748894	0.798341	0.843303	0.827725	0.755487	0.777353	0.752176	0.712806	0.714448	0.770658	0.76259	0.825934	0.860615	0.863215	0.883434	0.882959	0.846273	0.857048	0.750582	0.878767	0.89476	0.813373	0.91211	0.782771	0.890605	0.812732	0.867961
0.729531	0.817068	0.712987	0.698598	0.777426	0.759101	0.809464	0.853297	0.835935	0.765305	0.783236	0.756621	0.721113	0.719324	0.781488	0.76961	0.83763	0.873268	0.87573	0.895385	0.896396	0.85846	0.869081	0.761983	0.894886	0.908611	0.822714	0.923606	0.793445	0.89656	0.82452	0.8762
0.736517	0.829582	0.718804	0.708586	0.787797	0.769308	0.820588	0.86329	0.844146	0.775122	0.789119	0.761065	0.729419	0.724201	0.792318	0.776631	0.849326	0.885921	0.888244	0.907336	0.909833	0.870647	0.881115	0.773384	0.911005	0.922463	0.832055	0.935102	0.804119	0.902514	0.836308	0.884438
0.743503	0.842095	0.72462	0.718573	0.798168	0.779514	0.831711	0.873283	0.852356	0.784939	0.795003	0.76551	0.737725	0.729077	0.803148	0.783652	0.861022	0.898574	0.900759	0.919287	0.92327	0.882833	0.893149	0.784785	0.927124	0.936314	0.841396	0.946598	0.814793	0.908469	0.848097	0.892677
0.750489	0.854609	0.730437	0.728561	0.808539	0.789721	0.842834	0.883276	0.860567	0.794757	0.800886	0.769954	0.746031	0.733954	0.813978	0.790672	0.872718	0.911227	0.913274	0.931239	0.936708	0.89502	0.905183	0.796186	0.943243	0.950165	0.850737	0.958094	0.825467	0.914423	0.859885	0.900916
0.757475	0.867123	0.736253	0.738549	0.81891	0.799928	0.853957	0.89327	0.868777	0.804574	0.806769	0.774399	0.754337	0.73883	0.824808	0.797693	0.884413	0.92388	0.925789	0.94319	0.950145	0.907207	0.917216	0.807586	0.959363	0.964016	0.860078	0.96959	0.836141	0.920378	0.871673	0.909155
0.764461	0.879637	0.742069	0.748536	0.829281	0.810135	0.86508	0.903263	0.876988	0.814391	0.812652	0.778843	0.762644	0.743707	0.835638	0.804714	0.896109	0.936534	0.938304	0.955141	0.963582	0.919393	0.92925	0.818987	0.975482	0.977868	0.869419	0.981086	0.846815	0.926332	0.883461	0.917393
0.771447	0.892151	0.747886	0.758524	0.839652	0.820341	0.876203	0.913256	0.885199	0.824209	0.818535	0.783288	0.77095	0.748583	0.846467	0.811734	0.907805	0.949187	0.950819	0.967092	0.977019	0.93158	0.941284	0.830388	0.991601	0.991719	0.87876	0.992582	0.857488	0.932286	0.89525	0.925632
0.778433	0.904665	0.753702	0.768511	0.850023	0.830548	0.887326	0.923249	0.893409	0.834026	0.824418	0.787732	0.779256	0.75346	0.857297	0.818755	0.919501	0.96184	0.963334	0.979043	0.990456	0.943767	0.953317	0.841789	1.00772	1.00557	0.888101	1.00408	0.868162	0.938241	0.907038	0.933871
0.785419	0.917179	0.759519	0.778499	0.860394	0.840755	0.898449	0.933242	0.90162	0.843843	0.830301	0.792177	0.787562	0.758336	0.868127	0.825776	0.931197	0.974493	0.975849	0.990995	1.00389	0.955954	0.965351	0.85319	1.02384	1.01942	0.897442	1.01557	0.878836	0.944195	0.918826	0.942109
0.792405	0.929693	0.765335	0.788486	0.870765	0.850962	0.909572	0.943236	0.90983	0.853661	0.836184	0.796621	0.795868	0.763213	0.878957	0.832797	0.942893	0.987146	0.988363	1.00295	1.01733	0.96814	0.977385	0.864591	1.03996	1.03327	0.906783	1.02707	0.88951	0.95015	0.930614	0.950348
0.799391	0.942207	0.771152	0.798474	0.881136	0.861168	0.920695	0.953229	0.918041	0.863478	0.842067	0.801066	0.804174	0.768089	0.889787	0.839817	0.954589	0.999799	1.00088	1.0149	1.03077	0.980327	0.989419	0.875991	1.05608	1.04712	0.916124	1.03857	0.900184	0.956104	0.942403	0.958587
0.806377	0.954721	0.776968	0.808461	0.891507	0.871375	0.931818	0.963222	0.926251	0.873295	0.84795	0.80551	0.812481	0.772966	0.900617	0.846838	0.966285	1.01245	1.01339	1.02685	1.0442	0.992514	1.00145	0.887392	1.0722	1.06097	0.925465	1.05006	0.910858	0.962059	0.954191	0.966826
0.813363	0.967235	0.782785	0.818449	0.901878	0.881582	0.942941	0.973215	0.934462	0.883113	0.853833	0.809955	0.820787	0.777842	0.911447	0.853859	0.977981	1.02511	1.02591	1.0388	1.05764	1.0047	1.01349	0.898793	1.08832	1.07483	0.934806	1.06156	0.921532	0.968013	0.965979	0.975064
0.820349	0.979749	0.788601	0.828436	0.912249	0.891789	0.954064	0.983209	0.942672	0.89293	0.859716	0.814399	0.829093	0.782718	0.922276	0.860879	0.989677	1.03776	1.03842	1.05075	1.07108	1.01689	1.02552	0.910194	1.10443	1.08868	0.944147	1.07305	0.932206	0.973968	0.977767	0.983303
0.827335	0.992263	0.794418	0.838424	0.92262	0.901995	0.965187	0.993202	0.950883	0.902747	0.865599	0.818844	0.837399	0.787595	0.933106	0.8679	1.00137	1.05041	1.05094	1.0627	1.08452	1.02907	1.03755	0.921595	1.12055	1.10253	0.953488	1.08455	0.94288	0.979922	0.989556	0.991542
0.834321	1.00478	0.800234	0.848412	0.932991	0.912202	0.97631	1.0032	0.959094	0.912565	0.871482	0.823288	0.845705	0.792471	0.943936	0.874921	1.01307	1.06307	1.06345	1.07465	1.09795	1.04126	1.04959	0.932996	1.13667	1.11638	0.962829	1.09605	0.953554	0.985876	1.00134	0.999781
0.841307	1.01729	0.806051	0.858399	0.943363	0.922409	0.987433	1.01319	0.967304	0.922382	0.877365	0.827732	0.854012	0.797348	0.954766	0.881942	1.02476	1.07572	1.07597	1.0866	1.11139	1.05345	1.06162	0.944397	1.15279	1.13023	0.97217	1.10754	0.964228	0.991831	1.01313	1.00802
0.848293	1.0298	0.811867	0.868387	0.953734	0.932616	0.998556	1.02318	0.975515	0.932199	0.883248	0.832177	0.862318	0.802224	0.965596	0.888962	1.03646	1.08837	1.08848	1.09856	1.12483	1.06563	1.07365	0.955797	1.16891	1.14408	0.981511	1.11904	0.974902	0.997785	1.02492	1.01626
0.855279	1.04232	0.817684	0.878374	0.964105	0.942822	1.00968	1.03317	0.983725	0.942017	0.889131	0.836621	0.870624	0.807101	0.976426	0.895983	1.04816	1.10102	1.101	1.11051	1.13826	1.07782	1.08569	0.967198	1.18503	1.15793	0.990852	1.13053	0.985576	1.00374	1.03671	1.0245
0.862265	1.05483	0.8235	0.888362	0.974476	0.953029	1.0208	1.04317	0.991936	0.951834	0.895014	0.841066	0.87893	0.811977	0.987256	0.903004	1.05985	1.11368	1.11351	1.12246	1.1517	1.09001	1.09772	0.978599	1.20115	1.17178	1.00019	1.14203	0.99625	1.00969	1.0485	1.03274
0.869251	1.06735	0.829317	0.898349	0.984847	0.963236	1.03193	1.05316	1.00015	0.961651	0.900897	0.84551	0.887236	0.816854	0.998086	0.910024	1.07155	1.12633	1.12603	1.13441	1.16514	1.10219	1.10976	0.99	1.21727	1.18564	1.00953	1.15353	1.00692	1.01565	1.06029	1.04097
0.869251	1.06735	0.829317	0.898349	0.984847	0.963236	1.03193	1.05316	1.00015	0.961651	0.900897	0.84551	0.887236	0.816854	0.998086	0.910024	1.07155	1.12633	1.12603	1.13441	1.16514	1.10219	1.10976	0.99	1.21727	1.18564	1.00953	1.15353	1.00692	1.01565	1.06029	1.04097
0.862265	1.05483	0.8235	0.888362	0.974476	0.953029	1.0208	1.04317	0.991936	0.951834	0.895014	0.841066	0.87893	0.811977	0.987256	0.903004	1.05985	1.11368	1.11351	1.12246	1.1517	1.09001	1.09772	0.978599	1.20115	1.17178	1.00019	1.14203	0.99625	1.00969	1.0485	1.03274
0.855279	1.04232	0.817684	0.878374	0.964105	0.942822	1.00968	1.03317	0.983725	0.942017	0.889131	0.836621	0.870624	0.807101	0.976426	0.895983	1.04816	1.10102	1.101	1.11051	1.13826	1.07782	1.08569	0.967198	1.18503	1.15793	0.990852	1.13053	0.985576	1.00374	1.03671	1.0245
0.848293	1.0298	0.811867	0.868387	0.953734	0.932616	0.998556	1.02318	0.975515	0.932199	0.883248	0.832177	0.862318	0.802224	0.965596	0.888962	1.03646	1.08837	1.08848	1.09856	1.12483	1.06563	1.07365	0.955797	1.16891	1.14408	0.981511	1.11904	0.974902	0.997785	1.02492	1.01626
0.841307	1.01729	0.806051	0.858399	0.943363	0.922409	0.987433	1.01319	0.967304	0.922382	0.877365	0.827732	0.854012	0.797348	0.954766	0.881942	1.02476	1.07572	1.07597	1.0866	1.11139	1.05345	1.06162	0.944397	1.15279	1.13023	0.97217	1.10754	0.964228	0.991831	1.01313	1.00802
0.834321	1.00478	0.800234	0.848412	0.932991	0.912202	0.97631	1.0032	0.959094	0.912565	0.871482	0.823288	0.845705	0.792471	0.943936	0.874921	1.01307	1.06307	1.06345	1.07465	1.09795	1.04126	1.04959	0.932996	1.13667	1.11638	0.962829	1.09605	0.953554	0.985876	1.00134	0.999781
0.827335	0.992263	0.794418	0.838424	0.92262	0.901995	0.965187	0.993202	0.950883	0.902747	0.865599	0.818844	0.837399	0.787595	0.933106	0.8679	1.00137	1.05041	1.05094	1.0627	1.08452	1.02907	1.03755	0.921595	1.12055	1.10253	0.953488	1.08455	0.94288	0.979922	0.989556	0.991542
0.820349	0.979749	0.788601	0.828436	0.912249	0.891789	0.954064	0.983209	0.942672	0.89293	0.859716	0.814399	0.829093	0.782718	0.922276	0.860879	0.989677	1.03776	1.03842	1.05075	1.07108	1.01689	1.02552	0.910194	1.10443	1.08868	0.944147	1.07305	0.932206	0.973968	0.977767	0.983303
0.813363	0.967235	0.782785	0.818449	0.901878	0.881582	0.942941	0.973215	0.934462	0.883113	0.853833	0.809955	0.820787	0.777842	0.911447	0.853859	0.977981	1.02511	1.02591	1.0388	1.05764	1.0047	1.01349	0.898793	1.08832	1.07483	0.934806	1.06156	0.921532	0.968013	0.965979	0.975064
0.806377	0.954721	0.776968	0.808461	0.891507	0.871375	0.931818	0.963222	0.926251	0.873295	0.84795	0.80551	0.812481	0.772966	0.900617	0.846838	0.966285	1.01245	1.01339	1.02685	1.0442	0.992514	1.00145	0.887392	1.0722	1.06097	0.925465	1.05006	0.910858	0.962059	0.954191	0.966826
0.799391	0.942207	0.771152	0.798474	0.881136	0.861168	0.920695	0.953229	0.918041	0.863478	0.842067	0.801066	0.804174	0.768089	0.889787	0.839817	0.954589	0.999799	1.00088	1.0149	1.03077	0.980327	0.989419	0.875991	1.05608	1.04712	0.916124	1.03857	0.900184	0.956104	0.942403	0.958587
0.792405	0.929693	0.765335	0.788486	0.870765	0.850962	0.909572	0.943236	0.90983	0.853661	0.836184	0.796621	0.795868	0.763213	0.878957	0.832797	0.942893	0.987146	0.988363	1.00295	1.01733	0.96814	0.977385	0.864591	1.03996	1.03327	0.906783	1.02707	0.88951	0.95015	0.930614	0.950348
0.785419	0.917179	0.759519	0.778499	0.860394	0.840755	0.898449	0.933242	0.90162	0.843843	0.830301	0.792177	0.787562	0.758336	0.868127	0.825776	0.931197	0.974493	0.975849	0.990995	1.00389	0.955954	0.965351	0.85319	1.02384	1.01942	0.897442	1.01557	0.878836	0.944195	0.918826	0.942109
0.778433	0.904665	0.753702	0.768511	0.850023	0.830548	0.887326	0.923249	0.893409	0.834026	0.824418	0.787732	0.779256	0.75346	0.857297	0.818755	0.919501	0.96184	0.963334	0.979043	0.990456	0.943767	0.953317	0.841789	1.00772	1.00557	0.888101	1.00408	0.868162	0.938241	0.907038	0.933871
0.771447	0.892151	0.747886	0.758524	0.839652	0.820341	0.876203	0.913256	0.885199	0.824209	0.818535	0.783288	0.77095	0.748583	0.846467	0.811734	0.907805	0.949187	0.950819	0.967092	0.977019	0.93158	0.941284	0.830388	0.991601	0.991719	0.87876	0.992582	0.857488	0.932286	0.89525	0.925632
0.764461	0.879637	0.742069	0.748536	0.829281	0.810135	0.86508	0.903263	0.876988	0.814391	0.812652	0.778843	0.762644	0.743707	0.835638	0.804714	0.896109	0.936534	0.938304	0.955141	0.963582	0.919393	0.92925	0.818987	0.975482	0.977868	0.869419	0.981086	0.846815	0.926332	0.883461	0.917393
0.757475	0.867123	0.736253	0.738549	0.81891	0.799928	0.853957	0.89327	0.868777	0.804574	0.806769	0.774399	0.754337	0.73883	0.824808	0.797693	0.884413	0.92388	0.925789	0.94319	0.950145	0.907207	0.917216	0.807586	0.959363	0.964016	0.860078	0.96959	0.836141	0.920378	0.871673	0.909155
0.750489	0.854609	0.730437	0.728561	0.808539	0.789721	0.842834	0.883276	0.860567	0.794757	0.800886	0.769954	0.746031	0.733954	0.813978	0.790672	0.872718	0.911227	0.913274	0.931239	0.936708	0.89502	0.905183	0.796186	0.943243	0.950165	0.850737	0.958094	0.825467	0.914423	0.859885	0.900916
0.743503	0.842095	0.72462	0.718573	0.798168	0.779514	0.831711	0.873283	0.852356	0.784939	0.795003	0.76551	0.737725	0.729077	0.803148	0.783652	0.861022	0.898574	0.900759	0.919287	0.92327	0.882833	0.893149	0.784785	0.927124	0.936314	0.841396	0.946598	0.814793	0.908469	0.848097	0.892677
0.736517	0.829582	0.718804	0.708586	0.787797	0.769308	0.820588	0.86329	0.844146	0.775122	0.789119	0.761065	0.729419	0.724201	0.792318	0.776631	0.849326	0.885921	0.888244	0.907336	0.909833	0.870647	0.881115	0.773384	0.911005	0.922463	0.832055	0.935102	0.804119	0.902514	0.836308	0.884438
0.729531	0.817068	0.712987	0.698598	0.777426	0.759101	0.809464	0.853297	0.835935	0.765305	0.783236	0.756621	0.721113	0.719324	0.781488	0.76961	0.83763	0.873268	0.87573	0.895385	0.896396	0.85846	0.869081	0.761983	0.894886	0.908611	0.822714	0.923606	0.793445	0.89656	0.82452	0.8762
0.722545	0.804554	0.707171	0.688611	0.767055	0.748894	0.798341	0.843303	0.827725	0.755487	0.777353	0.752176	0.712806	0.714448	0.770658	0.76259	0.825934	0.860615	0.863215	0.883434	0.882959	0.846273	0.857048	0.750582	0.878767	0.89476	0.813373	0.91211	0.782771	0.890605	0.812732	0.867961
0.715559	0.79204	0.701354	0.678623	0.756684	0.738687	0.787218	0.83331	0.819514	0.74567	0.77147	0.747732	0.7045	0.709572	0.759828	0.755569	0.814238	0.847962	0.8507	0.871483	0.869522	0.834087	0.845014	0.739181	0.862648	0.880909	0.804032	0.900614	0.772097	0.884651	0.800944	0.859722
0.708573	0.779526	0.695538	0.668636	0.746313	0.728481	0.776095	0.823317	0.811304	0.735853	0.765587	0.743287	0.696194	0.704695	0.748999	0.748548	0.802542	0.835308	0.838185	0.859531	0.856085	0.8219	0.83298	0.72778	0.846529	0.867058	0.794691	0.889118	0.761423	0.878697	0.789155	0.851483
0.701587	0.767012	0.689721	0.658648	0.735942	0.718274	0.764972	0.813324	0.803093	0.726035	0.759704	0.738843	0.687888	0.699819	0.738169	0.741527	0.790846	0.822655	0.82567	0.84758	0.842647	0.809713	0.820947	0.71638	0.83041	0.853206	0.78535	0.877622	0.750749	0.872742	0.777367	0.843245
0.694601	0.754498	0.683905	0.648661	0.725571	0.708067	0.753849	0.80333	0.794882	0.716218	0.753821	0.734398	0.679582	0.694942	0.727339	0.734507	0.77915	0.810002	0.813155	0.835629	0.82921	0.797527	0.808913	0.704979	0.81429	0.839355	0.77601	0.866126	0.740075	0.866788	0.765579	0.835006
0.687615	0.741984	0.678088	0.638673	0.7152	0.69786	0.742726	0.793337	0.786672	0.706401	0.747938	0.729954	0.671276	0.690066	0.716509	0.727486	0.767454	0.797349	0.80064	0.823678	0.815773	0.78534	0.796879	0.693578	0.798171	0.825504	0.766669	0.85463	0.729401	0.860833	0.753791	0.826767
0.680629	0.72947	0.672272	0.628686	0.704829	0.687654	0.731603	0.783344	0.778461	0.696583	0.742055	0.725509	0.662969	0.685189	0.705679	0.720465	0.755759	0.784696	0.788125	0.811727	0.802336	0.773153	0.784845	0.682177	0.782052	0.811653	0.757328	0.843134	0.718727	0.854879	0.742002	0.818528
0.673643	0.716956	0.666455	0.618698	0.694458	0.677447	0.72048	0.773351	0.770251	0.686766	0.736172	0.721065	0.654663	0.680313	0.694849	0.713445	0.744063	0.772043	0.775611	0.799775	0.788899	0.760966	0.772812	0.670776	0.765933	0.797802	0.747987	0.831638	0.708053	0.848924	0.730214	0.81029
0.666657	0.704442	0.660639	0.60871	0.684087	0.66724	0.709357	0.763357	0.76204	0.676949	0.730289	0.71662	0.646357	0.675436	0.684019	0.706424	0.732367	0.75939	0.763096	0.787824	0.775462	0.74878	0.760778	0.659375	0.749814	0.78395	0.738646	0.820142	0.697379	0.84297	0.718426	0.802051
0.65967	0.691928	0.654822	0.598723	0.673716	0.657033	0.698234	0.753364	0.75383	0.667131	0.724406	0.712176	0.638051	0.67056	0.67319	0.699403	0.720671	0.746736	0.750581	0.775873	0.762025	0.736593	0.748744	0.647974	0.733695	0.770099	0.729305	0.808646	0.686706	0.837015	0.706638	0.793812
0.652684	0.679414	0.649006	0.588735	0.663345	0.646826	0.687111	0.743371	0.745619	0.657314	0.718523	0.707731	0.629745	0.665683	0.66236	0.692382	0.708975	0.734083	0.738066	0.763922	0.748587	0.724406	0.73671	0.636574	0.717576	0.756248	0.719964	0.79715	0.676032	0.831061	0.694849	0.785574
0.645698	0.666901	0.643189	0.578748	0.652973	0.63662	0.675988	0.733378	0.737408	0.647497	0.71264	0.703287	0.621439	0.660807	0.65153	0.685362	0.697279	0.72143	0.725551	0.751971	0.73515	0.71222	0.724677	0.625173	0.701457	0.742397	0.710623	0.785654	0.665358	0.825107	0.683061	0.777335
0.638712	0.654387	0.637373	0.56876	0.642602	0.626413	0.664865	0.723384	0.729198	0.637679	0.706757	0.698843	0.613132	0.65593	0.6407	0.678341	0.685583	0.708777	0.713036	0.740019	0.721713	0.700033	0.712643	0.613772	0.685337	0.728545	0.701282	0.774158	0.654684	0.819152	0.671273	0.769096
0.631726	0.641873	0.631556	0.558773	0.632231	0.616206	0.653742	0.713391	0.720987	0.627862	0.700874	0.694398	0.604826	0.651054	0.62987	0.67132	0.673887	0.696124	0.700521	0.728068	0.708276	0.687846	0.700609	0.602371	0.669218	0.714694	0.691941	0.762662	0.64401	0.813198	0.659485	0.760857
0.62474	0.629359	0.62574	0.548785	0.62186	0.605999	0.642619	0.703398	0.712777	0.618045	0.694991	0.689954	0.59652	0.646178	0.61904	0.6643	0.662191	0.683471	0.688006	0.716117	0.694839	0.67566	0.688576	0.59097	0.653099	0.700843	0.6826	0.751166	0.633336	0.807243	0.647696	0.752619
0.617754	0.616845	0.619924	0.538798	0.611489	0.595793	0.631496	0.693405	0.704566	0.608227	0.689108	0.685509	0.588214	0.641301	0.60821	0.657279	0.650495	0.670817	0.675492	0.704166	0.681402	0.663473	0.676542	0.579569	0.63698	0.686992	0.673259	0.73967	0.622662	0.801289	0.635908	0.74438
0.610768	0.604331	0.614107	0.52881	0.601118	0.585586	0.620372	0.683411	0.696356	0.59841	0.683224	0.681065	0.579908	0.636425	0.597381	0.650258	0.6388	0.658164	0.662977	0.692215	0.667964	0.651286	0.664508	0.568168	0.620861	0.67314	0.663918	0.728174	0.611988	0.795334	0.62412	0.736141
0.603782	0.591817	0.608291	0.518822	0.590747	0.575379	0.609249	0.673418	0.688145	0.588593	0.677341	0.67662	0.571601	0.631548	0.586551	0.643238	0.627104	0.645511	0.650462	0.680263	0.654527	0.6391	0.652474	0.556768	0.604742	0.659289	0.654577	0.716678	0.601314	0.78938	0.612332	0.727902
0.596796	0.579303	0.602474	0.508835	0.580376	0.565172	0.598126	0.663425	0.679935	0.578775	0.671458	0.672176	0.563295	0.626672	0.575721	0.636217	0.615408	0.632858	0.637947	0.668312	0.64109	0.626913	0.640441	0.545367	0.588623	0.645438	0.645236	0.705182	0.59064	0.783426	0.600543	0.719664
0.58981	0.566789	0.596658	0.498847	0.570005	0.554966	0.587003	0.653432	0.671724	0.568958	0.665575	0.667731	0.554989	0.621795	0.564891	0.629196	0.603712	0.620205	0.625432	0.656361	0.627653	0.614726	0.628407	0.533966	0.572504	0.631587	0.635895	0.693686	0.579966	0.777471	0.588755	0.711425
0.582824	0.554275	0.590841	0.48886	0.559634	0.544759	0.57588	0.643438	0.663513	0.559141	0.659692	0.663287	0.546683	0.616919	0.554061	0.622175	0.592016	0.607552	0.612917	0.64441	0.614216	0.602539	0.616373	0.522565	0.556385	0.617735	0.626554	0.682191	0.569292	0.771517	0.576967	0.703186
0.575838	0.541761	0.585025	0.478872	0.549263	0.534552	0.564757	0.633445	0.655303	0.549323	0.653809	0.658842	0.538377	0.612042	0.543231	0.615155	0.58032	0.594899	0.600402	0.632459	0.600779	0.590353	0.60434	0.511164	0.540265	0.603884	0.617213	0.670695	0.558618	0.765562	0.565178	0.694947
0.568852	0.529247	0.579208	0.468885	0.538892	0.524345	0.553634	0.623452	0.647092	0.539506	0.647926	0.654398	0.530071	0.607166	0.532401	0.608134	0.568624	0.582245	0.587887	0.620507	0.587342	0.578166	0.592306	0.499763	0.524146	0.590033	0.607872	0.659199	0.547944	0.759608	0.55339	0.686709
0.561866	0.516733	0.573392	0.458897	0.528521	0.514139	0.542511	0.613459	0.638882	0.529689	0.642043	0.649953	0.521764	0.602289	0.521571	0.601113	0.556928	0.569592	0.575373	0.608556	0.573904	0.565979	0.580272	0.488362	0.508027	0.576182	0.598531	0.647703	0.53727	0.753653	0.541602	0.67847
0.55488	0.50422	0.567575	0.44891	0.51815	0.503932	0.531388	0.603466	0.630671	0.519871	0.63616	0.645509	0.513458	0.597413	0.510742	0.594093	0.545232	0.556939	0.562858	0.596605	0.560467	0.553793	0.568238	0.476962	0.491908	0.562331	0.58919	0.636207	0.526597	0.747699	0.529814	0.670231
0.547894	0.491706	0.561759	0.438922	0.507779	0.493725	0.520265	0.593472	0.622461	0.510054	0.630277	0.641064	0.505152	0.592536	0.499912	0.587072	0.533536	0.544286	0.550343	0.584654	0.54703	0.541606	0.556205	0.465561	0.475789	0.548479	0.579849	0.624711	0.515923	0.741744	0.518025	0.661992
0.540908	0.479192	0.555942	0.428935	0.497408	0.483518	0.509142	0.583479	0.61425	0.500237	0.624394	0.63662	0.496846	0.58766	0.489082	0.580051	0.52184	0.531633	0.537828	0.572703	0.533593	0.529419	0.544171	0.45416	0.45967	0.534628	0.570508	0.613215	0.505249	0.73579	0.506237	0.653754
0.533922	0.466678	0.550126	0.418947	0.487037	0.473312	0.498019	0.573486	0.60604	0.49042	0.618511	0.632175	0.48854	0.582783	0.478252	0.57303	0.510145	0.51898	0.525313	0.560751	0.520156	0.517233	0.532137	0.442759	0.443551	0.520777	0.561167	0.601719	0.494575	0.729836	0.494449	0.645515
0.526936	0.454164	0.544309	0.408959	0.476666	0.463105	0.486896	0.563493	0.597829	0.480602	0.612628	0.627731	0.480233	0.577907	0.467422	0.56601	0.498449	0.506327	0.512798	0.5488	0.506719	0.505046	0.520104	0.431358	0.427432	0.506926	0.551826	0.590223	0.483901	0.723881	0.482661	0.637276
0.51995	0.44165	0.538493	0.398972	0.466295	0.452898	0.475773	0.553499	0.589618	0.470785	0.606745	0.623286	0.471927	0.573031	0.456592	0.558989	0.486753	0.493673	0.500283	0.536849	0.493281	0.492859	0.50807	0.419957	0.411312	0.493074	0.542486	0.578727	0.473227	0.717927	0.470872	0.629038
0.512964	0.429136	0.532676	0.388984	0.455924	0.442691	0.46465	0.543506	0.581408	0.460968	0.600862	0.618842	0.463621	0.568154	0.445762	0.551968	0.475057	0.48102	0.487768	0.524898	0.479844	0.480672	0.496036	0.408556	0.395193	0.479223	0.533145	0.567231	0.462553	0.711972	0.459084	0.620799
0.505978	0.416622	0.52686	0.378997	0.445553	0.432485	0.453527	0.533513	0.573197	0.45115	0.594979	0.614397	0.455315	0.563278	0.434933	0.544948	0.463361	0.468367	0.475254	0.512946	0.466407	0.468486	0.484002	0.397156	0.379074	0.465372	0.523804	0.555735	0.451879	0.706018	0.447296	0.61256
0.498992	0.404108	0.521043	0.369009	0.435182	0.422278	0.442404	0.52352	0.564987	0.441333	0.589096	0.609953	0.447009	0.558401	0.424103	0.537927	0.451665	0.455714	0.462739	0.500995	0.45297	0.456299	0.471969	0.385755	0.362955	0.451521	0.514463	0.544239	0.441205	0.700063	0.435508	0.604321
0.492006	0.391594	0.515227	0.359022	0.424811	0.412071	0.43128	0.513526	0.556776	0.431516	0.583213	0.605508	0.438703	0.553525	0.413273	0.530906	0.439969	0.443061	0.450224	0.489044	0.439533	0.444112	0.459935	0.374354	0.346836	0.437669	0.505122	0.532743	0.430531	0.694109	0.423719	0.596083
0.48502	0.37908	0.50941	0.349034	0.41444	0.401864	0.420157	0.503533	0.548566	0.421698	0.577329	0.601064	0.430396	0.548648	0.402443	0.523885	0.428273	0.430408	0.437709	0.477093	0.426096	0.431926	0.447901	0.362953	0.330717	0.423818	0.495781	0.521247	0.419857	0.688155	0.411931	0.587844
0.478034	0.366566	0.503594	0.339047	0.404069	0.391658	0.409034	0.49354	0.540355	0.411881	0.571446	0.596619	0.42209	0.543772	0.391613	0.516865	0.416577	0.417755	0.425194	0.465142	0.412658	0.419739	0.435867	0.351552	0.314598	0.409967	0.48644	0.509751	0.409183	0.6822	0.400143	0.579605
0.471048	0.354052	0.497778	0.329059	0.393698	0.381451	0.397911	0.483547	0.532145	0.402064	0.565563	0.592175	0.413784	0.538895	0.380783	0.509844	0.404881	0.405101	0.412679	0.45319	0.399221	0.407552	0.423834	0.340151	0.298479	0.396116	0.477099	0.498255	0.398509	0.676246	0.388355	0.571366
0.464062	0.341539	0.491961	0.319072	0.383327	0.371244	0.386788	0.473553	0.523934	0.392246	0.55968	0.58773	0.405478	0.534019	0.369953	0.502823	0.393186	0.392448	0.400164	0.441239	0.385784	0.395366	0.4118	0.32875	0.28236	0.382265	0.467758	0.486759	0.387835	0.670291	0.376566	0.563128
0.457076	0.329025	0.486145	0.309084	0.372955	0.361037	0.375665	0.46356	0.515723	0.382429	0.553797	0.583286	0.397172	0.529142	0.359123	0.495803	0.38149	0.379795	0.387649	0.429288	0.372347	0.383179	0.399766	0.31735	0.26624	0.368413	0.458417	0.475263	0.377161	0.664337	0.364778	0.554889
0.45009	0.316511	0.480328	0.299096	0.362584	0.35083	0.364542	0.453567	0.507513	0.372612	0.547914	0.578842	0.388865	0.524266	0.348294	0.488782	0.369794	0.367142	0.375135	0.417337	0.35891	0.370992	0.387733	0.305949	0.250121	0.354562	0.449076	0.463767	0.366488	0.658382	0.35299	0.54665
0.443103	0.303997	0.474512	0.289109	0.352213	0.340624	0.353419	0.443574	0.499302	0.362794	0.542031	0.574397	0.380559	0.519389	0.337464	0.481761	0.358098	0.354489	0.36262	0.405386	0.345473	0.358806	0.375699	0.294548	0.234002	0.340711	0.439735	0.452271	0.355814	0.652428	0.341202	0.538411
0.436117	0.291483	0.468695	0.279121	0.341842	0.330417	0.342296	0.43358	0.491092	0.352977	0.536148	0.569953	0.372253	0.514513	0.326634	0.474741	0.346402	0.341836	0.350105	0.393434	0.332036	0.346619	0.363665	0.283147	0.217883	0.32686	0.430394	0.440775	0.34514	0.646473	0.329413	0.530173
0.429131	0.278969	0.462879	0.269134	0.331471	0.32021	0.331173	0.423587	0.482881	0.34316	0.530265	0.565508	0.363947	0.509637	0.315804	0.46772	0.334706	0.329183	0.33759	0.381483	0.318598	0.334432	0.351631	0.271746	0.201764	0.313008	0.421053	0.429279	0.334466	0.640519	0.317625	0.521934
0.422145	0.266455	0.457062	0.259146	0.3211	0.310003	0.32005	0.413594	0.474671	0.333342	0.524382	0.561064	0.355641	0.50476	0.304974	0.460699	0.32301	0.316529	0.325075	0.369532	0.305161	0.322245	0.339598	0.260345	0.185645	0.299157	0.411712	0.417783	0.323792	0.634565	0.305837	0.513695
0.415159	0.253941	0.451246	0.249159	0.310729	0.299797	0.308927	0.403601	0.46646	0.323525	0.518499	0.556619	0.347335	0.499884	0.294144	0.453678	0.311314	0.303876	0.31256	0.357581	0.291724	0.310059	0.327564	0.248944	0.169526	0.285306	0.402371	0.406287	0.313118	0.62861	0.294049	0.505457
0.408173	0.241427	0.445429	0.239171	0.300358	0.28959	0.297804	0.393607	0.458249	0.313708	0.512616	0.552175	0.339028	0.495007	0.283314	0.446658	0.299618	0.291223	0.300045	0.34563	0.278287	0.297872	0.31553	0.237544	0.153407	0.271455	0.39303	0.394791	0.302444	0.622656	0.28226	0.497218
0.401187	0.228913	0.439613	0.229184	0.289987	0.279383	0.286681	0.383614	0.450039	0.30389	0.506733	0.54773	0.330722	0.490131	0.272485	0.439637	0.287922	0.27857	0.28753	0.333678	0.26485	0.285685	0.303497	0.226143	0.137287	0.257603	0.383689	0.383295	0.29177	0.616701	0.270472	0.488979
0.394201	0.216399	0.433796	0.219196	0.279616	0.269176	0.275558	0.373621	0.441828	0.294073	0.50085	0.543286	0.322416	0.485254	0.261655	0.432616	0.276227	0.265917	0.275016	0.321727	0.251413	0.273499	0.291463	0.214742	0.121168	0.243752	0.374348	0.371799	0.281096	0.610747	0.258684	0.48074
0.387215	0.203885	0.42798	0.209208	0.269245	0.25897	0.264435	0.363628	0.433618	0.284256	0.494967	0.538841	0.31411	0.480378	0.250825	0.425596	0.264531	0.253264	0.262501	0.309776	0.237975	0.261312	0.279429	0.203341	0.105049	0.229901	0.365007	0.360303	0.270422	0.604792	0.246896	0.472502
0.380229	0.191371	0.422163	0.199221	0.258874	0.248763	0.253312	0.353634	0.425407	0.274438	0.489084	0.534397	0.305804	0.475501	0.239995	0.418575	0.252835	0.24061	0.249986	0.297825	0.224538	0.249125	0.267395	0.19194	0.0889301	0.21605	0.355666	0.348807	0.259748	0.598838	0.235107	0.464263
0.373243	0.178858	0.416347	0.189233	0.248503	0.238556	0.242188	0.343641	0.417197	0.264621	0.483201	0.529952	0.297497	0.470625	0.229165	0.411554	0.241139	0.227957	0.237471	0.285874	0.211101	0.236939	0.255362	0.180539	0.072811	0.202198	0.346325	0.337311	0.249074	0.592883	0.223319	0.456024
0.366257	0.166344	0.41053	0.179246	0.238132	0.228349	0.231065	0.333648	0.408986	0.254804	0.477318	0.525508	0.289191	0.465748	0.218335	0.404533	0.229443	0.215304	0.224956	0.273922	0.197664	0.224752	0.243328	0.169138	0.0566919	0.188347	0.336984	0.325815	0.2384	0.586929	0.211531	0.447785
0.359271	0.15383	0.404714	0.169258	0.227761	0.218143	0.219942	0.323655	0.400776	0.244986	0.471435	0.521063	0.280885	0.460872	0.207505	0.397513	0.217747	0.202651	0.212441	0.261971	0.184227	0.212565	0.231294	0.157738	0.0405727	0.174496	0.327643	0.314319	0.227726	0.580975	0.199742	0.439547
0.352285	0.141316	0.398897	0.159271	0.21739	0.207936	0.208819	0.313662	0.392565	0.235169	0.465551	0.516619	0.272579	0.455995	0.196675	0.390492	0.206051	0.189998	0.199926	0.25002	0.17079	0.200379	0.21926	0.146337	0.0244536	0.160645	0.318302	0.302823	0.217052	0.57502	0.187954	0.431308
0.345299	0.128802	0.393081	0.149283	0.207019	0.197729	0.197696	0.303668	0.384354	0.225352	0.459668	0.512174	0.264273	0.451119	0.185846	0.383471	0.194355	0.177345	0.187411	0.238069	0.157353	0.188192	0.207227	0.134936	0.0083345	0.146794	0.308962	0.291327	0.206379	0.569066	0.176166	0.423069
0.338313	0.116288	0.387265	0.139296	0.196648	0.187522	0.186573	0.293675	0.376144	0.215534	0.453785	0.50773	0.255967	0.446243	0.175016	0.376451	0.182659	0.164692	0.174897	0.226118	0.143915	0.176005	0.195193	0.123535	-0.00778462	0.132942	0.299621	0.279831	0.195705	0.563111	0.164378	0.41483
0.331327	0.103774	0.381448	0.129308	0.186277	0.177316	0.17545	0.283682	0.367933	0.205717	0.447902	0.503285	0.24766	0.441366	0.164186	0.36943	0.170963	0.152038	0.162382	0.214166	0.130478	0.163818	0.183159	0.112134	-0.0239037	0.119091	0.29028	0.268335	0.185031	0.557157	0.152589	0.406592
0.324341	0.0912601	0.375632	0.119321	0.175906	0.167109	0.164327	0.273689	0.359723	0.1959	0.442019	0.498841	0.239354	0.43649	0.153356	0.362409	0.159268	0.139385	0.149867	0.202215	0.117041	0.151632	0.171126	0.100733	-0.0400229	0.10524	0.280939	0.256839	0.174357	0.551202	0.140801	0.398353
0.317355	0.0787462	0.369815	0.109333	0.165535	0.156902	0.153204	0.263695	0.351512	0.186082	0.436136	0.494396	0.231048	0.431613	0.142526	0.355389	0.147572	0.126732	0.137352	0.190264	0.103604	0.139445	0.159092	0.0893324	-0.056142	0.0913886	0.271598	0.245343	0.163683	0.545248	0.129013	0.390114
0.310369	0.0662322	0.363999	0.0993454	0.155164	0.146695	0.142081	0.253702	0.343302	0.176265	0.430253	0.489952	0.222742	0.426737	0.131696	0.348368	0.135876	0.114079	0.124837	0.178313	0.0901667	0.127258	0.147058	0.0779316	-0.0722611	0.0775374	0.262257	0.233847	0.153009	0.539294	0.117225	0.381875
0.303383	0.0537183	0.358182	0.0893579	0.144793	0.136489	0.130958	0.243709	0.335091	0.166448	0.42437	0.485507	0.214436	0.42186	0.120866	0.341347	0.12418	0.101426	0.112322	0.166362	0.0767296	0.115072	0.135024	0.0665307	-0.0883802	0.0636862	0.252916	0.222351	0.142335	0.533339	0.105436	0.373637
0.296397	0.0412044	0.352366	0.0793703	0.134422	0.126282	0.119835	0.233716	0.326881	0.15663	0.418487	0.481063	0.206129	0.416984	0.110037	0.334326	0.112484	0.0887727	0.0998074	0.15441	0.0632924	0.102885	0.122991	0.0551298	-0.104499	0.0498349	0.243575	0.210855	0.131661	0.527385	0.0936482	0.365398
0.289411	0.0286905	0.346549	0.0693828	0.124051	0.116075	0.108712	0.223722	0.31867	0.146813	0.412604	0.476618	0.197823	0.412107	0.0992067	0.327306	0.100788	0.0761195	0.0872925	0.142459	0.0498553	0.0906983	0.110957	0.043729	-0.120618	0.0359837	0.234234	0.199359	0.120987	0.52143	0.0818599	0.357159
0.282425	0.0161766	0.340733	0.0593952	0.11368	0.105868	0.0975887	0.213729	0.310459	0.136996	0.406721	0.472174	0.189517	0.407231	0.0883768	0.320285	0.0890922	0.0634664	0.0747776	0.130508	0.0364181	0.0785116	0.0989233	0.0323281	-0.136738	0.0221325	0.224893	0.187863	0.110313	0.515476	0.0700717	0.348921
0.275439	0.00366263	0.334916	0.0494077	0.103308	0.0956615	0.0864657	0.203736	0.302249	0.127178	0.400838	0.467729	0.181211	0.402354	0.0775469	0.313264	0.0773963	0.0508132	0.0622627	0.118557	0.022981	0.0663249	0.0868896	0.0209273	-0.152857	0.00828124	0.215552	0.176367	0.0996392	0.509521	0.0582834	0.340682
0.268453	-0.00885129	0.3291	0.0394201	0.0929375	0.0854547	0.0753426	0.193743	0.294038	0.117361	0.394955	0.463285	0.172905	0.397478	0.0667171	0.306244	0.0657004	0.0381601	0.0497479	0.106606	0.0095438	0.0541382	0.0748559	0.00952642	-0.168976	-0.00557	0.206211	0.164871	0.0889653	0.503567	0.0464951	0.332443
0.261467	-0.0213652	0.323283	0.0294326	0.0825664	0.075248	0.0642195	0.183749	0.285828	0.107544	0.389072	0.458841	0.164599	0.392601	0.0558872	0.299223	0.0540045	0.025507	0.037233	0.0946543	-0.00389336	0.0419515	0.0628221	-0.00187443	-0.185095	-0.0194212	0.19687	0.153375	0.0782913	0.497612	0.0347069	0.324204
0.254481	-0.0338791	0.317467	0.019445	0.0721954	0.0650412	0.0530965	0.173756	0.277617	0.0977265	0.383189	0.454396	0.156292	0.387725	0.0450573	0.292202	0.0423086	0.0128538	0.0247181	0.0827031	-0.0173305	0.0297648	0.0507884	-0.0132753	-0.201214	-0.0332725	0.187529	0.141879	0.0676174	0.491658	0.0229186	0.315966
0.247495	-0.0463931	0.31165	0.0094575	0.0618243	0.0548345	0.0419734	0.163763	0.269407	0.0879091	0.377306	0.449952	0.147986	0.382849	0.0342275	0.285181	0.0306127	0.000200657	0.0122032	0.0707519	-0.0307677	0.0175781	0.0387547	-0.0246761	-0.217333	-0.0471237	0.178188	0.130383	0.0569435	0.485704	0.0111304	0.307727
0.240509	-0.058907	0.305834	-0.000530051	0.0514533	0.0446277	0.0308504	0.15377	0.261196	0.0780918	0.371423	0.445507	0.13968	0.377972	0.0233976	0.278161	0.0189168	-0.0124525	-0.000311646	0.0588007	-0.0442048	0.00539145	0.026721	-0.036077	-0.233452	-0.0609749	0.168847	0.118887	0.0462695	0.479749	-0.000657882	0.299488
0.233523	-0.0714209	0.300017	-0.0105176	0.0410823	0.034421	0.0197273	0.143776	0.252986	0.0682745	0.36554	0.441063	0.131374	0.373096	0.0125677	0.27114	0.00722086	-0.0251056	-0.0128265	0.0468495	-0.057642	-0.00679524	0.0146872	-0.0474779	-0.249571	-0.0748262	0.159506	0.107391	0.0355956	0.473795	-0.0124461	0.291249
0.226536	-0.0839348	0.294201	-0.0205051	0.0307112	0.0242142	0.00860425	0.133783	0.244775	0.0584571	0.359656	0.436618	0.123068	0.368219	0.00173788	0.264119	-0.00447504	-0.0377588	-0.0253414	0.0348983	-0.0710791	-0.0189819	0.00265353	-0.0588787	-0.265691	-0.0886774	0.150165	0.0958949	0.0249217	0.46784	-0.0242344	0.283011
0.21955	-0.0964488	0.288384	-0.0304927	0.0203402	0.0140074	-0.00251881	0.12379	0.236564	0.0486398	0.353773	0.432174	0.114762	0.363343	-0.00909199	0.257099	-0.0161709	-0.0504119	-0.0378563	0.0229471	-0.0845163	-0.0311686	-0.00938019	-0.0702796	-0.28181	-0.102529	0.140824	0.0843989	0.0142477	0.461886	-0.0360227	0.274772
0.212564	-0.108963	0.282568	-0.0404802	0.00996915	0.00380068	-0.0136419	0.113797	0.228354	0.0388225	0.34789	0.427729	0.106455	0.358466	-0.0199219	0.250078	-0.0278668	-0.0630651	-0.0503711	0.0109959	-0.0979534	-0.0433553	-0.0214139	-0.0816804	-0.297929	-0.11638	0.131483	0.0729029	0.0035738	0.455931	-0.0478109	0.266533
0.205578	-0.121477	0.276752	-0.0504678	-0.000401883	-0.00640608	-0.0247649	0.103803	0.220143	0.0290052	0.342007	0.423285	0.0981492	0.35359	-0.0307517	0.243057	-0.0395627	-0.0757182	-0.062886	-0.000955298	-0.111391	-0.055542	-0.0334476	-0.0930813	-0.314048	-0.130231	0.122142	0.0614069	-0.00710013	0.449977	-0.0595992	0.258294
0.198592	-0.133991	0.270935	-0.0604553	-0.0107729	-0.0166128	-0.035888	0.0938102	0.211933	0.0191878	0.336124	0.41884	0.089843	0.348713	-0.0415816	0.236036	-0.0512586	-0.0883714	-0.0754009	-0.0129065	-0.124828	-0.0677287	-0.0454814	-0.104482	-0.330167	-0.144082	0.112801	0.049911	-0.0177741	0.444023	-0.0713874	0.250056
0.191606	-0.146504	0.265119	-0.0704429	-0.021144	-0.0268196	-0.047011	0.0838169	0.203722	0.00937051	0.330241	0.414396	0.0815368	0.343837	-0.0524114	0.229016	-0.0629545	-0.101025	-0.0879158	-0.0248577	-0.138265	-0.0799154	-0.0575151	-0.115883	-0.346286	-0.157934	0.10346	0.038415	-0.028448	0.438068	-0.0831757	0.241817
0.18462	-0.159018	0.259302	-0.0804304	-0.031515	-0.0370264	-0.0581341	0.0738237	0.195512	-0.000446814	0.324358	0.409951	0.0732306	0.33896	-0.0632413	0.221995	-0.0746504	-0.113678	-0.100431	-0.0368089	-0.151702	-0.0921021	-0.0695488	-0.127284	-0.362405	-0.171785	0.0941194	0.026919	-0.0391219	0.432114	-0.0949639	0.233578
0.177634	-0.171532	0.253486	-0.090418	-0.041886	-0.0472331	-0.0692572	0.0638305	0.187301	-0.0102641	0.318475	0.405507	0.0649244	0.334084	-0.0740712	0.214974	-0.0863463	-0.126331	-0.112946	-0.0487601	-0.165139	-0.104289	-0.0815825	-0.138685	-0.378524	-0.185636	0.0847785	0.015423	-0.0497959	0.426159	-0.106752	0.22534
CAS
0.409113	-0.141429	0.316972	0.13406	0.116	0.297311	0.121105	0.236983	0.312997	0.343529	0.473118	0.411108	0.272177	0.442505	0.30369	0.481532	-0.0923891	-0.116856	0.0403009	0.0163865	-0.145243	0.122637	-0.0831073	0.2868	0.361492	-0.185134	0.423989	-0.0930993	0.410867	0.262726	0.369457	0.0731083
0.415624	-0.128211	0.323183	0.143984	0.125573	0.305568	0.1309	0.245211	0.320195	0.350198	0.47817	0.416846	0.279939	0.448801	0.31099	0.486985	-0.0805129	-0.104394	0.0512672	0.0274248	-0.132208	0.132749	-0.0710874	0.295313	0.370849	-0.171293	0.430851	-0.0804392	0.418578	0.270152	0.377027	0.0829358
0.422134	-0.114993	0.329394	0.153908	0.135145	0.313826	0.140696	0.253439	0.327393	0.356866	0.483222	0.422584	0.2877	0.455097	0.318289	0.492438	-0.0686367	-0.0919326	0.0622335	0.0384631	-0.119173	0.142862	-0.0590675	0.303826	0.380206	-0.157452	0.437714	-0.0677792	0.426288	0.277578	0.384596	0.0927632
0.428645	-0.101776	0.335604	0.163832	0.144717	0.322083	0.150491	0.261668	0.33459	0.363534	0.488275	0.428322	0.295462	0.461392	0.325588	0.497891	-0.0567605	-0.0794709	0.0731997	0.0495015	-0.106138	0.152975	-0.0470477	0.312338	0.389563	-0.143611	0.444576	-0.0551191	0.433998	0.285003	0.392165	0.102591
0.435156	-0.0885577	0.341815	0.173756	0.154289	0.330341	0.160286	0.269896	0.341788	0.370202	0.493327	0.43406	0.303223	0.467688	0.332887	0.503343	-0.0448843	-0.0670091	0.084166	0.0605398	-0.0931024	0.163087	-0.0350278	0.320851	0.39892	-0.12977	0.451439	-0.0424591	0.441708	0.292429	0.399735	0.112418
0.441667	-0.0753398	0.348025	0.183681	0.163861	0.338598	0.170082	0.278124	0.348986	0.37687	0.498379	0.439798	0.310985	0.473984	0.340187	0.508796	-0.0330081	-0.0545474	0.0951323	0.0715781	-0.0800672	0.1732	-0.0230079	0.329364	0.408277	-0.115929	0.458301	-0.029799	0.449418	0.299854	0.407304	0.122246
0.448178	-0.062122	0.354236	0.193605	0.173433	0.346856	0.179877	0.286353	0.356184	0.383538	0.503431	0.445536	0.318747	0.480279	0.347486	0.514249	-0.0211319	-0.0420857	0.106099	0.0826164	-0.067032	0.183313	-0.010988	0.337877	0.417634	-0.102088	0.465164	-0.0171389	0.457128	0.30728	0.414874	0.132073
0.454689	-0.0489041	0.360447	0.203529	0.183006	0.355113	0.189673	0.294581	0.363382	0.390206	0.508484	0.451274	0.326508	0.486575	0.354785	0.519702	-0.00925567	-0.0296239	0.117065	0.0936548	-0.0539968	0.193426	0.00103191	0.346389	0.426991	-0.0882466	0.472026	-0.00447888	0.464838	0.314706	0.422443	0.141901
0.4612	-0.0356863	0.366657	0.213453	0.192578	0.363371	0.199468	0.30281	0.37058	0.396874	0.513536	0.457012	0.33427	0.492871	0.362085	0.525154	0.00262054	-0.0171622	0.128031	0.104693	-0.0409615	0.203538	0.0130518	0.354902	0.436348	-0.0744055	0.478889	0.00818117	0.472548	0.322131	0.430012	0.151728
0.467711	-0.0224684	0.372868	0.223377	0.20215	0.371628	0.209264	0.311038	0.377778	0.403543	0.518588	0.46275	0.342031	0.499167	0.369384	0.530607	0.0144967	-0.00470045	0.138997	0.115731	-0.0279263	0.213651	0.0250717	0.363415	0.445705	-0.0605644	0.485751	0.0208412	0.480258	0.329557	0.437582	0.161556
0.474222	-0.0092506	0.379079	0.233302	0.211722	0.379886	0.219059	0.319266	0.384976	0.410211	0.523641	0.468488	0.349793	0.505462	0.376683	0.53606	0.026373	0.00776129	0.149964	0.12677	-0.0148911	0.223764	0.0370916	0.371927	0.455062	-0.0467233	0.492614	0.0335013	0.487968	0.336982	0.445151	0.171383
0.480733	0.00396725	0.385289	0.243226	0.221294	0.388143	0.228855	0.327495	0.392174	0.416879	0.528693	0.474226	0.357554	0.511758	0.383982	0.541513	0.0382492	0.020223	0.16093	0.137808	-0.00185589	0.233876	0.0491115	0.38044	0.464419	-0.0328822	0.499476	0.0461613	0.495679	0.344408	0.45272	0.181211
0.487244	0.0171851	0.3915	0.25315	0.230866	0.396401	0.23865	0.335723	0.399371	0.423547	0.533745	0.479964	0.365316	0.518054	0.391282	0.546965	0.0501254	0.0326848	0.171896	0.148846	0.0111793	0.243989	0.0611314	0.388953	0.473776	-0.0190411	0.506339	0.0588214	0.503389	0.351834	0.46029	0.191038
0.493755	0.0304029	0.397711	0.263074	0.240439	0.404658	0.248446	0.343951	0.406569	0.430215	0.538797	0.485702	0.373078	0.52435	0.398581	0.552418	0.0620016	0.0451465	0.182862	0.159885	0.0242145	0.254102	0.0731513	0.397465	0.483133	-0.00519999	0.513201	0.0714815	0.511099	0.359259	0.467859	0.200866
0.500266	0.0436208	0.403921	0.272999	0.250011	0.412916	0.258241	0.35218	0.413767	0.436883	0.54385	0.49144	0.380839	0.530645	0.40588	0.557871	0.0738778	0.0576083	0.193829	0.170923	0.0372498	0.264215	0.0851711	0.405978	0.49249	0.0086411	0.520064	0.0841415	0.518809	0.366685	0.475429	0.210693
0.506777	0.0568386	0.410132	0.282923	0.259583	0.421173	0.268037	0.360408	0.420965	0.443551	0.548902	0.497178	0.388601	0.536941	0.413179	0.563324	0.085754	0.07007	0.204795	0.181961	0.050285	0.274327	0.097191	0.414491	0.501847	0.0224822	0.526926	0.0968016	0.526519	0.37411	0.482998	0.22052
0.513288	0.0700565	0.416343	0.292847	0.269155	0.429431	0.277832	0.368636	0.428163	0.450219	0.553954	0.502916	0.396362	0.543237	0.420479	0.568777	0.0976302	0.0825317	0.215761	0.193	0.0633202	0.28444	0.109211	0.423004	0.511204	0.0363233	0.533789	0.109462	0.534229	0.381536	0.490567	0.230348
0.519799	0.0832743	0.422553	0.302771	0.278727	0.437688	0.287628	0.376865	0.435361	0.456888	0.559007	0.508654	0.404124	0.549533	0.427778	0.574229	0.109506	0.0949935	0.226727	0.204038	0.0763554	0.294553	0.121231	0.431516	0.520561	0.0501644	0.540651	0.122122	0.541939	0.388962	0.498137	0.240175
0.52631	0.0964922	0.428764	0.312695	0.288299	0.445946	0.297423	0.385093	0.442559	0.463556	0.564059	0.514393	0.411885	0.555828	0.435077	0.579682	0.121383	0.107455	0.237694	0.215076	0.0893906	0.304666	0.133251	0.440029	0.529918	0.0640055	0.547514	0.134782	0.549649	0.396387	0.505706	0.250003
0.532821	0.10971	0.434974	0.32262	0.297871	0.454203	0.307219	0.393321	0.449757	0.470224	0.569111	0.520131	0.419647	0.562124	0.442377	0.585135	0.133259	0.119917	0.24866	0.226115	0.102426	0.314778	0.145271	0.448542	0.539275	0.0778466	0.554376	0.147442	0.557359	0.403813	0.513275	0.25983
0.539332	0.122928	0.441185	0.332544	0.307444	0.462461	0.317014	0.40155	0.456955	0.476892	0.574164	0.525869	0.427408	0.56842	0.449676	0.590588	0.145135	0.132379	0.259626	0.237153	0.115461	0.324891	0.15729	0.457054	0.548632	0.0916877	0.561239	0.160102	0.565069	0.411238	0.520845	0.269658
0.545843	0.136146	0.447396	0.342468	0.317016	0.470718	0.32681	0.409778	0.464153	0.48356	0.579216	0.531607	0.43517	0.574715	0.456975	0.59604	0.157011	0.14484	0.270592	0.248191	0.128496	0.335004	0.16931	0.465567	0.557989	0.105529	0.568101	0.172762	0.572779	0.418664	0.528414	0.279485
0.552354	0.149364	0.453606	0.352392	0.326588	0.478976	0.336605	0.418006	0.47135	0.490228	0.584268	0.537345	0.442932	0.581011	0.464274	0.601493	0.168887	0.157302	0.281559	0.25923	0.141532	0.345116	0.18133	0.47408	0.567346	0.11937	0.574964	0.185422	0.58049	0.426089	0.535983	0.289313
0.558865	0.162581	0.459817	0.362316	0.33616	0.487233	0.346401	0.426235	0.478548	0.496896	0.58932	0.543083	0.450693	0.587307	0.471574	0.606946	0.180764	0.169764	0.292525	0.270268	0.154567	0.355229	0.19335	0.482592	0.576703	0.133211	0.581826	0.198082	0.5882	0.433515	0.543553	0.29914
0.565376	0.175799	0.466028	0.372241	0.345732	0.495491	0.356196	0.434463	0.485746	0.503564	0.594373	0.548821	0.458455	0.593603	0.478873	0.612399	0.19264	0.182226	0.303491	0.281306	0.167602	0.365342	0.20537	0.491105	0.58606	0.147052	0.588689	0.210742	0.59591	0.440941	0.551122	0.308968
0.571887	0.189017	0.472238	0.382165	0.355304	0.503748	0.365992	0.442691	0.492944	0.510233	0.599425	0.554559	0.466216	0.599898	0.486172	0.617851	0.204516	0.194687	0.314458	0.292345	0.180637	0.375455	0.21739	0.499618	0.595417	0.160893	0.595551	0.223402	0.60362	0.448366	0.558692	0.318795
0.578398	0.202235	0.478449	0.392089	0.364877	0.512006	0.375787	0.45092	0.500142	0.516901	0.604477	0.560297	0.473978	0.606194	0.493471	0.623304	0.216392	0.207149	0.325424	0.303383	0.193672	0.385567	0.22941	0.508131	0.604774	0.174734	0.602414	0.236062	0.61133	0.455792	0.566261	0.328623
0.584909	0.215453	0.48466	0.402013	0.374449	0.520263	0.385583	0.459148	0.50734	0.523569	0.60953	0.566035	0.481739	0.61249	0.500771	0.628757	0.228269	0.219611	0.33639	0.314421	0.206708	0.39568	0.24143	0.516643	0.614131	0.188575	0.609276	0.248722	0.61904	0.463217	0.57383	0.33845
0.59142	0.228671	0.49087	0.411937	0.384021	0.528521	0.395378	0.467377	0.514538	0.530237	0.614582	0.571773	0.489501	0.618786	0.50807	0.63421	0.240145	0.232073	0.347356	0.32546	0.219743	0.405793	0.25345	0.525156	0.623488	0.202416	0.616139	0.261382	0.62675	0.470643	0.5814	0.348278
0.597931	0.241888	0.497081	0.421862	0.393593	0.536778	0.405174	0.475605	0.521736	0.536905	0.619634	0.577511	0.497262	0.625081	0.515369	0.639662	0.252021	0.244534	0.358323	0.336498	0.232778	0.415906	0.265469	0.533669	0.632845	0.216258	0.623001	0.274042	0.63446	0.478069	0.588969	0.358105
0.604442	0.255106	0.503292	0.431786	0.403165	0.545036	0.414969	0.483833	0.528934	0.543573	0.624686	0.583249	0.505024	0.631377	0.522669	0.645115	0.263897	0.256996	0.369289	0.347536	0.245813	0.426018	0.277489	0.542181	0.642202	0.230099	0.629864	0.286702	0.64217	0.485494	0.596538	0.367933
0.610953	0.268324	0.509502	0.44171	0.412737	0.553293	0.424765	0.492062	0.536132	0.550241	0.629739	0.588987	0.512786	0.637673	0.529968	0.650568	0.275773	0.269458	0.380255	0.358575	0.258848	0.436131	0.289509	0.550694	0.651559	0.24394	0.636726	0.299362	0.64988	0.49292	0.604108	0.37776
0.617464	0.281542	0.515713	0.451634	0.42231	0.561551	0.43456	0.50029	0.543329	0.556909	0.634791	0.594725	0.520547	0.643968	0.537267	0.656021	0.28765	0.28192	0.391221	0.369613	0.271884	0.446244	0.301529	0.559207	0.660916	0.257781	0.643589	0.312023	0.657591	0.500345	0.611677	0.387588
0.623975	0.29476	0.521923	0.461558	0.431882	0.569808	0.444356	0.508518	0.550527	0.563578	0.639843	0.600463	0.528309	0.650264	0.544566	0.661474	0.299526	0.294381	0.402188	0.380651	0.284919	0.456356	0.313549	0.56772	0.670273	0.271622	0.650451	0.324683	0.665301	0.507771	0.619246	0.397415
0.630486	0.307978	0.528134	0.471483	0.441454	0.578066	0.454151	0.516747	0.557725	0.570246	0.644896	0.606201	0.53607	0.65656	0.551866	0.666926	0.311402	0.306843	0.413154	0.391689	0.297954	0.466469	0.325569	0.576232	0.67963	0.285463	0.657314	0.337343	0.673011	0.515197	0.626816	0.407243
0.636997	0.321196	0.534345	0.481407	0.451026	0.586323	0.463946	0.524975	0.564923	0.576914	0.649948	0.611939	0.543832	0.662856	0.559165	0.672379	0.323278	0.319305	0.42412	0.402728	0.310989	0.476582	0.337589	0.584745	0.688987	0.299304	0.664176	0.350003	0.680721	0.522622	0.634385	0.41707
0.643508	0.334413	0.540555	0.491331	0.460598	0.594581	0.473742	0.533203	0.572121	0.583582	0.655	0.617677	0.551593	0.669151	0.566464	0.677832	0.335154	0.331767	0.435086	0.413766	0.324025	0.486695	0.349609	0.593258	0.698344	0.313145	0.671039	0.362663	0.688431	0.530048	0.641955	0.426897
0.650019	0.347631	0.546766	0.501255	0.47017	0.602838	0.483537	0.541432	0.579319	0.59025	0.660052	0.623415	0.559355	0.675447	0.573764	0.683285	0.347031	0.344228	0.446053	0.424804	0.33706	0.496807	0.361629	0.60177	0.707701	0.326986	0.677901	0.375323	0.696141	0.537473	0.649524	0.436725
0.65653	0.360849	0.552977	0.51118	0.479742	0.611096	0.493333	0.54966	0.586517	0.596918	0.665105	0.629153	0.567117	0.681743	0.581063	0.688737	0.358907	0.35669	0.457019	0.435843	0.350095	0.50692	0.373649	0.610283	0.717058	0.340827	0.684764	0.387983	0.703851	0.544899	0.657093	0.446552
0.663041	0.374067	0.559187	0.521104	0.489315	0.619353	0.503128	0.557888	0.593715	0.603586	0.670157	0.634891	0.574878	0.688039	0.588362	0.69419	0.370783	0.369152	0.467985	0.446881	0.36313	0.517033	0.385668	0.618796	0.726415	0.354668	0.691626	0.400643	0.711561	0.552325	0.664663	0.45638
0.669552	0.387285	0.565398	0.531028	0.498887	0.627611	0.512924	0.566117	0.600913	0.610254	0.675209	0.640629	0.58264	0.694334	0.595661	0.699643	0.382659	0.381613	0.478951	0.457919	0.376165	0.527145	0.397688	0.627308	0.735772	0.36851	0.698489	0.413303	0.719271	0.55975	0.672232	0.466207
0.676063	0.400503	0.571609	0.540952	0.508459	0.635868	0.522719	0.574345	0.608111	0.616923	0.680262	0.646367	0.590401	0.70063	0.602961	0.705096	0.394535	0.394075	0.489918	0.468958	0.389201	0.537258	0.409708	0.635821	0.745129	0.382351	0.705351	0.425963	0.726981	0.567176	0.679801	0.476035
0.682574	0.41372	0.577819	0.550876	0.518031	0.644126	0.532515	0.582573	0.615308	0.623591	0.685314	0.652105	0.598163	0.706926	0.61026	0.710548	0.406412	0.406537	0.500884	0.479996	0.402236	0.547371	0.421728	0.644334	0.754486	0.396192	0.712214	0.438623	0.734692	0.574601	0.687371	0.485862
0.689085	0.426938	0.58403	0.560801	0.527603	0.652383	0.54231	0.590802	0.622506	0.630259	0.690366	0.657843	0.605924	0.713222	0.617559	0.716001	0.418288	0.418999	0.51185	0.491034	0.415271	0.557484	0.433748	0.652847	0.763843	0.410033	0.719076	0.451283	0.742402	0.582027	0.69494	0.49569
0.695596	0.440156	0.590241	0.570725	0.537175	0.660641	0.552106	0.59903	0.629704	0.636927	0.695418	0.663581	0.613686	0.719517	0.624858	0.721454	0.430164	0.43146	0.522817	0.502073	0.428306	0.567596	0.445768	0.661359	0.7732	0.423874	0.725939	0.463943	0.750112	0.589453	0.70251	0.505517
0.702107	0.453374	0.596451	0.580649	0.546748	0.668898	0.561901	0.607258	0.636902	0.643595	0.700471	0.669319	0.621447	0.725813	0.632158	0.726907	0.44204	0.443922	0.533783	0.513111	0.441342	0.577709	0.457788	0.669872	0.782557	0.437715	0.732801	0.476603	0.757822	0.596878	0.710079	0.515345
0.708618	0.466592	0.602662	0.590573	0.55632	0.677156	0.571697	0.615487	0.6441	0.650263	0.705523	0.675057	0.629209	0.732109	0.639457	0.732359	0.453917	0.456384	0.544749	0.524149	0.454377	0.587822	0.469808	0.678385	0.791914	0.451556	0.739664	0.489263	0.765532	0.604304	0.717648	0.525172
0.715129	0.47981	0.608872	0.600497	0.565892	0.685413	0.581492	0.623715	0.651298	0.656931	0.710575	0.680795	0.636971	0.738404	0.646756	0.737812	0.465793	0.468846	0.555715	0.535188	0.467412	0.597935	0.481828	0.686897	0.801271	0.465397	0.746526	0.501923	0.773242	0.611729	0.725218	0.535
0.72164	0.493028	0.615083	0.610422	0.575464	0.693671	0.591288	0.631943	0.658496	0.663599	0.715628	0.686534	0.644732	0.7447	0.654056	0.743265	0.477669	0.481307	0.566682	0.546226	0.480447	0.608047	0.493847	0.69541	0.810628	0.479238	0.753389	0.514583	0.780952	0.619155	0.732787	0.544827
0.728151	0.506245	0.621294	0.620346	0.585036	0.701928	0.601083	0.640172	0.665694	0.670268	0.72068	0.692272	0.652494	0.750996	0.661355	0.748718	0.489545	0.493769	0.577648	0.557264	0.493482	0.61816	0.505867	0.703923	0.819985	0.493079	0.760251	0.527243	0.788662	0.626581	0.740356	0.554655
0.734661	0.519463	0.627504	0.63027	0.594608	0.710186	0.610879	0.6484	0.672892	0.676936	0.725732	0.69801	0.660255	0.757292	0.668654	0.754171	0.501421	0.506231	0.588614	0.568303	0.506518	0.628273	0.517887	0.712436	0.829342	0.506921	0.767114	0.539904	0.796372	0.634006	0.747926	0.564482
0.741172	0.532681	0.633715	0.640194	0.604181	0.718443	0.620674	0.656629	0.680089	0.683604	0.730785	0.703748	0.668017	0.763587	0.675953	0.759623	0.513298	0.518693	0.59958	0.579341	0.519553	0.638385	0.529907	0.720948	0.838699	0.520762	0.773976	0.552564	0.804082	0.641432	0.755495	0.57431
0.747683	0.545899	0.639926	0.650118	0.613753	0.726701	0.63047	0.664857	0.687287	0.690272	0.735837	0.709486	0.675778	0.769883	0.683253	0.765076	0.525174	0.531154	0.610547	0.590379	0.532588	0.648498	0.541927	0.729461	0.848056	0.534603	0.780839	0.565224	0.811793	0.648857	0.763064	0.584137
0.754194	0.559117	0.646136	0.660043	0.623325	0.734958	0.640265	0.673085	0.694485	0.69694	0.740889	0.715224	0.68354	0.776179	0.690552	0.770529	0.53705	0.543616	0.621513	0.601418	0.545623	0.658611	0.553947	0.737974	0.857413	0.548444	0.787701	0.577884	0.819503	0.656283	0.770634	0.593965
0.760705	0.572335	0.652347	0.669967	0.632897	0.743216	0.650061	0.681314	0.701683	0.703608	0.745941	0.720962	0.691301	0.782475	0.697851	0.775982	0.548926	0.556078	0.632479	0.612456	0.558658	0.668724	0.565967	0.746486	0.86677	0.562285	0.794564	0.590544	0.827213	0.663708	0.778203	0.603792
0.767216	0.585552	0.658558	0.679891	0.642469	0.751473	0.659856	0.689542	0.708881	0.710276	0.750994	0.7267	0.699063	0.78877	0.70515	0.781434	0.560802	0.56854	0.643445	0.623494	0.571694	0.678836	0.577987	0.754999	0.876127	0.576126	0.801426	0.603204	0.834923	0.671134	0.785773	0.61362
0.773727	0.59877	0.664768	0.689815	0.652041	0.759731	0.669652	0.69777	0.716079	0.716944	0.756046	0.732438	0.706825	0.795066	0.71245	0.786887	0.572679	0.581001	0.654412	0.634533	0.584729	0.688949	0.590007	0.763512	0.885484	0.589967	0.808289	0.615864	0.842633	0.67856	0.793342	0.623447
0.780238	0.611988	0.670979	0.699739	0.661614	0.767988	0.679447	0.705999	0.723277	0.723612	0.761098	0.738176	0.714586	0.801362	0.719749	0.79234	0.584555	0.593463	0.665378	0.645571	0.597764	0.699062	0.602026	0.772024	0.894841	0.603808	0.815151	0.628524	0.850343	0.685985	0.800911	0.633275
0.786749	0.625206	0.67719	0.709664	0.671186	0.776246	0.689243	0.714227	0.730475	0.730281	0.766151	0.743914	0.722348	0.807658	0.727048	0.797793	0.596431	0.605925	0.676344	0.656609	0.610799	0.709174	0.614046	0.780537	0.904198	0.617649	0.822014	0.641184	0.858053	0.693411	0.808481	0.643102
0.79326	0.638424	0.6834	0.719588	0.680758	0.784503	0.699038	0.722455	0.737673	0.736949	0.771203	0.749652	0.730109	0.813953	0.734348	0.803245	0.608307	0.618387	0.687311	0.667648	0.623835	0.719287	0.626066	0.78905	0.913555	0.63149	0.828876	0.653844	0.865763	0.700836	0.81605	0.652929
0.799771	0.651642	0.689611	0.729512	0.69033	0.792761	0.708834	0.730684	0.744871	0.743617	0.776255	0.75539	0.737871	0.820249	0.741647	0.808698	0.620183	0.630848	0.698277	0.678686	0.63687	0.7294	0.638086	0.797563	0.922912	0.645332	0.835739	0.666504	0.873473	0.708262	0.823619	0.662757
0.806282	0.66486	0.695821	0.739436	0.699902	0.801018	0.718629	0.738912	0.752068	0.750285	0.781307	0.761128	0.745632	0.826545	0.748946	0.814151	0.63206	0.64331	0.709243	0.689724	0.649905	0.739513	0.650106	0.806075	0.932269	0.659173	0.842601	0.679164	0.881183	0.715688	0.831189	0.672584
0.812793	0.678077	0.702032	0.749361	0.709474	0.809276	0.728425	0.74714	0.759266	0.756953	0.78636	0.766866	0.753394	0.83284	0.756245	0.819604	0.643936	0.655772	0.720209	0.700763	0.66294	0.749625	0.662126	0.814588	0.941626	0.673014	0.849464	0.691824	0.888894	0.723113	0.838758	0.682412
0.819304	0.691295	0.708243	0.759285	0.719046	0.817533	0.73822	0.755369	0.766464	0.763621	0.791412	0.772604	0.761156	0.839136	0.763545	0.825056	0.655812	0.668233	0.731176	0.711801	0.675975	0.759738	0.674146	0.823101	0.950983	0.686855	0.856326	0.704484	0.896604	0.730539	0.846327	0.692239
0.825815	0.704513	0.714453	0.769209	0.728619	0.825791	0.748015	0.763597	0.773662	0.770289	0.796464	0.778342	0.768917	0.845432	0.770844	0.830509	0.667688	0.680695	0.742142	0.722839	0.689011	0.769851	0.686166	0.831613	0.96034	0.700696	0.863189	0.717144	0.904314	0.737964	0.853897	0.702067
0.832326	0.717731	0.720664	0.779133	0.738191	0.834048	0.757811	0.771825	0.78086	0.776957	0.801517	0.78408	0.776679	0.851728	0.778143	0.835962	0.679564	0.693157	0.753108	0.733877	0.702046	0.779964	0.698186	0.840126	0.969697	0.714537	0.870051	0.729804	0.912024	0.74539	0.861466	0.711894
0.838837	0.730949	0.726875	0.789057	0.747763	0.842306	0.767606	0.780054	0.788058	0.783626	0.806569	0.789818	0.78444	0.858023	0.785443	0.841415	0.691441	0.705619	0.764074	0.744916	0.715081	0.790076	0.710205	0.848639	0.979054	0.728378	0.876914	0.742464	0.919734	0.752816	0.869036	0.721722
0.845348	0.744167	0.733085	0.798982	0.757335	0.850563	0.777402	0.788282	0.795256	0.790294	0.811621	0.795556	0.792202	0.864319	0.792742	0.846868	0.703317	0.71808	0.775041	0.755954	0.728116	0.800189	0.722225	0.857151	0.988411	0.742219	0.883776	0.755125	0.927444	0.760241	0.876605	0.731549
0.851859	0.757384	0.739296	0.808906	0.766907	0.858821	0.787197	0.79651	0.802454	0.796962	0.816673	0.801294	0.799963	0.870615	0.800041	0.85232	0.715193	0.730542	0.786007	0.766992	0.741152	0.810302	0.734245	0.865664	0.997768	0.75606	0.890639	0.767785	0.935154	0.767667	0.884174	0.741377
0.85837	0.770602	0.745507	0.81883	0.776479	0.867078	0.796993	0.804739	0.809652	0.80363	0.821726	0.807032	0.807725	0.876911	0.80734	0.857773	0.727069	0.743004	0.796973	0.778031	0.754187	0.820414	0.746265	0.874177	1.00713	0.769901	0.897501	0.780445	0.942864	0.775092	0.891744	0.751204
0.864881	0.78382	0.751717	0.828754	0.786052	0.875336	0.806788	0.812967	0.81685	0.810298	0.826778	0.81277	0.815486	0.883206	0.81464	0.863226	0.738946	0.755466	0.807939	0.789069	0.767222	0.830527	0.758285	0.88269	1.01648	0.783742	0.904364	0.793105	0.950574	0.782518	0.899313	0.761032
0.871392	0.797038	0.757928	0.838678	0.795624	0.883593	0.816584	0.821196	0.824047	0.816966	0.83183	0.818508	0.823248	0.889502	0.821939	0.868679	0.750822	0.767927	0.818906	0.800107	0.780257	0.84064	0.770305	0.891202	1.02584	0.797584	0.911226	0.805765	0.958284	0.789944	0.906882	0.770859
0.877903	0.810256	0.764139	0.848603	0.805196	0.891851	0.826379	0.829424	0.831245	0.823634	0.836883	0.824246	0.83101	0.895798	0.829238	0.874131	0.762698	0.780389	0.829872	0.811146	0.793292	0.850753	0.782325	0.899715	1.0352	0.811425	0.918089	0.818425	0.965994	0.797369	0.914452	0.780687
0.884414	0.823474	0.770349	0.858527	0.814768	0.900108	0.836175	0.837652	0.838443	0.830302	0.841935	0.829984	0.838771	0.902094	0.836537	0.879584	0.774574	0.792851	0.840838	0.822184	0.806328	0.860865	0.794345	0.908228	1.04455	0.825266	0.924951	0.831085	0.973705	0.804795	0.922021	0.790514
0.890925	0.836692	0.77656	0.868451	0.82434	0.908366	0.84597	0.845881	0.845641	0.836971	0.846987	0.835722	0.846533	0.908389	0.843837	0.885037	0.78645	0.805313	0.851804	0.833222	0.819363	0.870978	0.806365	0.91674	1.05391	0.839107	0.931814	0.843745	0.981415	0.81222	0.92959	0.800342
0.897436	0.849909	0.782771	0.878375	0.833912	0.916623	0.855766	0.854109	0.852839	0.843639	0.852039	0.84146	0.854294	0.914685	0.851136	0.89049	0.798327	0.817774	0.862771	0.844261	0.832398	0.881091	0.818384	0.925253	1.06327	0.852948	0.938676	0.856405	0.989125	0.819646	0.93716	0.810169
0.903947	0.863127	0.788981	0.888299	0.843485	0.924881	0.865561	0.862337	0.860037	0.850307	0.857092	0.847198	0.862056	0.920981	0.858435	0.895942	0.810203	0.830236	0.873737	0.855299	0.845433	0.891203	0.830404	0.933766	1.07262	0.866789	0.945539	0.869065	0.996835	0.827072	0.944729	0.819997
0.910458	0.876345	0.795192	0.898224	0.853057	0.933138	0.875357	0.870566	0.867235	0.856975	0.862144	0.852936	0.869817	0.927276	0.865735	0.901395	0.822079	0.842698	0.884703	0.866337	0.858468	0.901316	0.842424	0.942279	1.08198	0.88063	0.952401	0.881725	1.00454	0.834497	0.952299	0.829824
0.916969	0.889563	0.801402	0.908148	0.862629	0.941396	0.885152	0.878794	0.874433	0.863643	0.867196	0.858675	0.877579	0.933572	0.873034	0.906848	0.833955	0.85516	0.89567	0.877376	0.871504	0.911429	0.854444	0.950791	1.09134	0.894471	0.959264	0.894385	1.01226	0.841923	0.959868	0.839652
0.92348	0.902781	0.807613	0.918072	0.872201	0.949653	0.894948	0.887022	0.881631	0.870311	0.872249	0.864413	0.88534	0.939868	0.880333	0.912301	0.845831	0.867621	0.906636	0.888414	0.884539	0.921542	0.866464	0.959304	1.1007	0.908312	0.966126	0.907045	1.01997	0.849348	0.967437	0.849479
0.929991	0.915999	0.813824	0.927996	0.881773	0.957911	0.904743	0.895251	0.888829	0.876979	0.877301	0.870151	0.893102	0.946164	0.887632	0.917753	0.857708	0.880083	0.917602	0.899452	0.897574	0.931654	0.878484	0.967817	1.11005	0.922153	0.972989	0.919705	1.02768	0.856774	0.975007	0.859307
0.936502	0.929216	0.820034	0.93792	0.891345	0.966168	0.914539	0.903479	0.896026	0.883647	0.882353	0.875889	0.900864	0.952459	0.894932	0.923206	0.869584	0.892545	0.928568	0.910491	0.910609	0.941767	0.890504	0.976329	1.11941	0.935995	0.979851	0.932365	1.03539	0.8642	0.982576	0.869134
0.943013	0.942434	0.826245	0.947845	0.900917	0.974426	0.924334	0.911707	0.903224	0.890316	0.887406	0.881627	0.908625	0.958755	0.902231	0.928659	0.88146	0.905007	0.939535	0.921529	0.923645	0.95188	0.902524	0.984842	1.12877	0.949836	0.986714	0.945025	1.0431	0.871625	0.990145	0.878961
0.949524	0.955652	0.832456	0.957769	0.91049	0.982683	0.93413	0.919936	0.910422	0.896984	0.892458	0.887365	0.916387	0.965051	0.90953	0.934112	0.893336	0.917468	0.950501	0.932567	0.93668	0.961993	0.914544	0.993355	1.13812	0.963677	0.993576	0.957685	1.05081	0.879051	0.997715	0.888789
0.956035	0.96887	0.838666	0.967693	0.920062	0.990941	0.943925	0.928164	0.91762	0.903652	0.89751	0.893103	0.924148	0.971347	0.916829	0.939565	0.905212	0.92993	0.961467	0.943606	0.949715	0.972105	0.926563	1.00187	1.14748	0.977518	1.00044	0.970345	1.05852	0.886476	1.00528	0.898616
0.962546	0.982088	0.844877	0.977617	0.929634	0.999198	0.953721	0.936392	0.924818	0.91032	0.902562	0.898841	0.93191	0.977642	0.924129	0.945017	0.917089	0.942392	0.972433	0.954644	0.96275	0.982218	0.938583	1.01038	1.15684	0.991359	1.0073	0.983006	1.06623	0.893902	1.01285	0.908444
0.969057	0.995306	0.851088	0.987542	0.939206	1.00746	0.963516	0.944621	0.932016	0.916988	0.907615	0.904579	0.939671	0.983938	0.931428	0.95047	0.928965	0.954853	0.9834	0.965682	0.975785	0.992331	0.950603	1.01889	1.16619	1.0052	1.01416	0.995666	1.07394	0.901327	1.02042	0.918271
0.975568	1.00852	0.857298	0.997466	0.948778	1.01571	0.973312	0.952849	0.939214	0.923656	0.912667	0.910317	0.947433	0.990234	0.938727	0.955923	0.940841	0.967315	0.994366	0.976721	0.988821	1.00244	0.962623	1.02741	1.17555	1.01904	1.02103	1.00833	1.08165	0.908753	1.02799	0.928099
0.982079	1.02174	0.863509	1.00739	0.95835	1.02397	0.983107	0.961077	0.946412	0.930324	0.917719	0.916055	0.955195	0.99653	0.946027	0.961376	0.952717	0.979777	1.00533	0.987759	1.00186	1.01256	0.974643	1.03592	1.18491	1.03288	1.02789	1.02099	1.08936	0.916179	1.03556	0.937926
0.98859	1.03496	0.86972	1.01731	0.967923	1.03223	0.992903	0.969306	0.95361	0.936992	0.922772	0.921793	0.962956	1.00283	0.953326	0.966828	0.964594	0.992239	1.0163	0.998797	1.01489	1.02267	0.986663	1.04443	1.19427	1.04672	1.03475	1.03365	1.09707	0.923604	1.04313	0.947754
0.995101	1.04818	0.87593	1.02724	0.977495	1.04049	1.0027	0.977534	0.960807	0.943661	0.927824	0.927531	0.970718	1.00912	0.960625	0.972281	0.97647	1.0047	1.02726	1.00984	1.02793	1.03278	0.998683	1.05294	1.20362	1.06056	1.04161	1.04631	1.10478	0.93103	1.0507	0.957581
1.00161	1.06139	0.882141	1.03716	0.987067	1.04874	1.01249	0.985762	0.968005	0.950329	0.932876	0.933269	0.978479	1.01542	0.967924	0.977734	0.988346	1.01716	1.03823	1.02087	1.04096	1.04289	1.0107	1.06146	1.21298	1.07441	1.04848	1.05897	1.11249	0.938455	1.05827	0.967409
1.00812	1.07461	0.888351	1.04709	0.996639	1.057	1.02229	0.993991	0.975203	0.956997	0.937928	0.939007	0.986241	1.02171	0.975224	0.983187	1.00022	1.02962	1.0492	1.03191	1.054	1.05301	1.02272	1.06997	1.22234	1.08825	1.05534	1.07163	1.1202	0.945881	1.06584	0.977236
1.01463	1.08783	0.894562	1.05701	1.00621	1.06526	1.03208	1.00222	0.982401	0.963665	0.942981	0.944745	0.994002	1.02801	0.982523	0.988639	1.0121	1.04209	1.06016	1.04295	1.06703	1.06312	1.03474	1.07848	1.23169	1.10209	1.0622	1.08429	1.12791	0.953307	1.07341	0.987064
1.02114	1.10105	0.900773	1.06694	1.01578	1.07352	1.04188	1.01045	0.989599	0.970333	0.948033	0.950483	1.00176	1.0343	0.989822	0.994092	1.02397	1.05455	1.07113	1.05399	1.08007	1.07323	1.04676	1.08699	1.24105	1.11593	1.06906	1.09695	1.13562	0.960732	1.08098	0.996891
1.02766	1.11427	0.906983	1.07686	1.02536	1.08177	1.05168	1.01868	0.996797	0.977001	0.953085	0.956221	1.00953	1.0406	0.997122	0.999545	1.03585	1.06701	1.0821	1.06503	1.0931	1.08335	1.05878	1.09551	1.25041	1.12977	1.07593	1.10961	1.14333	0.968158	1.08855	1.00672
1.03417	1.12748	0.913194	1.08678	1.03493	1.09003	1.06147	1.0269	1.00399	0.983669	0.958138	0.961959	1.01729	1.0469	1.00442	1.005	1.04773	1.07947	1.09306	1.07607	1.10614	1.09346	1.0708	1.10402	1.25976	1.14361	1.08279	1.12227	1.15104	0.975583	1.09612	1.01655
1.04068	1.1407	0.919405	1.09671	1.0445	1.09829	1.07127	1.03513	1.01119	0.990337	0.96319	0.967697	1.02505	1.05319	1.01172	1.01045	1.0596	1.09193	1.10403	1.0871	1.11917	1.10357	1.08282	1.11253	1.26912	1.15745	1.08965	1.13493	1.15875	0.983009	1.10369	1.02637
1.04719	1.15392	0.925615	1.10663	1.05407	1.10655	1.08106	1.04336	1.01839	0.997006	0.968242	0.973435	1.03281	1.05949	1.01902	1.0159	1.07148	1.10439	1.11499	1.09814	1.13221	1.11368	1.09484	1.12105	1.27848	1.17129	1.09651	1.14759	1.16646	0.990435	1.11126	1.0362
1.0537	1.16714	0.931826	1.11656	1.06364	1.1148	1.09086	1.05159	1.02559	1.00367	0.973294	0.979173	1.04057	1.06578	1.02632	1.02136	1.08336	1.11686	1.12596	1.10918	1.14524	1.1238	1.10686	1.12956	1.28784	1.18513	1.10338	1.16025	1.17417	0.99786	1.11882	1.04603
1.0537	1.16714	0.931826	1.11656	1.06364	1.1148	1.09086	1.05159	1.02559	1.00367	0.973294	0.979173	1.04057	1.06578	1.02632	1.02136	1.08336	1.11686	1.12596	1.10918	1.14524	1.1238	1.10686	1.12956	1.28784	1.18513	1.10338	1.16025	1.17417	0.99786	1.11882	1.04603
1.04719	1.15392	0.925615	1.10663	1.05407	1.10655	1.08106	1.04336	1.01839	0.997006	0.968242	0.973435	1.03281	1.05949	1.01902	1.0159	1.07148	1.10439	1.11499	1.09814	1.13221	1.11368	1.09484	1.12105	1.27848	1.17129	1.09651	1.14759	1.16646	0.990435	1.11126	1.0362
1.04068	1.1407	0.919405	1.09671	1.0445	1.09829	1.07127	1.03513	1.01119	0.990337	0.96319	0.967697	1.02505	1.05319	1.01172	1.01045	1.0596	1.09193	1.10403	1.0871	1.11917	1.10357	1.08282	1.11253	1.26912	1.15745	1.08965	1.13493	1.15875	0.983009	1.10369	1.02637
1.03417	1.12748	0.913194	1.08678	1.03493	1.09003	1.06147	1.0269	1.00399	0.983669	0.958138	0.961959	1.01729	1.0469	1.00442	1.005	1.04773	1.07947	1.09306	1.07607	1.10614	1.09346	1.0708	1.10402	1.25976	1.14361	1.08279	1.12227	1.15104	0.975583	1.09612	1.01655
1.02766	1.11427	0.906983	1.07686	1.02536	1.08177	1.05168	1.01868	0.996797	0.977001	0.953085	0.956221	1.00953	1.0406	0.997122	0.999545	1.03585	1.06701	1.0821	1.06503	1.0931	1.08335	1.05878	1.09551	1.25041	1.12977	1.07593	1.10961	1.14333	0.968158	1.08855	1.00672
1.02114	1.10105	0.900773	1.06694	1.01578	1.07352	1.04188	1.01045	0.989599	0.970333	0.948033	0.950483	1.00176	1.0343	0.989822	0.994092	1.02397	1.05455	1.07113	1.05399	1.08007	1.07323	1.04676	1.08699	1.24105	1.11593	1.06906	1.09695	1.13562	0.960732	1.08098	0.996891
1.01463	1.08783	0.894562	1.05701	1.00621	1.06526	1.03208	1.00222	0.982401	0.963665	0.942981	0.944745	0.994002	1.02801	0.982523	0.988639	1.0121	1.04209	1.06016	1.04295	1.06703	1.06312	1.03474	1.07848	1.23169	1.10209	1.0622	1.08429	1.12791	0.953307	1.07341	0.987064
1.00812	1.07461	0.888351	1.04709	0.996639	1.057	1.02229	0.993991	0.975203	0.956997	0.937928	0.939007	0.986241	1.02171	0.975224	0.983187	1.00022	1.02962	1.0492	1.03191	1.054	1.05301	1.02272	1.06997	1.22234	1.08825	1.05534	1.07163	1.1202	0.945881	1.06584	0.977236
1.00161	1.06139	0.882141	1.03716	0.987067	1.04874	1.01249	0.985762	0.968005	0.950329	0.932876	0.933269	0.978479	1.01542	0.967924	0.977734	0.988346	1.01716	1.03823	1.02087	1.04096	1.04289	1.0107	1.06146	1.21298	1.07441	1.04848	1.05897	1.11249	0.938455	1.05827	0.967409
0.995101	1.04818	0.87593	1.02724	0.977495	1.04049	1.0027	0.977534	0.960807	0.943661	0.927824	0.927531	0.970718	1.00912	0.960625	0.972281	0.97647	1.0047	1.02726	1.00984	1.02793	1.03278	0.998683	1.05294	1.20362	1.06056	1.04161	1.04631	1.10478	0.93103	1.0507	0.957581
0.98859	1.03496	0.86972	1.01731	0.967923	1.03223	0.992903	0.969306	0.95361	0.936992	0.922772	0.921793	0.962956	1.00283	0.953326	0.966828	0.964594	0.992239	1.0163	0.998797	1.01489	1.02267	0.986663	1.04443	1.19427	1.04672	1.03475	1.03365	1.09707	0.923604	1.04313	0.947754
0.982079	1.02174	0.863509	1.00739	0.95835	1.02397	0.983107	0.961077	0.946412	0.930324	0.917719	0.916055	0.955195	0.99653	0.946027	0.961376	0.952717	0.979777	1.00533	0.987759	1.00186	1.01256	0.974643	1.03592	1.18491	1.03288	1.02789	1.02099	1.08936	0.916179	1.03556	0.937926
0.975568	1.00852	0.857298	0.997466	0.948778	1.01571	0.973312	0.952849	0.939214	0.923656	0.912667	0.910317	0.947433	0.990234	0.938727	0.955923	0.940841	0.967315	0.994366	0.976721	0.988821	1.00244	0.962623	1.02741	1.17555	1.01904	1.02103	1.00833	1.08165	0.908753	1.02799	0.928099
0.969057	0.995306	0.851088	0.987542	0.939206	1.00746	0.963516	0.944621	0.932016	0.916988	0.907615	0.904579	0.939671	0.983938	0.931428	0.95047	0.928965	0.954853	0.9834	0.965682	0.975785	0.992331	0.950603	1.01889	1.16619	1.0052	1.01416	0.995666	1.07394	0.901327	1.02042	0.918271
0.962546	0.982088	0.844877	0.977617	0.929634	0.999198	0.953721	0.936392	0.924818	0.91032	0.902562	0.898841	0.93191	0.977642	0.924129	0.945017	0.917089	0.942392	0.972433	0.954644	0.96275	0.982218	0.938583	1.01038	1.15684	0.991359	1.0073	0.983006	1.06623	0.893902	1.01285	0.908444
0.956035	0.96887	0.838666	0.967693	0.920062	0.990941	0.943925	0.928164	0.91762	0.903652	0.89751	0.893103	0.924148	0.971347	0.916829	0.939565	0.905212	0.92993	0.961467	0.943606	0.949715	0.972105	0.926563	1.00187	1.14748	0.977518	1.00044	0.970345	1.05852	0.886476	1.00528	0.898616
0.949524	0.955652	0.832456	0.957769	0.91049	0.982683	0.93413	0.919936	0.910422	0.896984	0.892458	0.887365	0.916387	0.965051	0.90953	0.934112	0.893336	0.917468	0.950501	0.932567	0.93668	0.961993	0.914544	0.993355	1.13812	0.963677	0.993576	0.957685	1.05081	0.879051	0.997715	0.888789
0.943013	0.942434	0.826245	0.947845	0.900917	0.974426	0.924334	0.911707	0.903224	0.890316	0.887406	0.881627	0.908625	0.958755	0.902231	0.928659	0.88146	0.905007	0.939535	0.921529	0.923645	0.95188	0.902524	0.984842	1.12877	0.949836	0.986714	0.945025	1.0431	0.871625	0.990145	0.878961
0.936502	0.929216	0.820034	0.93792	0.891345	0.966168	0.914539	0.903479	0.896026	0.883647	0.882353	0.875889	0.900864	0.952459	0.894932	0.923206	0.869584	0.892545	0.928568	0.910491	0.910609	0.941767	0.890504	0.976329	1.11941	0.935995	0.979851	0.932365	1.03539	0.8642	0.982576	0.869134
0.929991	0.915999	0.813824	0.927996	0.881773	0.957911	0.904743	0.895251	0.888829	0.876979	0.877301	0.870151	0.893102	0.946164	0.887632	0.917753	0.857708	0.880083	0.917602	0.899452	0.897574	0.931654	0.878484	0.967817	1.11005	0.922153	0.972989	0.919705	1.02768	0.856774	0.975007	0.859307
0.92348	0.902781	0.807613	0.918072	0.872201	0.949653	0.894948	0.887022	0.881631	0.870311	0.872249	0.864413	0.88534	0.939868	0.880333	0.912301	0.845831	0.867621	0.906636	0.888414	0.884539	0.921542	0.866464	0.959304	1.1007	0.908312	0.966126	0.907045	1.01997	0.849348	0.967437	0.849479
0.916969	0.889563	0.801402	0.908148	0.862629	0.941396	0.885152	0.878794	0.874433	0.863643	0.867196	0.858675	0.877579	0.933572	0.873034	0.906848	0.833955	0.85516	0.89567	0.877376	0.871504	0.911429	0.854444	0.950791	1.09134	0.894471	0.959264	0.894385	1.01226	0.841923	0.959868	0.839652
0.910458	0.876345	0.795192	0.898224	0.853057	0.933138	0.875357	0.870566	0.867235	0.856975	0.862144	0.852936	0.869817	0.927276	0.865735	0.901395	0.822079	0.842698	0.884703	0.866337	0.858468	0.901316	0.842424	0.942279	1.08198	0.88063	0.952401	0.881725	1.00454	0.834497	0.952299	0.829824
0.903947	0.863127	0.788981	0.888299	0.843485	0.924881	0.865561	0.862337	0.860037	0.850307	0.857092	0.847198	0.862056	0.920981	0.858435	0.895942	0.810203	0.830236	0.873737	0.855299	0.845433	0.891203	0.830404	0.933766	1.07262	0.866789	0.945539	0.869065	0.996835	0.827072	0.944729	0.819997
0.897436	0.849909	0.782771	0.878375	0.833912	0.916623	0.855766	0.854109	0.852839	0.843639	0.852039	0.84146	0.854294	0.914685	0.851136	0.89049	0.798327	0.817774	0.862771	0.844261	0.832398	0.881091	0.818384	0.925253	1.06327	0.852948	0.938676	0.856405	0.989125	0.819646	0.93716	0.810169
0.890925	0.836692	0.77656	0.868451	0.82434	0.908366	0.84597	0.845881	0.845641	0.836971	0.846987	0.835722	0.846533	0.908389	0.843837	0.885037	0.78645	0.805313	0.851804	0.833222	0.819363	0.870978	0.806365	0.91674	1.05391	0.839107	0.931814	0.843745	0.981415	0.81222	0.92959	0.800342
0.884414	0.823474	0.770349	0.858527	0.814768	0.900108	0.836175	0.837652	0.838443	0.830302	0.841935	0.829984	0.838771	0.902094	0.836537	0.879584	0.774574	0.792851	0.840838	0.822184	0.806328	0.860865	0.794345	0.908228	1.04455	0.825266	0.924951	0.831085	0.973705	0.804795	0.922021	0.790514
0.877903	0.810256	0.764139	0.848603	0.805196	0.891851	0.826379	0.829424	0.831245	0.823634	0.836883	0.824246	0.83101	0.895798	0.829238	0.874131	0.762698	0.780389	0.829872	0.811146	0.793292	0.850753	0.782325	0.899715	1.0352	0.811425	0.918089	0.818425	0.965994	0.797369	0.914452	0.780687
0.871392	0.797038	0.757928	0.838678	0.795624	0.883593	0.816584	0.821196	0.824047	0.816966	0.83183	0.818508	0.823248	0.889502	0.821939	0.868679	0.750822	0.767927	0.818906	0.800107	0.780257	0.84064	0.770305	0.891202	1.02584	0.797584	0.911226	0.805765	0.958284	0.789944	0.906882	0.770859
0.864881	0.78382	0.751717	0.828754	0.786052	0.875336	0.806788	0.812967	0.81685	0.810298	0.826778	0.81277	0.815486	0.883206	0.81464	0.863226	0.738946	0.755466	0.807939	0.789069	0.767222	0.830527	0.758285	0.88269	1.01648	0.783742	0.904364	0.793105	0.950574	0.782518	0.899313	0.761032
0.85837	0.770602	0.745507	0.81883	0.776479	0.867078	0.796993	0.804739	0.809652	0.80363	0.821726	0.807032	0.807725	0.876911	0.80734	0.857773	0.727069	0.743004	0.796973	0.778031	0.754187	0.820414	0.746265	0.874177	1.00713	0.769901	0.897501	0.780445	0.942864	0.775092	0.891744	0.751204
0.851859	0.757384	0.739296	0.808906	0.766907	0.858821	0.787197	0.79651	0.802454	0.796962	0.816673	0.801294	0.799963	0.870615	0.800041	0.85232	0.715193	0.730542	0.786007	0.766992	0.741152	0.810302	0.734245	0.865664	0.997768	0.75606	0.890639	0.767785	0.935154	0.767667	0.884174	0.741377
0.845348	0.744167	0.733085	0.798982	0.757335	0.850563	0.777402	0.788282	0.795256	0.790294	0.811621	0.795556	0.792202	0.864319	0.792742	0.846868	0.703317	0.71808	0.775041	0.755954	0.728116	0.800189	0.722225	0.857151	0.988411	0.742219	0.883776	0.755125	0.927444	0.760241	0.876605	0.731549
0.838837	0.730949	0.726875	0.789057	0.747763	0.842306	0.767606	0.780054	0.788058	0.783626	0.806569	0.789818	0.78444	0.858023	0.785443	0.841415	0.691441	0.705619	0.764074	0.744916	0.715081	0.790076	0.710205	0.848639	0.979054	0.728378	0.876914	0.742464	0.919734	0.752816	0.869036	0.721722
0.832326	0.717731	0.720664	0.779133	0.738191	0.834048	0.757811	0.771825	0.78086	0.776957	0.801517	0.78408	0.776679	0.851728	0.778143	0.835962	0.679564	0.693157	0.753108	0.733877	0.702046	0.779964	0.698186	0.840126	0.969697	0.714537	0.870051	0.729804	0.912024	0.74539	0.861466	0.711894
0.825815	0.704513	0.714453	0.769209	0.728619	0.825791	0.748015	0.763597	0.773662	0.770289	0.796464	0.778342	0.768917	0.845432	0.770844	0.830509	0.667688	0.680695	0.742142	0.722839	0.689011	0.769851	0.686166	0.831613	0.96034	0.700696	0.863189	0.717144	0.904314	0.737964	0.853897	0.702067
0.819304	0.691295	0.708243	0.759285	0.719046	0.817533	0.73822	0.755369	0.766464	0.763621	0.791412	0.772604	0.761156	0.839136	0.763545	0.825056	0.655812	0.668233	0.731176	0.711801	0.675975	0.759738	0.674146	0.823101	0.950983	0.686855	0.856326	0.704484	0.896604	0.730539	0.846327	0.692239
0.812793	0.678077	0.702032	0.749361	0.709474	0.809276	0.728425	0.74714	0.759266	0.756953	0.78636	0.766866	0.753394	0.83284	0.756245	0.819604	0.643936	0.655772	0.720209	0.700763	0.66294	0.749625	0.662126	0.814588	0.941626	0.673014	0.849464	0.691824	0.888894	0.723113	0.838758	0.682412
0.806282	0.66486	0.695821	0.739436	0.699902	0.801018	0.718629	0.738912	0.752068	0.750285	0.781307	0.761128	0.745632	0.826545	0.748946	0.814151	0.63206	0.64331	0.709243	0.689724	0.649905	0.739513	0.650106	0.806075	0.932269	0.659173	0.842601	0.679164	0.881183	0.715688	0.831189	0.672584
0.799771	0.651642	0.689611	0.729512	0.69033	0.792761	0.708834	0.730684	0.744871	0.743617	0.776255	0.75539	0.737871	0.820249	0.741647	0.808698	0.620183	0.630848	0.698277	0.678686	0.63687	0.7294	0.638086	0.797563	0.922912	0.645332	0.835739	0.666504	0.873473	0.708262	0.823619	0.662757
0.79326	0.638424	0.6834	0.719588	0.680758	0.784503	0.699038	0.722455	0.737673	0.736949	0.771203	0.749652	0.730109	0.813953	0.734348	0.803245	0.608307	0.618387	0.687311	0.667648	0.623835	0.719287	0.626066	0.78905	0.913555	0.63149	0.828876	0.653844	0.865763	0.700836	0.81605	0.652929
0.786749	0.625206	0.67719	0.709664	0.671186	0.776246	0.689243	0.714227	0.730475	0.730281	0.766151	0.743914	0.722348	0.807658	0.727048	0.797793	0.596431	0.605925	0.676344	0.656609	0.610799	0.709174	0.614046	0.780537	0.904198	0.617649	0.822014	0.641184	0.858053	0.693411	0.808481	0.643102
0.780238	0.611988	0.670979	0.699739	0.661614	0.767988	0.679447	0.705999	0.723277	0.723612	0.761098	0.738176	0.714586	0.801362	0.719749	0.79234	0.584555	0.593463	0.665378	0.645571	0.597764	0.699062	0.602026	0.772024	0.894841	0.603808	0.815151	0.628524	0.850343	0.685985	0.800911	0.633275
0.773727	0.59877	0.664768	0.689815	0.652041	0.759731	0.669652	0.69777	0.716079	0.716944	0.756046	0.732438	0.706825	0.795066	0.71245	0.786887	0.572679	0.581001	0.654412	0.634533	0.584729	0.688949	0.590007	0.763512	0.885484	0.589967	0.808289	0.615864	0.842633	0.67856	0.793342	0.623447
0.767216	0.585552	0.658558	0.679891	0.642469	0.751473	0.659856	0.689542	0.708881	0.710276	0.750994	0.7267	0.699063	0.78877	0.70515	0.781434	0.560802	0.56854	0.643445	0.623494	0.571694	0.678836	0.577987	0.754999	0.876127	0.576126	0.801426	0.603204	0.834923	0.671134	0.785773	0.61362
0.760705	0.572335	0.652347	0.669967	0.632897	0.743216	0.650061	0.681314	0.701683	0.703608	0.745941	0.720962	0.691301	0.782475	0.697851	0.775982	0.548926	0.556078	0.632479	0.612456	0.558658	0.668724	0.565967	0.746486	0.86677	0.562285	0.794564	0.590544	0.827213	0.663708	0.778203	0.603792
0.754194	0.559117	0.646136	0.660043	0.623325	0.734958	0.640265	0.673085	0.694485	0.69694	0.740889	0.715224	0.68354	0.776179	0.690552	0.770529	0.53705	0.543616	0.621513	0.601418	0.545623	0.658611	0.553947	0.737974	0.857413	0.548444	0.787701	0.577884	0.819503	0.656283	0.770634	0.593965
0.747683	0.545899	0.639926	0.650118	0.613753	0.726701	0.63047	0.664857	0.687287	0.690272	0.735837	0.709486	0.675778	0.769883	0.683253	0.765076	0.525174	0.531154	0.610547	0.590379	0.532588	0.648498	0.541927	0.729461	0.848056	0.534603	0.780839	0.565224	0.811793	0.648857	0.763064	0.584137
0.741172	0.532681	0.633715	0.640194	0.604181	0.718443	0.620674	0.656629	0.680089	0.683604	0.730785	0.703748	0.668017	0.763587	0.675953	0.759623	0.513298	0.518693	0.59958	0.579341	0.519553	0.638385	0.529907	0.720948	0.838699	0.520762	0.773976	0.552564	0.804082	0.641432	0.755495	0.57431
0.734661	0.519463	0.627504	0.63027	0.594608	0.710186	0.610879	0.6484	0.672892	0.676936	0.725732	0.69801	0.660255	0.757292	0.668654	0.754171	0.501421	0.506231	0.588614	0.568303	0.506518	0.628273	0.517887	0.712436	0.829342	0.506921	0.767114	0.539904	0.796372	0.634006	0.747926	0.564482
0.728151	0.506245	0.621294	0.620346	0.585036	0.701928	0.601083	0.640172	0.665694	0.670268	0.72068	0.692272	0.652494	0.750996	0.661355	0.748718	0.489545	0.493769	0.577648	0.557264	0.493482	0.61816	0.505867	0.703923	0.819985	0.493079	0.760251	0.527243	0.788662	0.626581	0.740356	0.554655
0.72164	0.493028	0.615083	0.610422	0.575464	0.693671	0.591288	0.631943	0.658496	0.663599	0.715628	0.686534	0.644732	0.7447	0.654056	0.743265	0.477669	0.481307	0.566682	0.546226	0.480447	0.608047	0.493847	0.69541	0.810628	0.479238	0.753389	0.514583	0.780952	0.619155	0.732787	0.544827
0.715129	0.47981	0.608872	0.600497	0.565892	0.685413	0.581492	0.623715	0.651298	0.656931	0.710575	0.680795	0.636971	0.738404	0.646756	0.737812	0.465793	0.468846	0.555715	0.535188	0.467412	0.597935	0.481828	0.686897	0.801271	0.465397	0.746526	0.501923	0.773242	0.611729	0.725218	0.535
0.708618	0.466592	0.602662	0.590573	0.55632	0.677156	0.571697	0.615487	0.6441	0.650263	0.705523	0.675057	0.629209	0.732109	0.639457	0.732359	0.453917	0.456384	0.544749	0.524149	0.454377	0.587822	0.469808	0.678385	0.791914	0.451556	0.739664	0.489263	0.765532	0.604304	0.717648	0.525172
0.702107	0.453374	0.596451	0.580649	0.546748	0.668898	0.561901	0.607258	0.636902	0.643595	0.700471	0.669319	0.621447	0.725813	0.632158	0.726907	0.44204	0.443922	0.533783	0.513111	0.441342	0.577709	0.457788	0.669872	0.782557	0.437715	0.732801	0.476603	0.757822	0.596878	0.710079	0.515345
0.695596	0.440156	0.590241	0.570725	0.537175	0.660641	0.552106	0.59903	0.629704	0.636927	0.695418	0.663581	0.613686	0.719517	0.624858	0.721454	0.430164	0.43146	0.522817	0.502073	0.428306	0.567596	0.445768	0.661359	0.7732	0.423874	0.725939	0.463943	0.750112	0.589453	0.70251	0.505517
0.689085	0.426938	0.58403	0.560801	0.527603	0.652383	0.54231	0.590802	0.622506	0.630259	0.690366	0.657843	0.605924	0.713222	0.617559	0.716001	0.418288	0.418999	0.51185	0.491034	0.415271	0.557484	0.433748	0.652847	0.763843	0.410033	0.719076	0.451283	0.742402	0.582027	0.69494	0.49569
0.682574	0.41372	0.577819	0.550876	0.518031	0.644126	0.532515	0.582573	0.615308	0.623591	0.685314	0.652105	0.598163	0.706926	0.61026	0.710548	0.406412	0.406537	0.500884	0.479996	0.402236	0.547371	0.421728	0.644334	0.754486	0.396192	0.712214	0.438623	0.734692	0.574601	0.687371	0.485862
0.676063	0.400503	0.571609	0.540952	0.508459	0.635868	0.522719	0.574345	0.608111	0.616923	0.680262	0.646367	0.590401	0.70063	0.602961	0.705096	0.394535	0.394075	0.489918	0.468958	0.389201	0.537258	0.409708	0.635821	0.745129	0.382351	0.705351	0.425963	0.726981	0.567176	0.679801	0.476035
0.669552	0.387285	0.565398	0.531028	0.498887	0.627611	0.512924	0.566117	0.600913	0.610254	0.675209	0.640629	0.58264	0.694334	0.595661	0.699643	0.382659	0.381613	0.478951	0.457919	0.376165	0.527145	0.397688	0.627308	0.735772	0.36851	0.698489	0.413303	0.719271	0.55975	0.672232	0.466207
0.663041	0.374067	0.559187	0.521104	0.489315	0.619353	0.503128	0.557888	0.593715	0.603586	0.670157	0.634891	0.574878	0.688039	0.588362	0.69419	0.370783	0.369152	0.467985	0.446881	0.36313	0.517033	0.385668	0.618796	0.726415	0.354668	0.691626	0.400643	0.711561	0.552325	0.664663	0.45638
0.65653	0.360849	0.552977	0.51118	0.479742	0.611096	0.493333	0.54966	0.586517	0.596918	0.665105	0.629153	0.567117	0.681743	0.581063	0.688737	0.358907	0.35669	0.457019	0.435843	0.350095	0.50692	0.373649	0.610283	0.717058	0.340827	0.684764	0.387983	0.703851	0.544899	0.657093	0.446552
0.650019	0.347631	0.546766	0.501255	0.47017	0.602838	0.483537	0.541432	0.579319	0.59025	0.660052	0.623415	0.559355	0.675447	0.573764	0.683285	0.347031	0.344228	0.446053	0.424804	0.33706	0.496807	0.361629	0.60177	0.707701	0.326986	0.677901	0.375323	0.696141	0.537473	0.649524	0.436725
0.643508	0.334413	0.540555	0.491331	0.460598	0.594581	0.473742	0.533203	0.572121	0.583582	0.655	0.617677	0.551593	0.669151	0.566464	0.677832	0.335154	0.331767	0.435086	0.413766	0.324025	0.486695	0.349609	0.593258	0.698344	0.313145	0.671039	0.362663	0.688431	0.530048	0.641955	0.426897
0.636997	0.321196	0.534345	0.481407	0.451026	0.586323	0.463946	0.524975	0.564923	0.576914	0.649948	0.611939	0.543832	0.662856	0.559165	0.672379	0.323278	0.319305	0.42412	0.402728	0.310989	0.476582	0.337589	0.584745	0.688987	0.299304	0.664176	0.350003	0.680721	0.522622	0.634385	0.41707
0.630486	0.307978	0.528134	0.471483	0.441454	0.578066	0.454151	0.516747	0.557725	0.570246	0.644896	0.606201	0.53607	0.65656	0.551866	0.666926	0.311402	0.306843	0.413154	0.391689	0.297954	0.466469	0.325569	0.576232	0.67963	0.285463	0.657314	0.337343	0.673011	0.515197	0.626816	0.407243
0.623975	0.29476	0.521923	0.461558	0.431882	0.569808	0.444356	0.508518	0.550527	0.563578	0.639843	0.600463	0.528309	0.650264	0.544566	0.661474	0.299526	0.294381	0.402188	0.380651	0.284919	0.456356	0.313549	0.56772	0.670273	0.271622	0.650451	0.324683	0.665301	0.507771	0.619246	0.397415
0.617464	0.281542	0.515713	0.451634	0.42231	0.561551	0.43456	0.50029	0.543329	0.556909	0.634791	0.594725	0.520547	0.643968	0.537267	0.656021	0.28765	0.28192	0.391221	0.369613	0.271884	0.446244	0.301529	0.559207	0.660916	0.257781	0.643589	0.312023	0.657591	0.500345	0.611677	0.387588
0.610953	0.268324	0.509502	0.44171	0.412737	0.553293	0.424765	0.492062	0.536132	0.550241	0.629739	0.588987	0.512786	0.637673	0.529968	0.650568	0.275773	0.269458	0.380255	0.358575	0.258848	0.436131	0.289509	0.550694	0.651559	0.24394	0.636726	0.299362	0.64988	0.49292	0.604108	0.37776
0.604442	0.255106	0.503292	0.431786	0.403165	0.545036	0.414969	0.483833	0.528934	0.543573	0.624686	0.583249	0.505024	0.631377	0.522669	0.645115	0.263897	0.256996	0.369289	0.347536	0.245813	0.426018	0.277489	0.542181	0.642202	0.230099	0.629864	0.286702	0.64217	0.485494	0.596538	0.367933
0.597931	0.241888	0.497081	0.421862	0.393593	0.536778	0.405174	0.475605	0.521736	0.536905	0.619634	0.577511	0.497262	0.625081	0.515369	0.639662	0.252021	0.244534	0.358323	0.336498	0.232778	0.415906	0.265469	0.533669	0.632845	0.216258	0.623001	0.274042	0.63446	0.478069	0.588969	0.358105
0.59142	0.228671	0.49087	0.411937	0.384021	0.528521	0.395378	0.467377	0.514538	0.530237	0.614582	0.571773	0.489501	0.618786	0.50807	0.63421	0.240145	0.232073	0.347356	0.32546	0.219743	0.405793	0.25345	0.525156	0.623488	0.202416	0.616139	0.261382	0.62675	0.470643	0.5814	0.348278
0.584909	0.215453	0.48466	0.402013	0.374449	0.520263	0.385583	0.459148	0.50734	0.523569	0.60953	0.566035	0.481739	0.61249	0.500771	0.628757	0.228269	0.219611	0.33639	0.314421	0.206708	0.39568	0.24143	0.516643	0.614131	0.188575	0.609276	0.248722	0.61904	0.463217	0.57383	0.33845
0.578398	0.202235	0.478449	0.392089	0.364877	0.512006	0.375787	0.45092	0.500142	0.516901	0.604477	0.560297	0.473978	0.606194	0.493471	0.623304	0.216392	0.207149	0.325424	0.303383	0.193672	0.385567	0.22941	0.508131	0.604774	0.174734	0.602414	0.236062	0.61133	0.455792	0.566261	0.328623
0.571887	0.189017	0.472238	0.382165	0.355304	0.503748	0.365992	0.442691	0.492944	0.510233	0.599425	0.554559	0.466216	0.599898	0.486172	0.617851	0.204516	0.194687	0.314458	0.292345	0.180637	0.375455	0.21739	0.499618	0.595417	0.160893	0.595551	0.223402	0.60362	0.448366	0.558692	0.318795
0.565376	0.175799	0.466028	0.372241	0.345732	0.495491	0.356196	0.434463	0.485746	0.503564	0.594373	0.548821	0.458455	0.593603	0.478873	0.612399	0.19264	0.182226	0.303491	0.281306	0.167602	0.365342	0.20537	0.491105	0.58606	0.147052	0.588689	0.210742	0.59591	0.440941	0.551122	0.308968
0.558865	0.162581	0.459817	0.362316	0.33616	0.487233	0.346401	0.426235	0.478548	0.496896	0.58932	0.543083	0.450693	0.587307	0.471574	0.606946	0.180764	0.169764	0.292525	0.270268	0.154567	0.355229	0.19335	0.482592	0.576703	0.133211	0.581826	0.198082	0.5882	0.433515	0.543553	0.29914
0.552354	0.149364	0.453606	0.352392	0.326588	0.478976	0.336605	0.418006	0.47135	0.490228	0.584268	0.537345	0.442932	0.581011	0.464274	0.601493	0.168887	0.157302	0.281559	0.25923	0.141532	0.345116	0.18133	0.47408	0.567346	0.11937	0.574964	0.185422	0.58049	0.426089	0.535983	0.289313
0.545843	0.136146	0.447396	0.342468	0.317016	0.470718	0.32681	0.409778	0.464153	0.48356	0.579216	0.531607	0.43517	0.574715	0.456975	0.59604	0.157011	0.14484	0.270592	0.248191	0.128496	0.335004	0.16931	0.465567	0.557989	0.105529	0.568101	0.172762	0.572779	0.418664	0.528414	0.279485
0.539332	0.122928	0.441185	0.332544	0.307444	0.462461	0.317014	0.40155	0.456955	0.476892	0.574164	0.525869	0.427408	0.56842	0.449676	0.590588	0.145135	0.132379	0.259626	0.237153	0.115461	0.324891	0.15729	0.457054	0.548632	0.0916877	0.561239	0.160102	0.565069	0.411238	0.520845	0.269658
0.532821	0.10971	0.434974	0.32262	0.297871	0.454203	0.307219	0.393321	0.449757	0.470224	0.569111	0.520131	0.419647	0.562124	0.442377	0.585135	0.133259	0.119917	0.24866	0.226115	0.102426	0.314778	0.145271	0.448542	0.539275	0.0778466	0.554376	0.147442	0.557359	0.403813	0.513275	0.25983
0.52631	0.0964922	0.428764	0.312695	0.288299	0.445946	0.297423	0.385093	0.442559	0.463556	0.564059	0.514393	0.411885	0.555828	0.435077	0.579682	0.121383	0.107455	0.237694	0.215076	0.0893906	0.304666	0.133251	0.440029	0.529918	0.0640055	0.547514	0.134782	0.549649	0.396387	0.505706	0.250003
0.519799	0.0832743	0.422553	0.302771	0.278727	0.437688	0.287628	0.376865	0.435361	0.456888	0.559007	0.508654	0.404124	0.549533	0.427778	0.574229	0.109506	0.0949935	0.226727	0.204038	0.0763554	0.294553	0.121231	0.431516	0.520561	0.0501644	0.540651	0.122122	0.541939	0.388962	0.498137	0.240175
0.513288	0.0700565	0.416343	0.292847	0.269155	0.429431	0.277832	0.368636	0.428163	0.450219	0.553954	0.502916	0.396362	0.543237	0.420479	0.568777	0.0976302	0.0825317	0.215761	0.193	0.0633202	0.28444	0.109211	0.423004	0.511204	0.0363233	0.533789	0.109462	0.534229	0.381536	0.490567	0.230348
0.506777	0.0568386	0.410132	0.282923	0.259583	0.421173	0.268037	0.360408	0.420965	0.443551	0.548902	0.497178	0.388601	0.536941	0.413179	0.563324	0.085754	0.07007	0.204795	0.181961	0.050285	0.274327	0.097191	0.414491	0.501847	0.0224822	0.526926	0.0968016	0.526519	0.37411	0.482998	0.22052
0.500266	0.0436208	0.403921	0.272999	0.250011	0.412916	0.258241	0.35218	0.413767	0.436883	0.54385	0.49144	0.380839	0.530645	0.40588	0.557871	0.0738778	0.0576083	0.193829	0.170923	0.0372498	0.264215	0.0851711	0.405978	0.49249	0.0086411	0.520064	0.0841415	0.518809	0.366685	0.475429	0.210693
0.493755	0.0304029	0.397711	0.263074	0.240439	0.404658	0.248446	0.343951	0.406569	0.430215	0.538797	0.485702	0.373078	0.52435	0.398581	0.552418	0.0620016	0.0451465	0.182862	0.159885	0.0242145	0.254102	0.0731513	0.397465	0.483133	-0.00519999	0.513201	0.0714815	0.511099	0.359259	0.467859	0.200866
0.487244	0.0171851	0.3915	0.25315	0.230866	0.396401	0.23865	0.335723	0.399371	0.423547	0.533745	0.479964	0.365316	0.518054	0.391282	0.546965	0.0501254	0.0326848	0.171896	0.148846	0.0111793	0.243989	0.0611314	0.388953	0.473776	-0.0190411	0.506339	0.0588214	0.503389	0.351834	0.46029	0.191038
0.480733	0.00396725	0.385289	0.243226	0.221294	0.388143	0.228855	0.327495	0.392174	0.416879	0.528693	0.474226	0.357554	0.511758	0.383982	0.541513	0.0382492	0.020223	0.16093	0.137808	-0.00185589	0.233876	0.0491115	0.38044	0.464419	-0.0328822	0.499476	0.0461613	0.495679	0.344408	0.45272	0.181211
0.474222	-0.0092506	0.379079	0.233302	0.211722	0.379886	0.219059	0.319266	0.384976	0.410211	0.523641	0.468488	0.349793	0.505462	0.376683	0.53606	0.026373	0.00776129	0.149964	0.12677	-0.0148911	0.223764	0.0370916	0.371927	0.455062	-0.0467233	0.492614	0.0335013	0.487968	0.336982	0.445151	0.171383
0.467711	-0.0224684	0.372868	0.223377	0.20215	0.371628	0.209264	0.311038	0.377778	0.403543	0.518588	0.46275	0.342031	0.499167	0.369384	0.530607	0.0144967	-0.00470045	0.138997	0.115731	-0.0279263	0.213651	0.0250717	0.363415	0.445705	-0.0605644	0.485751	0.0208412	0.480258	0.329557	0.437582	0.161556
0.4612	-0.0356863	0.366657	0.213453	0.192578	0.363371	0.199468	0.30281	0.37058	0.396874	0.513536	0.457012	0.33427	0.492871	0.362085	0.525154	0.00262054	-0.0171622	0.128031	0.104693	-0.0409615	0.203538	0.0130518	0.354902	0.436348	-0.0744055	0.478889	0.00818117	0.472548	0.322131	0.430012	0.151728
0.454689	-0.0489041	0.360447	0.203529	0.183006	0.355113	0.189673	0.294581	0.363382	0.390206	0.508484	0.451274	0.326508	0.486575	0.354785	0.519702	-0.00925567	-0.0296239	0.117065	0.0936548	-0.0539968	0.193426	0.00103191	0.346389	0.426991	-0.0882466	0.472026	-0.00447888	0.464838	0.314706	0.422443	0.141901
0.448178	-0.062122	0.354236	0.193605	0.173433	0.346856	0.179877	0.286353	0.356184	0.383538	0.503431	0.445536	0.318747	0.480279	0.347486	0.514249	-0.0211319	-0.0420857	0.106099	0.0826164	-0.067032	0.183313	-0.010988	0.337877	0.417634	-0.102088	0.465164	-0.0171389	0.457128	0.30728	0.414874	0.132073
0.441667	-0.0753398	0.348025	0.183681	0.163861	0.338598	0.170082	0.278124	0.348986	0.37687	0.498379	0.439798	0.310985	0.473984	0.340187	0.508796	-0.0330081	-0.0545474	0.0951323	0.0715781	-0.0800672	0.1732	-0.0230079	0.329364	0.408277	-0.115929	0.458301	-0.029799	0.449418	0.299854	0.407304	0.122246
0.435156	-0.0885577	0.341815	0.173756	0.154289	0.330341	0.160286	0.269896	0.341788	0.370202	0.493327	0.43406	0.303223	0.467688	0.332887	0.503343	-0.0448843	-0.0670091	0.084166	0.0605398	-0.0931024	0.163087	-0.0350278	0.320851	0.39892	-0.12977	0.451439	-0.0424591	0.441708	0.292429	0.399735	0.112418
0.428645	-0.101776	0.335604	0.163832	0.144717	0.322083	0.150491	0.261668	0.33459	0.363534	0.488275	0.428322	0.295462	0.461392	0.325588	0.497891	-0.0567605	-0.0794709	0.0731997	0.0495015	-0.106138	0.152975	-0.0470477	0.312338	0.389563	-0.143611	0.444576	-0.0551191	0.433998	0.285003	0.392165	0.102591
0.422134	-0.114993	0.329394	0.153908	0.135145	0.313826	0.140696	0.253439	0.327393	0.356866	0.483222	0.422584	0.2877	0.455097	0.318289	0.492438	-0.0686367	-0.0919326	0.0622335	0.0384631	-0.119173	0.142862	-0.0590675	0.303826	0.380206	-0.157452	0.437714	-0.0677792	0.426288	0.277578	0.384596	0.0927632
0.415624	-0.128211	0.323183	0.143984	0.125573	0.305568	0.1309	0.245211	0.320195	0.350198	0.47817	0.416846	0.279939	0.448801	0.31099	0.486985	-0.0805129	-0.104394	0.0512672	0.0274248	-0.132208	0.132749	-0.0710874	0.295313	0.370849	-0.171293	0.430851	-0.0804392	0.418578	0.270152	0.377027	0.0829358
0.409113	-0.141429	0.316972	0.13406	0.116	0.297311	0.121105	0.236983	0.312997	0.343529	0.473118	0.411108	0.272177	0.442505	0.30369	0.481532	-0.0923891	-0.116856	0.0403009	0.0163865	-0.145243	0.122637	-0.0831073	0.2868	0.361492	-0.185134	0.423989	-0.0930993	0.410867	0.262726	0.369457	0.0731083
STD
-0.220138	-0.243358	-0.197086	-0.221163	-0.161045	-0.192031	-0.206929	-0.213154	-0.199913	-0.140795	-0.253479	-0.155423	-0.0913155	0.0364552	-0.144203	-0.157342	-0.0694057	-0.242119	-0.0898111	-0.0619911	-0.133753	-0.157197	-0.119464	-0.133266	-0.0874746	-0.150756	-0.0633847	-0.0833288	-0.134715	-0.136245	-0.114652	-0.0870347
-0.209013	-0.228347	-0.18492	-0.208676	-0.149556	-0.181341	-0.195481	-0.200678	-0.188246	-0.131286	-0.241672	-0.147072	-0.0803026	0.0416157	-0.134718	-0.147886	-0.061967	-0.230064	-0.0813838	-0.0555264	-0.123004	-0.147594	-0.110954	-0.123774	-0.0845959	-0.139707	-0.0578646	-0.0722533	-0.128742	-0.131405	-0.109041	-0.0816452
-0.197887	-0.213337	-0.172755	-0.19619	-0.138068	-0.170651	-0.184032	-0.188203	-0.176578	-0.121778	-0.229865	-0.13872	-0.0692897	0.0467763	-0.125233	-0.138429	-0.0545282	-0.218008	-0.0729565	-0.0490616	-0.112255	-0.137992	-0.102444	-0.114282	-0.0817173	-0.128658	-0.0523445	-0.0611777	-0.122769	-0.126565	-0.103431	-0.0762557
-0.186762	-0.198326	-0.16059	-0.183703	-0.12658	-0.159961	-0.172584	-0.175728	-0.16491	-0.112269	-0.218058	-0.130369	-0.0582769	0.0519368	-0.115747	-0.128973	-0.0470895	-0.205953	-0.0645292	-0.0425969	-0.101507	-0.128389	-0.093934	-0.10479	-0.0788386	-0.117609	-0.0468245	-0.0501022	-0.116796	-0.121726	-0.09782	-0.0708663
-0.175636	-0.183315	-0.148424	-0.171216	-0.115091	-0.149272	-0.161136	-0.163253	-0.153242	-0.102761	-0.206251	-0.122017	-0.047264	0.0570973	-0.106262	-0.119517	-0.0396508	-0.193897	-0.0561019	-0.0361322	-0.0907582	-0.118787	-0.0854241	-0.0952982	-0.0759599	-0.106561	-0.0413044	-0.0390266	-0.110824	-0.116886	-0.0922094	-0.0654768
-0.164511	-0.168305	-0.136259	-0.158729	-0.103603	-0.138582	-0.149688	-0.150778	-0.141574	-0.0932525	-0.194444	-0.113666	-0.0362511	0.0622578	-0.0967763	-0.11006	-0.0322121	-0.181841	-0.0476746	-0.0296675	-0.0800095	-0.109184	-0.0769141	-0.0858062	-0.0730812	-0.095512	-0.0357843	-0.027951	-0.104851	-0.112047	-0.0865988	-0.0600874
-0.153385	-0.153294	-0.124093	-0.146243	-0.0921143	-0.127892	-0.138239	-0.138302	-0.129907	-0.083744	-0.182638	-0.105314	-0.0252383	0.0674183	-0.0872909	-0.100604	-0.0247734	-0.169786	-0.0392473	-0.0232027	-0.0692608	-0.0995814	-0.0684041	-0.0763143	-0.0702026	-0.0844632	-0.0302643	-0.0168755	-0.0988778	-0.107207	-0.0809882	-0.0546979
-0.142259	-0.138283	-0.111928	-0.133756	-0.0806259	-0.117202	-0.126791	-0.125827	-0.118239	-0.0742355	-0.170831	-0.0969628	-0.0142254	0.0725788	-0.0778055	-0.0911478	-0.0173347	-0.15773	-0.03082	-0.016738	-0.0585122	-0.0899788	-0.0598942	-0.0668223	-0.0673239	-0.0734144	-0.0247442	-0.00579993	-0.0929049	-0.102367	-0.0753776	-0.0493084
-0.131134	-0.123273	-0.0997624	-0.121269	-0.0691375	-0.106512	-0.115343	-0.113352	-0.106571	-0.0647271	-0.159024	-0.0886113	-0.00321255	0.0777393	-0.0683201	-0.0816915	-0.00989594	-0.145674	-0.0223926	-0.0102733	-0.0477635	-0.0803763	-0.0513842	-0.0573303	-0.0644452	-0.0623657	-0.0192241	0.00527563	-0.086932	-0.0975276	-0.069767	-0.043919
-0.120008	-0.108262	-0.0875969	-0.108783	-0.057649	-0.0958218	-0.103895	-0.100877	-0.0949032	-0.0552186	-0.147217	-0.0802599	0.00780031	0.0828998	-0.0588347	-0.0722352	-0.00245722	-0.133619	-0.0139653	-0.00380857	-0.0370149	-0.0707737	-0.0428743	-0.0478384	-0.0615665	-0.0513169	-0.0137041	0.0163512	-0.0809592	-0.092688	-0.0641564	-0.0385295
-0.108883	-0.0932514	-0.0754315	-0.096296	-0.0461606	-0.0851318	-0.0924462	-0.0884017	-0.0832354	-0.0457101	-0.13541	-0.0719084	0.0188132	0.0880604	-0.0493493	-0.0627789	0.0049815	-0.121563	-0.00553803	0.00265615	-0.0262662	-0.0611711	-0.0343643	-0.0383464	-0.0586878	-0.0402681	-0.008184	0.0274267	-0.0749863	-0.0878484	-0.0585458	-0.03314
-0.0977572	-0.0782408	-0.0632661	-0.0838094	-0.0346722	-0.0744419	-0.080998	-0.0759265	-0.0715676	-0.0362016	-0.123603	-0.0635569	0.029826	0.0932209	-0.0398639	-0.0533226	0.0124202	-0.109508	0.00288928	0.00912087	-0.0155175	-0.0515686	-0.0258543	-0.0288544	-0.0558092	-0.0292194	-0.00266393	0.0385023	-0.0690134	-0.0830087	-0.0529352	-0.0277506
-0.0866316	-0.0632301	-0.0511006	-0.0713227	-0.0231838	-0.0637519	-0.0695497	-0.0634513	-0.0598998	-0.0266931	-0.111797	-0.0552055	0.0408389	0.0983814	-0.0303785	-0.0438663	0.0198589	-0.097452	0.0113166	0.0155856	-0.00476888	-0.041966	-0.0173444	-0.0193625	-0.0529305	-0.0181706	0.00285613	0.0495778	-0.0630405	-0.0781691	-0.0473246	-0.0223611
-0.0755061	-0.0482195	-0.0389352	-0.058836	-0.0116954	-0.053062	-0.0581014	-0.0509761	-0.048232	-0.0171847	-0.0999898	-0.046854	0.0518518	0.103542	-0.0208931	-0.03441	0.0272976	-0.0853964	0.0197439	0.0220503	0.00597979	-0.0323634	-0.0088344	-0.00987052	-0.0500518	-0.00712185	0.0083762	0.0606534	-0.0570677	-0.0733295	-0.041714	-0.0169717
-0.0643805	-0.0332088	-0.0267697	-0.0463493	-0.000206986	-0.042372	-0.0466532	-0.0385009	-0.0365642	-0.00767617	-0.0881829	-0.0385025	0.0628646	0.108702	-0.0114077	-0.0249536	0.0347364	-0.0733408	0.0281712	0.028515	0.0167284	-0.0227609	-0.000324443	-0.000378557	-0.0471731	0.00392692	0.0138963	0.071729	-0.0510948	-0.0684899	-0.0361034	-0.0115822
-0.053255	-0.0181982	-0.0146043	-0.0338626	0.0112814	-0.0316821	-0.0352049	-0.0260257	-0.0248964	0.00183231	-0.0763761	-0.0301511	0.0738775	0.113863	-0.00192231	-0.0154973	0.0421751	-0.0612851	0.0365985	0.0349798	0.0274771	-0.0131583	0.00818552	0.00911341	-0.0442945	0.0149757	0.0194163	0.0828045	-0.0451219	-0.0636502	-0.0304928	-0.00619274
-0.0421294	-0.0031875	-0.00243884	-0.0213759	0.0227698	-0.0209921	-0.0237566	-0.0135505	-0.0132286	0.0113408	-0.0645693	-0.0217996	0.0848904	0.119023	0.00756309	-0.00604103	0.0496138	-0.0492295	0.0450258	0.0414445	0.0382258	-0.00355574	0.0166955	0.0186054	-0.0414158	0.0260244	0.0249364	0.0938801	-0.0391491	-0.0588106	-0.0248822	-0.000803275
-0.0310038	0.0118231	0.0097266	-0.00888921	0.0342582	-0.0103022	-0.0123083	-0.00107534	-0.00156085	0.0208493	-0.0527624	-0.0134481	0.0959032	0.124184	0.0170485	0.00341528	0.0570525	-0.0371739	0.0534531	0.0479092	0.0489744	0.00604683	0.0252054	0.0280973	-0.0385371	0.0370732	0.0304565	0.104956	-0.0331762	-0.053971	-0.0192716	0.00458619
-0.0198783	0.0268338	0.021892	0.00359748	0.0457467	0.000387797	-0.000860075	0.0113999	0.0101069	0.0303578	-0.0409556	-0.00509667	0.106916	0.129344	0.0265339	0.0128716	0.0644912	-0.0251183	0.0618804	0.0543739	0.0597231	0.0156494	0.0337154	0.0375893	-0.0356584	0.048122	0.0359765	0.116031	-0.0272033	-0.0491313	-0.013661	0.00997565
-0.00875271	0.0418445	0.0340575	0.0160842	0.0572351	0.0110777	0.0105882	0.023875	0.0217747	0.0398662	-0.0291488	0.00325479	0.117929	0.134505	0.0360193	0.0223279	0.0719299	-0.0130626	0.0703078	0.0608387	0.0704718	0.025252	0.0422254	0.0470813	-0.0327797	0.0591707	0.0414966	0.127107	-0.0212305	-0.0442917	-0.00805038	0.0153651
0.00237285	0.0568551	0.0462229	0.0285709	0.0687235	0.0217677	0.0220365	0.0363502	0.0334425	0.0493747	-0.0173419	0.0116063	0.128942	0.139665	0.0455047	0.0317842	0.0793687	-0.00100701	0.0787351	0.0673034	0.0812204	0.0348545	0.0507353	0.0565732	-0.0299011	0.0702195	0.0470167	0.138182	-0.0152576	-0.0394521	-0.00243978	0.0207546
0.0134984	0.0718658	0.0583884	0.0410575	0.0802119	0.0324576	0.0334847	0.0488254	0.0451103	0.0588832	-0.00553509	0.0199577	0.139955	0.144826	0.0549901	0.0412405	0.0868074	0.0110486	0.0871624	0.0737681	0.0919691	0.0444571	0.0592453	0.0660652	-0.0270224	0.0812683	0.0525367	0.149258	-0.00928472	-0.0346125	0.00317083	0.026144
0.024624	0.0868764	0.0705538	0.0535442	0.0917003	0.0431476	0.044933	0.0613006	0.0567781	0.0683917	0.00627174	0.0283092	0.150968	0.149987	0.0644755	0.0506968	0.0942461	0.0231042	0.0955897	0.0802328	0.102718	0.0540597	0.0677553	0.0755572	-0.0241437	0.092317	0.0580568	0.160333	-0.00331185	-0.0297728	0.00878143	0.0315335
0.0357495	0.101887	0.0827193	0.0660309	0.103189	0.0538375	0.0563813	0.0737758	0.0684459	0.0779002	0.0180786	0.0366607	0.16198	0.155147	0.0739609	0.0601531	0.101685	0.0351599	0.104017	0.0866975	0.113466	0.0636622	0.0762652	0.0850491	-0.021265	0.103366	0.0635769	0.171409	0.00266101	-0.0249332	0.014392	0.036923
0.0468751	0.116898	0.0948847	0.0785176	0.114677	0.0645275	0.0678296	0.086251	0.0801137	0.0874086	0.0298854	0.0450121	0.172993	0.160308	0.0834463	0.0696094	0.109124	0.0472155	0.112444	0.0931623	0.124215	0.0732648	0.0847752	0.0945411	-0.0183864	0.114415	0.0690969	0.182485	0.00863388	-0.0200936	0.0200026	0.0423124
0.0580007	0.131908	0.10705	0.0910043	0.126166	0.0752175	0.0792778	0.0987262	0.0917815	0.0969171	0.0416922	0.0533636	0.184006	0.165468	0.0929317	0.0790657	0.116562	0.0592711	0.120872	0.099627	0.134964	0.0828674	0.0932851	0.104033	-0.0155077	0.125463	0.074617	0.19356	0.0146068	-0.015254	0.0256132	0.0477019
0.0691262	0.146919	0.119216	0.103491	0.137654	0.0859074	0.0907261	0.111201	0.103449	0.106426	0.0534991	0.061715	0.195019	0.170629	0.102417	0.088522	0.124001	0.0713267	0.129299	0.106092	0.145712	0.0924699	0.101795	0.113525	-0.012629	0.136512	0.080137	0.204636	0.0205796	-0.0104143	0.0312238	0.0530913
0.0802518	0.16193	0.131381	0.115978	0.149142	0.0965974	0.102174	0.123677	0.115117	0.115934	0.0653059	0.0700665	0.206032	0.175789	0.111902	0.0979783	0.13144	0.0833824	0.137726	0.112556	0.156461	0.102073	0.110305	0.123017	-0.00975033	0.147561	0.0856571	0.215711	0.0265525	-0.0055747	0.0368344	0.0584808
0.0913774	0.17694	0.143546	0.128464	0.160631	0.107287	0.113623	0.136152	0.126785	0.125443	0.0771127	0.078418	0.217045	0.18095	0.121388	0.107435	0.138878	0.095438	0.146154	0.119021	0.16721	0.111675	0.118815	0.132509	-0.00687165	0.15861	0.0911772	0.226787	0.0325254	-0.000735072	0.042445	0.0638703
0.102503	0.191951	0.155712	0.140951	0.172119	0.117977	0.125071	0.148627	0.138453	0.134951	0.0889196	0.0867694	0.228058	0.18611	0.130873	0.116891	0.146317	0.107494	0.154581	0.125486	0.177958	0.121278	0.127325	0.142001	-0.00399297	0.169658	0.0966972	0.237862	0.0384982	0.00410456	0.0480556	0.0692597
0.113628	0.206962	0.167877	0.153438	0.183608	0.128667	0.136519	0.161102	0.150121	0.14446	0.100726	0.0951209	0.23907	0.191271	0.140359	0.126347	0.153756	0.119549	0.163008	0.131951	0.188707	0.13088	0.135835	0.151493	-0.00111429	0.180707	0.102217	0.248938	0.0444711	0.00894418	0.0536662	0.0746492
0.124754	0.221972	0.180043	0.165924	0.195096	0.139357	0.147967	0.173577	0.161788	0.153968	0.112533	0.103472	0.250083	0.196431	0.149844	0.135804	0.161195	0.131605	0.171435	0.138415	0.199456	0.140483	0.144345	0.160985	0.00176439	0.191756	0.107737	0.260013	0.050444	0.0137838	0.0592768	0.0800387
0.13588	0.236983	0.192208	0.178411	0.206584	0.150047	0.159416	0.186053	0.173456	0.163476	0.12434	0.111824	0.261096	0.201592	0.159329	0.14526	0.168633	0.14366	0.179863	0.14488	0.210204	0.150085	0.152855	0.170477	0.00464306	0.202805	0.113257	0.271089	0.0564168	0.0186234	0.0648874	0.0854281
0.147005	0.251994	0.204374	0.190898	0.218073	0.160737	0.170864	0.198528	0.185124	0.172985	0.136147	0.120175	0.272109	0.206752	0.168815	0.154716	0.176072	0.155716	0.18829	0.151345	0.220953	0.159688	0.161365	0.179969	0.00752174	0.213853	0.118778	0.282165	0.0623897	0.0234631	0.070498	0.0908176
0.158131	0.267004	0.216539	0.203385	0.229561	0.171427	0.182312	0.211003	0.196792	0.182493	0.147954	0.128527	0.283122	0.211913	0.1783	0.164172	0.183511	0.167772	0.196717	0.157809	0.231702	0.16929	0.169875	0.189461	0.0104004	0.224902	0.124298	0.29324	0.0683626	0.0283027	0.0761086	0.096207
0.169256	0.282015	0.228705	0.215871	0.24105	0.182117	0.193761	0.223478	0.208459	0.192002	0.159761	0.136878	0.294135	0.217073	0.187786	0.173629	0.190949	0.179827	0.205145	0.164274	0.24245	0.178893	0.178385	0.198953	0.0132791	0.235951	0.129818	0.304316	0.0743354	0.0331423	0.0817192	0.101597
0.180382	0.297026	0.24087	0.228358	0.252538	0.192807	0.205209	0.235953	0.220127	0.20151	0.171567	0.14523	0.305148	0.222234	0.197271	0.183085	0.198388	0.191883	0.213572	0.170739	0.253199	0.188496	0.186895	0.208445	0.0161578	0.247	0.135338	0.315391	0.0803083	0.037982	0.0873298	0.106986
0.191507	0.312036	0.253035	0.240845	0.264026	0.203497	0.216657	0.248429	0.231795	0.211019	0.183374	0.153581	0.31616	0.227394	0.206756	0.192541	0.205827	0.203939	0.221999	0.177204	0.263948	0.198098	0.195405	0.217937	0.0190365	0.258049	0.140858	0.326467	0.0862812	0.0428216	0.0929404	0.112375
0.202633	0.327047	0.265201	0.253331	0.275515	0.214187	0.228105	0.260904	0.243463	0.220527	0.195181	0.161933	0.327173	0.232555	0.216242	0.201998	0.213266	0.215994	0.230427	0.183668	0.274696	0.207701	0.203915	0.227429	0.0219151	0.269097	0.146378	0.337542	0.0922541	0.0476612	0.098551	0.117765
0.213759	0.342058	0.277366	0.265818	0.287003	0.224877	0.239554	0.273379	0.255131	0.230036	0.206988	0.170284	0.338186	0.237715	0.225727	0.211454	0.220704	0.22805	0.238854	0.190133	0.285445	0.217303	0.212425	0.236921	0.0247938	0.280146	0.151898	0.348618	0.0982269	0.0525008	0.104162	0.123154
0.224884	0.357068	0.289532	0.278305	0.298492	0.235567	0.251002	0.285854	0.266798	0.239544	0.218795	0.178636	0.349199	0.242876	0.235213	0.22091	0.228143	0.240105	0.247281	0.196598	0.296194	0.226906	0.220935	0.246413	0.0276725	0.291195	0.157418	0.359693	0.1042	0.0573405	0.109772	0.128544
0.23601	0.372079	0.301697	0.290791	0.30998	0.246257	0.26245	0.298329	0.278466	0.249053	0.230602	0.186987	0.360212	0.248036	0.244698	0.230367	0.235582	0.252161	0.255709	0.203063	0.306942	0.236508	0.229445	0.255904	0.0305512	0.302244	0.162938	0.370769	0.110173	0.0621801	0.115383	0.133933
0.247135	0.38709	0.313863	0.303278	0.321469	0.256947	0.273898	0.310805	0.290134	0.258561	0.242408	0.195338	0.371225	0.253197	0.254184	0.239823	0.24302	0.264217	0.264136	0.209527	0.317691	0.246111	0.237954	0.265396	0.0334298	0.313292	0.168458	0.381845	0.116146	0.0670197	0.120993	0.139323
0.258261	0.4021	0.326028	0.315765	0.332957	0.267637	0.285347	0.32328	0.301802	0.26807	0.254215	0.20369	0.382238	0.258357	0.263669	0.249279	0.250459	0.276272	0.272563	0.215992	0.32844	0.255714	0.246464	0.274888	0.0363085	0.324341	0.173978	0.39292	0.122118	0.0718593	0.126604	0.144712
0.269386	0.417111	0.338194	0.328251	0.344445	0.278327	0.296795	0.335755	0.31347	0.277578	0.266022	0.212041	0.393251	0.263518	0.273154	0.258736	0.257898	0.288328	0.28099	0.222457	0.339188	0.265316	0.254974	0.28438	0.0391872	0.33539	0.179498	0.403996	0.128091	0.076699	0.132215	0.150102
0.280512	0.432121	0.350359	0.340738	0.355934	0.289016	0.308243	0.34823	0.325137	0.287087	0.277829	0.220393	0.404263	0.268678	0.28264	0.268192	0.265337	0.300384	0.289418	0.228921	0.349937	0.274919	0.263484	0.293872	0.0420659	0.346439	0.185018	0.415071	0.134064	0.0815386	0.137825	0.155491
0.291637	0.447132	0.362524	0.353225	0.367422	0.299706	0.319692	0.360705	0.336805	0.296595	0.289636	0.228744	0.415276	0.273839	0.292125	0.277648	0.272775	0.312439	0.297845	0.235386	0.360686	0.284521	0.271994	0.303364	0.0449446	0.357487	0.190538	0.426147	0.140037	0.0863782	0.143436	0.160881
0.302763	0.462143	0.37469	0.365711	0.378911	0.310396	0.33114	0.373181	0.348473	0.306104	0.301443	0.237096	0.426289	0.278999	0.301611	0.287104	0.280214	0.324495	0.306272	0.241851	0.371434	0.294124	0.280504	0.312856	0.0478232	0.368536	0.196058	0.437222	0.14601	0.0912179	0.149046	0.16627
0.313889	0.477153	0.386855	0.378198	0.390399	0.321086	0.342588	0.385656	0.360141	0.315612	0.313249	0.245447	0.437302	0.28416	0.311096	0.296561	0.287653	0.33655	0.3147	0.248316	0.382183	0.303726	0.289014	0.322348	0.0507019	0.379585	0.201578	0.448298	0.151983	0.0960575	0.154657	0.17166
0.325014	0.492164	0.399021	0.390685	0.401887	0.331776	0.354036	0.398131	0.371809	0.325121	0.325056	0.253799	0.448315	0.28932	0.320581	0.306017	0.295091	0.348606	0.323127	0.25478	0.392932	0.313329	0.297524	0.33184	0.0535806	0.390634	0.207099	0.459373	0.157956	0.100897	0.160268	0.177049
0.33614	0.507175	0.411186	0.403172	0.413376	0.342466	0.365485	0.410606	0.383476	0.334629	0.336863	0.26215	0.459328	0.294481	0.330067	0.315473	0.30253	0.360662	0.331554	0.261245	0.40368	0.322932	0.306034	0.341332	0.0564593	0.401682	0.212619	0.470449	0.163928	0.105737	0.165878	0.182438
0.347265	0.522185	0.423352	0.415658	0.424864	0.353156	0.376933	0.423081	0.395144	0.344138	0.34867	0.270502	0.470341	0.299641	0.339552	0.32493	0.309969	0.372717	0.339982	0.26771	0.414429	0.332534	0.314544	0.350824	0.0593379	0.412731	0.218139	0.481525	0.169901	0.110576	0.171489	0.187828
0.358391	0.537196	0.435517	0.428145	0.436353	0.363846	0.388381	0.435556	0.406812	0.353646	0.360477	0.278853	0.481353	0.304802	0.349038	0.334386	0.317408	0.384773	0.348409	0.274174	0.425178	0.342137	0.323054	0.360316	0.0622166	0.42378	0.223659	0.4926	0.175874	0.115416	0.177099	0.193217
0.369516	0.552207	0.447683	0.440632	0.447841	0.374536	0.399829	0.448032	0.41848	0.363155	0.372284	0.287205	0.492366	0.309962	0.358523	0.343842	0.324846	0.396829	0.356836	0.280639	0.435926	0.351739	0.331564	0.369808	0.0650953	0.434829	0.229179	0.503676	0.181847	0.120256	0.18271	0.198607
0.380642	0.567217	0.459848	0.453118	0.459329	0.385226	0.411278	0.460507	0.430148	0.372663	0.38409	0.295556	0.503379	0.315123	0.368008	0.353299	0.332285	0.408884	0.365264	0.287104	0.446675	0.361342	0.340074	0.3793	0.067974	0.445878	0.234699	0.514751	0.18782	0.125095	0.188321	0.203996
0.391768	0.582228	0.472013	0.465605	0.470818	0.395916	0.422726	0.472982	0.441815	0.382172	0.395897	0.303908	0.514392	0.320283	0.377494	0.362755	0.339724	0.42094	0.373691	0.293569	0.457424	0.370944	0.348584	0.388792	0.0708527	0.456926	0.240219	0.525827	0.193793	0.129935	0.193931	0.209386
0.402893	0.597239	0.484179	0.478092	0.482306	0.406606	0.434174	0.485457	0.453483	0.39168	0.407704	0.312259	0.525405	0.325444	0.386979	0.372211	0.347162	0.432995	0.382118	0.300033	0.468172	0.380547	0.357094	0.398284	0.0737313	0.467975	0.245739	0.536902	0.199766	0.134775	0.199542	0.214775
0.414019	0.612249	0.496344	0.490578	0.493795	0.417296	0.445623	0.497932	0.465151	0.401189	0.419511	0.32061	0.536418	0.330604	0.396465	0.381668	0.354601	0.445051	0.390546	0.306498	0.478921	0.39015	0.365604	0.407776	0.07661	0.479024	0.251259	0.547978	0.205739	0.139614	0.205152	0.220165
0.425144	0.62726	0.50851	0.503065	0.505283	0.427986	0.457071	0.510408	0.476819	0.410697	0.431318	0.328962	0.547431	0.335765	0.40595	0.391124	0.36204	0.457107	0.398973	0.312963	0.48967	0.399752	0.374114	0.417268	0.0794887	0.490073	0.256779	0.559053	0.211711	0.144454	0.210763	0.225554
0.43627	0.642271	0.520675	0.515552	0.516772	0.438676	0.468519	0.522883	0.488487	0.420205	0.443125	0.337313	0.558443	0.340925	0.415435	0.40058	0.369479	0.469162	0.4074	0.319428	0.500418	0.409355	0.382624	0.42676	0.0823674	0.501121	0.262299	0.570129	0.217684	0.149293	0.216374	0.230944
0.447395	0.657281	0.532841	0.528038	0.52826	0.449366	0.479967	0.535358	0.500154	0.429714	0.454931	0.345665	0.569456	0.346086	0.424921	0.410036	0.376917	0.481218	0.415827	0.325892	0.511167	0.418957	0.391134	0.436252	0.085246	0.51217	0.267819	0.581205	0.223657	0.154133	0.221984	0.236333
0.458521	0.672292	0.545006	0.540525	0.539748	0.460056	0.491416	0.547833	0.511822	0.439222	0.466738	0.354016	0.580469	0.351247	0.434406	0.419493	0.384356	0.493274	0.424255	0.332357	0.521916	0.42856	0.399644	0.445744	0.0881247	0.523219	0.273339	0.59228	0.22963	0.158973	0.227595	0.241723
0.469646	0.687303	0.557172	0.553012	0.551237	0.470746	0.502864	0.560308	0.52349	0.448731	0.478545	0.362368	0.591482	0.356407	0.443892	0.428949	0.391795	0.505329	0.432682	0.338822	0.532664	0.438162	0.408154	0.455236	0.0910034	0.534268	0.278859	0.603356	0.235603	0.163812	0.233205	0.247112
0.480772	0.702313	0.569337	0.565499	0.562725	0.481436	0.514312	0.572784	0.535158	0.458239	0.490352	0.370719	0.602495	0.361568	0.453377	0.438405	0.399233	0.517385	0.441109	0.345286	0.543413	0.447765	0.416664	0.464728	0.0938821	0.545316	0.284379	0.614431	0.241576	0.168652	0.238816	0.252501
0.491898	0.717324	0.581502	0.577985	0.574214	0.492126	0.52576	0.585259	0.546826	0.467748	0.502159	0.379071	0.613508	0.366728	0.462862	0.447862	0.406672	0.52944	0.449537	0.351751	0.554162	0.457367	0.425174	0.47422	0.0967608	0.556365	0.2899	0.625507	0.247549	0.173492	0.244427	0.257891
0.503023	0.732335	0.593668	0.590472	0.585702	0.502815	0.537209	0.597734	0.558493	0.477256	0.513966	0.387422	0.624521	0.371889	0.472348	0.457318	0.414111	0.541496	0.457964	0.358216	0.56491	0.46697	0.433684	0.483712	0.0996394	0.567414	0.29542	0.636582	0.253522	0.178331	0.250037	0.26328
0.514149	0.747345	0.605833	0.602959	0.59719	0.513505	0.548657	0.610209	0.570161	0.486765	0.525772	0.395774	0.635534	0.377049	0.481833	0.466774	0.42155	0.553552	0.466391	0.364681	0.575659	0.476573	0.442194	0.493204	0.102518	0.578463	0.30094	0.647658	0.259494	0.183171	0.255648	0.26867
0.525274	0.762356	0.617999	0.615445	0.608679	0.524195	0.560105	0.622684	0.581829	0.496273	0.537579	0.404125	0.646546	0.38221	0.491319	0.476231	0.428988	0.565607	0.474819	0.371145	0.586408	0.486175	0.450704	0.502696	0.105397	0.589511	0.30646	0.658733	0.265467	0.18801	0.261258	0.274059
0.5364	0.777367	0.630164	0.627932	0.620167	0.534885	0.571553	0.63516	0.593497	0.505782	0.549386	0.412477	0.657559	0.38737	0.500804	0.485687	0.436427	0.577663	0.483246	0.37761	0.597156	0.495778	0.459214	0.512188	0.108275	0.60056	0.31198	0.669809	0.27144	0.19285	0.266869	0.279449
0.547525	0.792377	0.64233	0.640419	0.631656	0.545575	0.583002	0.647635	0.605165	0.51529	0.561193	0.420828	0.668572	0.392531	0.510289	0.495143	0.443866	0.589719	0.491673	0.384075	0.607905	0.50538	0.467723	0.521679	0.111154	0.611609	0.3175	0.680885	0.277413	0.19769	0.27248	0.284838
0.558651	0.807388	0.654495	0.652905	0.643144	0.556265	0.59445	0.66011	0.616832	0.524799	0.573	0.42918	0.679585	0.397691	0.519775	0.5046	0.451305	0.601774	0.500101	0.39054	0.618654	0.514983	0.476233	0.531171	0.114033	0.622658	0.32302	0.69196	0.283386	0.202529	0.27809	0.290228
0.569777	0.822398	0.666661	0.665392	0.654632	0.566955	0.605898	0.672585	0.6285	0.534307	0.584807	0.437531	0.690598	0.402852	0.52926	0.514056	0.458743	0.61383	0.508528	0.397004	0.629402	0.524585	0.484743	0.540663	0.116911	0.633707	0.32854	0.703036	0.289359	0.207369	0.283701	0.295617
0.580902	0.837409	0.678826	0.677879	0.666121	0.577645	0.617347	0.68506	0.640168	0.543816	0.596613	0.445882	0.701611	0.408012	0.538746	0.523512	0.466182	0.625885	0.516955	0.403469	0.640151	0.534188	0.493253	0.550155	0.11979	0.644755	0.33406	0.714111	0.295332	0.212209	0.289311	0.301007
0.592028	0.85242	0.690991	0.690365	0.677609	0.588335	0.628795	0.697536	0.651836	0.553324	0.60842	0.454234	0.712624	0.413173	0.548231	0.532968	0.473621	0.637941	0.525382	0.409934	0.650899	0.543791	0.501763	0.559647	0.122669	0.655804	0.33958	0.725187	0.301304	0.217048	0.294922	0.306396
0.603153	0.86743	0.703157	0.702852	0.689098	0.599025	0.640243	0.710011	0.663504	0.562833	0.620227	0.462585	0.723636	0.418333	0.557716	0.542425	0.481059	0.649997	0.53381	0.416398	0.661648	0.553393	0.510273	0.569139	0.125548	0.666853	0.3451	0.736262	0.307277	0.221888	0.300533	0.311786
0.614279	0.882441	0.715322	0.715339	0.700586	0.609715	0.651691	0.722486	0.675171	0.572341	0.632034	0.470937	0.734649	0.423494	0.567202	0.551881	0.488498	0.662052	0.542237	0.422863	0.672397	0.562996	0.518783	0.578631	0.128426	0.677902	0.35062	0.747338	0.31325	0.226727	0.306143	0.317175
0.625404	0.897452	0.727488	0.727826	0.712075	0.620405	0.66314	0.734961	0.686839	0.58185	0.643841	0.479288	0.745662	0.428654	0.576687	0.561337	0.495937	0.674108	0.550664	0.429328	0.683145	0.572598	0.527293	0.588123	0.131305	0.68895	0.35614	0.758413	0.319223	0.231567	0.311754	0.322564
0.63653	0.912462	0.739653	0.740312	0.723563	0.631095	0.674588	0.747436	0.698507	0.591358	0.655648	0.48764	0.756675	0.433815	0.586173	0.570794	0.503376	0.686164	0.559092	0.435793	0.693894	0.582201	0.535803	0.597615	0.134184	0.699999	0.36166	0.769489	0.325196	0.236407	0.317364	0.327954
0.647655	0.927473	0.751819	0.752799	0.735051	0.641785	0.686036	0.759912	0.710175	0.600867	0.667454	0.495991	0.767688	0.438975	0.595658	0.58025	0.510814	0.698219	0.567519	0.442257	0.704643	0.591803	0.544313	0.607107	0.137062	0.711048	0.36718	0.780565	0.331169	0.241246	0.322975	0.333343
0.658781	0.942484	0.763984	0.765286	0.74654	0.652475	0.697484	0.772387	0.721843	0.610375	0.679261	0.504343	0.778701	0.444136	0.605143	0.589706	0.518253	0.710275	0.575946	0.448722	0.715391	0.601406	0.552823	0.616599	0.139941	0.722097	0.372701	0.79164	0.337142	0.246086	0.328586	0.338733
0.669907	0.957494	0.776149	0.777772	0.758028	0.663165	0.708933	0.784862	0.73351	0.619884	0.691068	0.512694	0.789714	0.449296	0.614629	0.599163	0.525692	0.72233	0.584374	0.455187	0.72614	0.611009	0.561333	0.626091	0.14282	0.733145	0.378221	0.802716	0.343115	0.250926	0.334196	0.344122
0.681032	0.972505	0.788315	0.790259	0.769517	0.673855	0.720381	0.797337	0.745178	0.629392	0.702875	0.521046	0.800726	0.454457	0.624114	0.608619	0.53313	0.734386	0.592801	0.461651	0.736889	0.620611	0.569843	0.635583	0.145698	0.744194	0.383741	0.813791	0.349087	0.255765	0.339807	0.349512
0.692158	0.987516	0.80048	0.802746	0.781005	0.684545	0.731829	0.809812	0.756846	0.638901	0.714682	0.529397	0.811739	0.459617	0.6336	0.618075	0.540569	0.746442	0.601228	0.468116	0.747637	0.630214	0.578353	0.645075	0.148577	0.755243	0.389261	0.824867	0.35506	0.260605	0.345417	0.354901
0.703283	1.00253	0.812646	0.815232	0.792493	0.695235	0.743278	0.822288	0.768514	0.648409	0.726489	0.537749	0.822752	0.464778	0.643085	0.627532	0.548008	0.758497	0.609656	0.474581	0.758386	0.639816	0.586863	0.654567	0.151456	0.766292	0.394781	0.835942	0.361033	0.265444	0.351028	0.360291
0.714409	1.01754	0.824811	0.827719	0.803982	0.705925	0.754726	0.834763	0.780182	0.657918	0.738295	0.5461	0.833765	0.469938	0.65257	0.636988	0.555447	0.770553	0.618083	0.481046	0.769135	0.649419	0.595373	0.664059	0.154334	0.77734	0.400301	0.847018	0.367006	0.270284	0.356639	0.36568
0.725534	1.03255	0.836977	0.840206	0.81547	0.716614	0.766174	0.847238	0.791849	0.667426	0.750102	0.554451	0.844778	0.475099	0.662056	0.646444	0.562885	0.782609	0.62651	0.48751	0.779883	0.659021	0.603883	0.673551	0.157213	0.788389	0.405821	0.858093	0.372979	0.275124	0.362249	0.37107
0.73666	1.04756	0.849142	0.852692	0.826959	0.727304	0.777622	0.859713	0.803517	0.676934	0.761909	0.562803	0.855791	0.480259	0.671541	0.6559	0.570324	0.794664	0.634937	0.493975	0.790632	0.668624	0.612393	0.683043	0.160092	0.799438	0.411341	0.869169	0.378952	0.279963	0.36786	0.376459
0.747786	1.06257	0.861308	0.865179	0.838447	0.737994	0.789071	0.872188	0.815185	0.686443	0.773716	0.571154	0.866804	0.48542	0.681027	0.665357	0.577763	0.80672	0.643365	0.50044	0.801381	0.678227	0.620903	0.692535	0.16297	0.810487	0.416861	0.880245	0.384925	0.284803	0.37347	0.381849
0.758911	1.07758	0.873473	0.877666	0.849935	0.748684	0.800519	0.884663	0.826853	0.695951	0.785523	0.579506	0.877817	0.49058	0.690512	0.674813	0.585201	0.818775	0.651792	0.506905	0.812129	0.687829	0.629413	0.702027	0.165849	0.821536	0.422381	0.89132	0.390898	0.289643	0.379081	0.387238
0.770037	1.09259	0.885638	0.890152	0.861424	0.759374	0.811967	0.897139	0.83852	0.70546	0.79733	0.587857	0.888829	0.495741	0.699997	0.684269	0.59264	0.830831	0.660219	0.513369	0.822878	0.697432	0.637923	0.711519	0.168728	0.832584	0.427901	0.902396	0.39687	0.294482	0.384692	0.392627
0.781162	1.1076	0.897804	0.902639	0.872912	0.770064	0.823415	0.909614	0.850188	0.714968	0.809136	0.596209	0.899842	0.500901	0.709483	0.693726	0.600079	0.842887	0.668647	0.519834	0.833627	0.707034	0.646433	0.721011	0.171606	0.843633	0.433421	0.913471	0.402843	0.299322	0.390302	0.398017
0.792288	1.12261	0.909969	0.915126	0.884401	0.780754	0.834864	0.922089	0.861856	0.724477	0.820943	0.60456	0.910855	0.506062	0.718968	0.703182	0.607518	0.854942	0.677074	0.526299	0.844375	0.716637	0.654943	0.730503	0.174485	0.854682	0.438941	0.924547	0.408816	0.304161	0.395913	0.403406
0.803413	1.13762	0.922135	0.927613	0.895889	0.791444	0.846312	0.934564	0.873524	0.733985	0.83275	0.612912	0.921868	0.511222	0.728454	0.712638	0.614956	0.866998	0.685501	0.532763	0.855124	0.726239	0.663453	0.739995	0.177364	0.865731	0.444461	0.935622	0.414789	0.309001	0.401523	0.408796
0.814539	1.15263	0.9343	0.940099	0.907378	0.802134	0.85776	0.947039	0.885192	0.743494	0.844557	0.621263	0.932881	0.516383	0.737939	0.722095	0.622395	0.879053	0.693929	0.539228	0.865873	0.735842	0.671963	0.749487	0.180242	0.876779	0.449981	0.946698	0.420762	0.313841	0.407134	0.414185
0.825664	1.16764	0.946466	0.952586	0.918866	0.812824	0.869209	0.959515	0.896859	0.753002	0.856364	0.629615	0.943894	0.521543	0.747424	0.731551	0.629834	0.891109	0.702356	0.545693	0.876621	0.745444	0.680473	0.758979	0.183121	0.887828	0.455501	0.957773	0.426735	0.31868	0.412745	0.419575
0.83679	1.18265	0.958631	0.965073	0.930354	0.823514	0.880657	0.97199	0.908527	0.762511	0.868171	0.637966	0.954907	0.526704	0.75691	0.741007	0.637272	0.903165	0.710783	0.552158	0.88737	0.755047	0.688982	0.768471	0.186	0.898877	0.461022	0.968849	0.432708	0.32352	0.418355	0.424964
0.847916	1.19766	0.970797	0.977559	0.941843	0.834204	0.892105	0.984465	0.920195	0.772019	0.879977	0.646318	0.965919	0.531864	0.766395	0.750464	0.644711	0.91522	0.719211	0.558622	0.898119	0.76465	0.697492	0.777962	0.188878	0.909926	0.466542	0.979925	0.43868	0.32836	0.423966	0.430354
0.859041	1.21268	0.982962	0.990046	0.953331	0.844894	0.903553	0.99694	0.931863	0.781528	0.891784	0.654669	0.976932	0.537025	0.775881	0.75992	0.65215	0.927276	0.727638	0.565087	0.908867	0.774252	0.706002	0.787454	0.191757	0.920974	0.472062	0.991	0.444653	0.333199	0.429577	0.435743
0.870167	1.22769	0.995127	1.00253	0.96482	0.855584	0.915002	1.00942	0.943531	0.791036	0.903591	0.663021	0.987945	0.542185	0.785366	0.769376	0.659589	0.939332	0.736065	0.571552	0.919616	0.783855	0.714512	0.796946	0.194636	0.932023	0.477582	1.00208	0.450626	0.338039	0.435187	0.441133
0.881292	1.2427	1.00729	1.01502	0.976308	0.866274	0.92645	1.02189	0.955198	0.800545	0.915398	0.671372	0.998958	0.547346	0.794851	0.778832	0.667027	0.951387	0.744493	0.578016	0.930365	0.793457	0.723022	0.806438	0.197514	0.943072	0.483102	1.01315	0.456599	0.342878	0.440798	0.446522
0.881292	1.2427	1.00729	1.01502	0.976308	0.866274	0.92645	1.02189	0.955198	0.800545	0.915398	0.671372	0.998958	0.547346	0.794851	0.778832	0.667027	0.951387	0.744493	0.578016	0.930365	0.793457	0.723022	0.806438	0.197514	0.943072	0.483102	1.01315	0.456599	0.342878	0.440798	0.446522
0.870167	1.22769	0.995127	1.00253	0.96482	0.855584	0.915002	1.00942	0.943531	0.791036	0.903591	0.663021	0.987945	0.542185	0.785366	0.769376	0.659589	0.939332	0.736065	0.571552	0.919616	0.783855	0.714512	0.796946	0.194636	0.932023	0.477582	1.00208	0.450626	0.338039	0.435187	0.441133
0.859041	1.21268	0.982962	0.990046	0.953331	0.844894	0.903553	0.99694	0.931863	0.781528	0.891784	0.654669	0.976932	0.537025	0.775881	0.75992	0.65215	0.927276	0.727638	0.565087	0.908867	0.774252	0.706002	0.787454	0.191757	0.920974	0.472062	0.991	0.444653	0.333199	0.429577	0.435743
0.847916	1.19766	0.970797	0.977559	0.941843	0.834204	0.892105	0.984465	0.920195	0.772019	0.879977	0.646318	0.965919	0.531864	0.766395	0.750464	0.644711	0.91522	0.719211	0.558622	0.898119	0.76465	0.697492	0.777962	0.188878	0.909926	0.466542	0.979925	0.43868	0.32836	0.423966	0.430354
0.83679	1.18265	0.958631	0.965073	0.930354	0.823514	0.880657	0.97199	0.908527	0.762511	0.868171	0.637966	0.954907	0.526704	0.75691	0.741007	0.637272	0.903165	0.710783	0.552158	0.88737	0.755047	0.688982	0.768471	0.186	0.898877	0.461022	0.968849	0.432708	0.32352	0.418355	0.424964
0.825664	1.16764	0.946466	0.952586	0.918866	0.812824	0.869209	0.959515	0.896859	0.753002	0.856364	0.629615	0.943894	0.521543	0.747424	0.731551	0.629834	0.891109	0.702356	0.545693	0.876621	0.745444	0.680473	0.758979	0.183121	0.887828	0.455501	0.957773	0.426735	0.31868	0.412745	0.419575
0.814539	1.15263	0.9343	0.940099	0.907378	0.802134	0.85776	0.947039	0.885192	0.743494	0.844557	0.621263	0.932881	0.516383	0.737939	0.722095	0.622395	0.879053	0.693929	0.539228	0.865873	0.735842	0.671963	0.749487	0.180242	0.876779	0.449981	0.946698	0.420762	0.313841	0.407134	0.414185
0.803413	1.13762	0.922135	0.927613	0.895889	0.791444	0.846312	0.934564	0.873524	0.733985	0.83275	0.612912	0.921868	0.511222	0.728454	0.712638	0.614956	0.866998	0.685501	0.532763	0.855124	0.726239	0.663453	0.739995	0.177364	0.865731	0.444461	0.935622	0.414789	0.309001	0.401523	0.408796
0.792288	1.12261	0.909969	0.915126	0.884401	0.780754	0.834864	0.922089	0.861856	0.724477	0.820943	0.60456	0.910855	0.506062	0.718968	0.703182	0.607518	0.854942	0.677074	0.526299	0.844375	0.716637	0.654943	0.730503	0.174485	0.854682	0.438941	0.924547	0.408816	0.304161	0.395913	0.403406
0.781162	1.1076	0.897804	0.902639	0.872912	0.770064	0.823415	0.909614	0.850188	0.714968	0.809136	0.596209	0.899842	0.500901	0.709483	0.693726	0.600079	0.842887	0.668647	0.519834	0.833627	0.707034	0.646433	0.721011	0.171606	0.843633	0.433421	0.913471	0.402843	0.299322	0.390302	0.398017
0.770037	1.09259	0.885638	0.890152	0.861424	0.759374	0.811967	0.897139	0.83852	0.70546	0.79733	0.587857	0.888829	0.495741	0.699997	0.684269	0.59264	0.830831	0.660219	0.513369	0.822878	0.697432	0.637923	0.711519	0.168728	0.832584	0.427901	0.902396	0.39687	0.294482	0.384692	0.392627
0.758911	1.07758	0.873473	0.877666	0.849935	0.748684	0.800519	0.884663	0.826853	0.695951	0.785523	0.579506	0.877817	0.49058	0.690512	0.674813	0.585201	0.818775	0.651792	0.506905	0.812129	0.687829	0.629413	0.702027	0.165849	0.821536	0.422381	0.89132	0.390898	0.289643	0.379081	0.387238
0.747786	1.06257	0.861308	0.865179	0.838447	0.737994	0.789071	0.872188	0.815185	0.686443	0.773716	0.571154	0.866804	0.48542	0.681027	0.665357	0.577763	0.80672	0.643365	0.50044	0.801381	0.678227	0.620903	0.692535	0.16297	0.810487	0.416861	0.880245	0.384925	0.284803	0.37347	0.381849
0.73666	1.04756	0.849142	0.852692	0.826959	0.727304	0.777622	0.859713	0.803517	0.676934	0.761909	0.562803	0.855791	0.480259	0.671541	0.6559	0.570324	0.794664	0.634937	0.493975	0.790632	0.668624	0.612393	0.683043	0.160092	0.799438	0.411341	0.869169	0.378952	0.279963	0.36786	0.376459
0.725534	1.03255	0.836977	0.840206	0.81547	0.716614	0.766174	0.847238	0.791849	0.667426	0.750102	0.554451	0.844778	0.475099	0.662056	0.646444	0.562885	0.782609	0.62651	0.48751	0.779883	0.659021	0.603883	0.673551	0.157213	0.788389	0.405821	0.858093	0.372979	0.275124	0.362249	0.37107
0.714409	1.01754	0.824811	0.827719	0.803982	0.705925	0.754726	0.834763	0.780182	0.657918	0.738295	0.5461	0.833765	0.469938	0.65257	0.636988	0.555447	0.770553	0.618083	0.481046	0.769135	0.649419	0.595373	0.664059	0.154334	0.77734	0.400301	0.847018	0.367006	0.270284	0.356639	0.36568
0.703283	1.00253	0.812646	0.815232	0.792493	0.695235	0.743278	0.822288	0.768514	0.648409	0.726489	0.537749	0.822752	0.464778	0.643085	0.627532	0.548008	0.758497	0.609656	0.474581	0.758386	0.639816	0.586863	0.654567	0.151456	0.766292	0.394781	0.835942	0.361033	0.265444	0.351028	0.360291
0.692158	0.987516	0.80048	0.802746	0.781005	0.684545	0.731829	0.809812	0.756846	0.638901	0.714682	0.529397	0.811739	0.459617	0.6336	0.618075	0.540569	0.746442	0.601228	0.468116	0.747637	0.630214	0.578353	0.645075	0.148577	0.755243	0.389261	0.824867	0.35506	0.260605	0.345417	0.354901
0.681032	0.972505	0.788315	0.790259	0.769517	0.673855	0.720381	0.797337	0.745178	0.629392	0.702875	0.521046	0.800726	0.454457	0.624114	0.608619	0.53313	0.734386	0.592801	0.461651	0.736889	0.620611	0.569843	0.635583	0.145698	0.744194	0.383741	0.813791	0.349087	0.255765	0.339807	0.349512
0.669907	0.957494	0.776149	0.777772	0.758028	0.663165	0.708933	0.784862	0.73351	0.619884	0.691068	0.512694	0.789714	0.449296	0.614629	0.599163	0.525692	0.72233	0.584374	0.455187	0.72614	0.611009	0.561333	0.626091	0.14282	0.733145	0.378221	0.802716	0.343115	0.250926	0.334196	0.344122
0.658781	0.942484	0.763984	0.765286	0.74654	0.652475	0.697484	0.772387	0.721843	0.610375	0.679261	0.504343	0.778701	0.444136	0.605143	0.589706	0.518253	0.710275	0.575946	0.448722	0.715391	0.601406	0.552823	0.616599	0.139941	0.722097	0.372701	0.79164	0.337142	0.246086	0.328586	0.338733
0.647655	0.927473	0.751819	0.752799	0.735051	0.641785	0.686036	0.759912	0.710175	0.600867	0.667454	0.495991	0.767688	0.438975	0.595658	0.58025	0.510814	0.698219	0.567519	0.442257	0.704643	0.591803	0.544313	0.607107	0.137062	0.711048	0.36718	0.780565	0.331169	0.241246	0.322975	0.333343
0.63653	0.912462	0.739653	0.740312	0.723563	0.631095	0.674588	0.747436	0.698507	0.591358	0.655648	0.48764	0.756675	0.433815	0.586173	0.570794	0.503376	0.686164	0.559092	0.435793	0.693894	0.582201	0.535803	0.597615	0.134184	0.699999	0.36166	0.769489	0.325196	0.236407	0.317364	0.327954
0.625404	0.897452	0.727488	0.727826	0.712075	0.620405	0.66314	0.734961	0.686839	0.58185	0.643841	0.479288	0.745662	0.428654	0.576687	0.561337	0.495937	0.674108	0.550664	0.429328	0.683145	0.572598	0.527293	0.588123	0.131305	0.68895	0.35614	0.758413	0.319223	0.231567	0.311754	0.322564
0.614279	0.882441	0.715322	0.715339	0.700586	0.609715	0.651691	0.722486	0.675171	0.572341	0.632034	0.470937	0.734649	0.423494	0.567202	0.551881	0.488498	0.662052	0.542237	0.422863	0.672397	0.562996	0.518783	0.578631	0.128426	0.677902	0.35062	0.747338	0.31325	0.226727	0.306143	0.317175
0.603153	0.86743	0.703157	0.702852	0.689098	0.599025	0.640243	0.710011	0.663504	0.562833	0.620227	0.462585	0.723636	0.418333	0.557716	0.542425	0.481059	0.649997	0.53381	0.416398	0.661648	0.553393	0.510273	0.569139	0.125548	0.666853	0.3451	0.736262	0.307277	0.221888	0.300533	0.311786
0.592028	0.85242	0.690991	0.690365	0.677609	0.588335	0.628795	0.697536	0.651836	0.553324	0.60842	0.454234	0.712624	0.413173	0.548231	0.532968	0.473621	0.637941	0.525382	0.409934	0.650899	0.543791	0.501763	0.559647	0.122669	0.655804	0.33958	0.725187	0.301304	0.217048	0.294922	0.306396
0.580902	0.837409	0.678826	0.677879	0.666121	0.577645	0.617347	0.68506	0.640168	0.543816	0.596613	0.445882	0.701611	0.408012	0.538746	0.523512	0.466182	0.625885	0.516955	0.403469	0.640151	0.534188	0.493253	0.550155	0.11979	0.644755	0.33406	0.714111	0.295332	0.212209	0.289311	0.301007
0.569777	0.822398	0.666661	0.665392	0.654632	0.566955	0.605898	0.672585	0.6285	0.534307	0.584807	0.437531	0.690598	0.402852	0.52926	0.514056	0.458743	0.61383	0.508528	0.397004	0.629402	0.524585	0.484743	0.540663	0.116911	0.633707	0.32854	0.703036	0.289359	0.207369	0.283701	0.295617
0.558651	0.807388	0.654495	0.652905	0.643144	0.556265	0.59445	0.66011	0.616832	0.524799	0.573	0.42918	0.679585	0.397691	0.519775	0.5046	0.451305	0.601774	0.500101	0.39054	0.618654	0.514983	0.476233	0.531171	0.114033	0.622658	0.32302	0.69196	0.283386	0.202529	0.27809	0.290228
0.547525	0.792377	0.64233	0.640419	0.631656	0.545575	0.583002	0.647635	0.605165	0.51529	0.561193	0.420828	0.668572	0.392531	0.510289	0.495143	0.443866	0.589719	0.491673	0.384075	0.607905	0.50538	0.467723	0.521679	0.111154	0.611609	0.3175	0.680885	0.277413	0.19769	0.27248	0.284838
0.5364	0.777367	0.630164	0.627932	0.620167	0.534885	0.571553	0.63516	0.593497	0.505782	0.549386	0.412477	0.657559	0.38737	0.500804	0.485687	0.436427	0.577663	0.483246	0.37761	0.597156	0.495778	0.459214	0.512188	0.108275	0.60056	0.31198	0.669809	0.27144	0.19285	0.266869	0.279449
0.525274	0.762356	0.617999	0.615445	0.608679	0.524195	0.560105	0.622684	0.581829	0.496273	0.537579	0.404125	0.646546	0.38221	0.491319	0.476231	0.428988	0.565607	0.474819	0.371145	0.586408	0.486175	0.450704	0.502696	0.105397	0.589511	0.30646	0.658733	0.265467	0.18801	0.261258	0.274059
0.514149	0.747345	0.605833	0.602959	0.59719	0.513505	0.548657	0.610209	0.570161	0.486765	0.525772	0.395774	0.635534	0.377049	0.481833	0.466774	0.42155	0.553552	0.466391	0.364681	0.575659	0.476573	0.442194	0.493204	0.102518	0.578463	0.30094	0.647658	0.259494	0.183171	0.255648	0.26867
0.503023	0.732335	0.593668	0.590472	0.585702	0.502815	0.537209	0.597734	0.558493	0.477256	0.513966	0.387422	0.624521	0.371889	0.472348	0.457318	0.414111	0.541496	0.457964	0.358216	0.56491	0.46697	0.433684	0.483712	0.0996394	0.567414	0.29542	0.636582	0.253522	0.178331	0.250037	0.26328
0.491898	0.717324	0.581502	0.577985	0.574214	0.492126	0.52576	0.585259	0.546826	0.467748	0.502159	0.379071	0.613508	0.366728	0.462862	0.447862	0.406672	0.52944	0.449537	0.351751	0.554162	0.457367	0.425174	0.47422	0.0967608	0.556365	0.2899	0.625507	0.247549	0.173492	0.244427	0.257891
0.480772	0.702313	0.569337	0.565499	0.562725	0.481436	0.514312	0.572784	0.535158	0.458239	0.490352	0.370719	0.602495	0.361568	0.453377	0.438405	0.399233	0.517385	0.441109	0.345286	0.543413	0.447765	0.416664	0.464728	0.0938821	0.545316	0.284379	0.614431	0.241576	0.168652	0.238816	0.252501
0.469646	0.687303	0.557172	0.553012	0.551237	0.470746	0.502864	0.560308	0.52349	0.448731	0.478545	0.362368	0.591482	0.356407	0.443892	0.428949	0.391795	0.505329	0.432682	0.338822	0.532664	0.438162	0.408154	0.455236	0.0910034	0.534268	0.278859	0.603356	0.235603	0.163812	0.233205	0.247112
0.458521	0.672292	0.545006	0.540525	0.539748	0.460056	0.491416	0.547833	0.511822	0.439222	0.466738	0.354016	0.580469	0.351247	0.434406	0.419493	0.384356	0.493274	0.424255	0.332357	0.521916	0.42856	0.399644	0.445744	0.0881247	0.523219	0.273339	0.59228	0.22963	0.158973	0.227595	0.241723
0.447395	0.657281	0.532841	0.528038	0.52826	0.449366	0.479967	0.535358	0.500154	0.429714	0.454931	0.345665	0.569456	0.346086	0.424921	0.410036	0.376917	0.481218	0.415827	0.325892	0.511167	0.418957	0.391134	0.436252	0.085246	0.51217	0.267819	0.581205	0.223657	0.154133	0.221984	0.236333
0.43627	0.642271	0.520675	0.515552	0.516772	0.438676	0.468519	0.522883	0.488487	0.420205	0.443125	0.337313	0.558443	0.340925	0.415435	0.40058	0.369479	0.469162	0.4074	0.319428	0.500418	0.409355	0.382624	0.42676	0.0823674	0.501121	0.262299	0.570129	0.217684	0.149293	0.216374	0.230944
0.425144	0.62726	0.50851	0.503065	0.505283	0.427986	0.457071	0.510408	0.476819	0.410697	0.431318	0.328962	0.547431	0.335765	0.40595	0.391124	0.36204	0.457107	0.398973	0.312963	0.48967	0.399752	0.374114	0.417268	0.0794887	0.490073	0.256779	0.559053	0.211711	0.144454	0.210763	0.225554
0.414019	0.612249	0.496344	0.490578	0.493795	0.417296	0.445623	0.497932	0.465151	0.401189	0.419511	0.32061	0.536418	0.330604	0.396465	0.381668	0.354601	0.445051	0.390546	0.306498	0.478921	0.39015	0.365604	0.407776	0.07661	0.479024	0.251259	0.547978	0.205739	0.139614	0.205152	0.220165
0.402893	0.597239	0.484179	0.478092	0.482306	0.406606	0.434174	0.485457	0.453483	0.39168	0.407704	0.312259	0.525405	0.325444	0.386979	0.372211	0.347162	0.432995	0.382118	0.300033	0.468172	0.380547	0.357094	0.398284	0.0737313	0.467975	0.245739	0.536902	0.199766	0.134775	0.199542	0.214775
0.391768	0.582228	0.472013	0.465605	0.470818	0.395916	0.422726	0.472982	0.441815	0.382172	0.395897	0.303908	0.514392	0.320283	0.377494	0.362755	0.339724	0.42094	0.373691	0.293569	0.457424	0.370944	0.348584	0.388792	0.0708527	0.456926	0.240219	0.525827	0.193793	0.129935	0.193931	0.209386
0.380642	0.567217	0.459848	0.453118	0.459329	0.385226	0.411278	0.460507	0.430148	0.372663	0.38409	0.295556	0.503379	0.315123	0.368008	0.353299	0.332285	0.408884	0.365264	0.287104	0.446675	0.361342	0.340074	0.3793	0.067974	0.445878	0.234699	0.514751	0.18782	0.125095	0.188321	0.203996
0.369516	0.552207	0.447683	0.440632	0.447841	0.374536	0.399829	0.448032	0.41848	0.363155	0.372284	0.287205	0.492366	0.309962	0.358523	0.343842	0.324846	0.396829	0.356836	0.280639	0.435926	0.351739	0.331564	0.369808	0.0650953	0.434829	0.229179	0.503676	0.181847	0.120256	0.18271	0.198607
0.358391	0.537196	0.435517	0.428145	0.436353	0.363846	0.388381	0.435556	0.406812	0.353646	0.360477	0.278853	0.481353	0.304802	0.349038	0.334386	0.317408	0.384773	0.348409	0.274174	0.425178	0.342137	0.323054	0.360316	0.0622166	0.42378	0.223659	0.4926	0.175874	0.115416	0.177099	0.193217
0.347265	0.522185	0.423352	0.415658	0.424864	0.353156	0.376933	0.423081	0.395144	0.344138	0.34867	0.270502	0.470341	0.299641	0.339552	0.32493	0.309969	0.372717	0.339982	0.26771	0.414429	0.332534	0.314544	0.350824	0.0593379	0.412731	0.218139	0.481525	0.169901	0.110576	0.171489	0.187828
0.33614	0.507175	0.411186	0.403172	0.413376	0.342466	0.365485	0.410606	0.383476	0.334629	0.336863	0.26215	0.459328	0.294481	0.330067	0.315473	0.30253	0.360662	0.331554	0.261245	0.40368	0.322932	0.306034	0.341332	0.0564593	0.401682	0.212619	0.470449	0.163928	0.105737	0.165878	0.182438
0.325014	0.492164	0.399021	0.390685	0.401887	0.331776	0.354036	0.398131	0.371809	0.325121	0.325056	0.253799	0.448315	0.28932	0.320581	0.306017	0.295091	0.348606	0.323127	0.25478	0.392932	0.313329	0.297524	0.33184	0.0535806	0.390634	0.207099	0.459373	0.157956	0.100897	0.160268	0.177049
0.313889	0.477153	0.386855	0.378198	0.390399	0.321086	0.342588	0.385656	0.360141	0.315612	0.313249	0.245447	0.437302	0.28416	0.311096	0.296561	0.287653	0.33655	0.3147	0.248316	0.382183	0.303726	0.289014	0.322348	0.0507019	0.379585	0.201578	0.448298	0.151983	0.0960575	0.154657	0.17166
0.302763	0.462143	0.37469	0.365711	0.378911	0.310396	0.33114	0.373181	0.348473	0.306104	0.301443	0.237096	0.426289	0.278999	0.301611	0.287104	0.280214	0.324495	0.306272	0.241851	0.371434	0.294124	0.280504	0.312856	0.0478232	0.368536	0.196058	0.437222	0.14601	0.0912179	0.149046	0.16627
0.291637	0.447132	0.362524	0.353225	0.367422	0.299706	0.319692	0.360705	0.336805	0.296595	0.289636	0.228744	0.415276	0.273839	0.292125	0.277648	0.272775	0.312439	0.297845	0.235386	0.360686	0.284521	0.271994	0.303364	0.0449446	0.357487	0.190538	0.426147	0.140037	0.0863782	0.143436	0.160881
0.280512	0.432121	0.350359	0.340738	0.355934	0.289016	0.308243	0.34823	0.325137	0.287087	0.277829	0.220393	0.404263	0.268678	0.28264	0.268192	0.265337	0.300384	0.289418	0.228921	0.349937	0.274919	0.263484	0.293872	0.0420659	0.346439	0.185018	0.415071	0.134064	0.0815386	0.137825	0.155491
0.269386	0.417111	0.338194	0.328251	0.344445	0.278327	0.296795	0.335755	0.31347	0.277578	0.266022	0.212041	0.393251	0.263518	0.273154	0.258736	0.257898	0.288328	0.28099	0.222457	0.339188	0.265316	0.254974	0.28438	0.0391872	0.33539	0.179498	0.403996	0.128091	0.076699	0.132215	0.150102
0.258261	0.4021	0.326028	0.315765	0.332957	0.267637	0.285347	0.32328	0.301802	0.26807	0.254215	0.20369	0.382238	0.258357	0.263669	0.249279	0.250459	0.276272	0.272563	0.215992	0.32844	0.255714	0.246464	0.274888	0.0363085	0.324341	0.173978	0.39292	0.122118	0.0718593	0.126604	0.144712
0.247135	0.38709	0.313863	0.303278	0.321469	0.256947	0.273898	0.310805	0.290134	0.258561	0.242408	0.195338	0.371225	0.253197	0.254184	0.239823	0.24302	0.264217	0.264136	0.209527	0.317691	0.246111	0.237954	0.265396	0.0334298	0.313292	0.168458	0.381845	0.116146	0.0670197	0.120993	0.139323
0.23601	0.372079	0.301697	0.290791	0.30998	0.246257	0.26245	0.298329	0.278466	0.249053	0.230602	0.186987	0.360212	0.248036	0.244698	0.230367	0.235582	0.252161	0.255709	0.203063	0.306942	0.236508	0.229445	0.255904	0.0305512	0.302244	0.162938	0.370769	0.110173	0.0621801	0.115383	0.133933
0.224884	0.357068	0.289532	0.278305	0.298492	0.235567	0.251002	0.285854	0.266798	0.239544	0.218795	0.178636	0.349199	0.242876	0.235213	0.22091	0.228143	0.240105	0.247281	0.196598	0.296194	0.226906	0.220935	0.246413	0.0276725	0.291195	0.157418	0.359693	0.1042	0.0573405	0.109772	0.128544
0.213759	0.342058	0.277366	0.265818	0.287003	0.224877	0.239554	0.273379	0.255131	0.230036	0.206988	0.170284	0.338186	0.237715	0.225727	0.211454	0.220704	0.22805	0.238854	0.190133	0.285445	0.217303	0.212425	0.236921	0.0247938	0.280146	0.151898	0.348618	0.0982269	0.0525008	0.104162	0.123154
0.202633	0.327047	0.265201	0.253331	0.275515	0.214187	0.228105	0.260904	0.243463	0.220527	0.195181	0.161933	0.327173	0.232555	0.216242	0.201998	0.213266	0.215994	0.230427	0.183668	0.274696	0.207701	0.203915	0.227429	0.0219151	0.269097	0.146378	0.337542	0.0922541	0.0476612	0.098551	0.117765
0.191507	0.312036	0.253035	0.240845	0.264026	0.203497	0.216657	0.248429	0.231795	0.211019	0.183374	0.153581	0.31616	0.227394	0.206756	0.192541	0.205827	0.203939	0.221999	0.177204	0.263948	0.198098	0.195405	0.217937	0.0190365	0.258049	0.140858	0.326467	0.0862812	0.0428216	0.0929404	0.112375
0.180382	0.297026	0.24087	0.228358	0.252538	0.192807	0.205209	0.235953	0.220127	0.20151	0.171567	0.14523	0.305148	0.222234	0.197271	0.183085	0.198388	0.191883	0.213572	0.170739	0.253199	0.188496	0.186895	0.208445	0.0161578	0.247	0.135338	0.315391	0.0803083	0.037982	0.0873298	0.106986
0.169256	0.282015	0.228705	0.215871	0.24105	0.182117	0.193761	0.223478	0.208459	0.192002	0.159761	0.136878	0.294135	0.217073	0.187786	0.173629	0.190949	0.179827	0.205145	0.164274	0.24245	0.178893	0.178385	0.198953	0.0132791	0.235951	0.129818	0.304316	0.0743354	0.0331423	0.0817192	0.101597
0.158131	0.267004	0.216539	0.203385	0.229561	0.171427	0.182312	0.211003	0.196792	0.182493	0.147954	0.128527	0.283122	0.211913	0.1783	0.164172	0.183511	0.167772	0.196717	0.157809	0.231702	0.16929	0.169875	0.189461	0.0104004	0.224902	0.124298	0.29324	0.0683626	0.0283027	0.0761086	0.096207
0.147005	0.251994	0.204374	0.190898	0.218073	0.160737	0.170864	0.198528	0.185124	0.172985	0.136147	0.120175	0.272109	0.206752	0.168815	0.154716	0.176072	0.155716	0.18829	0.151345	0.220953	0.159688	0.161365	0.179969	0.00752174	0.213853	0.118778	0.282165	0.0623897	0.0234631	0.070498	0.0908176
0.13588	0.236983	0.192208	0.178411	0.206584	0.150047	0.159416	0.186053	0.173456	0.163476	0.12434	0.111824	0.261096	0.201592	0.159329	0.14526	0.168633	0.14366	0.179863	0.14488	0.210204	0.150085	0.152855	0.170477	0.00464306	0.202805	0.113257	0.271089	0.0564168	0.0186234	0.0648874	0.0854281
0.124754	0.221972	0.180043	0.165924	0.195096	0.139357	0.147967	0.173577	0.161788	0.153968	0.112533	0.103472	0.250083	0.196431	0.149844	0.135804	0.161195	0.131605	0.171435	0.138415	0.199456	0.140483	0.144345	0.160985	0.00176439	0.191756	0.107737	0.260013	0.050444	0.0137838	0.0592768	0.0800387
0.113628	0.206962	0.167877	0.153438	0.183608	0.128667	0.136519	0.161102	0.150121	0.14446	0.100726	0.0951209	0.23907	0.191271	0.140359	0.126347	0.153756	0.119549	0.163008	0.131951	0.188707	0.13088	0.135835	0.151493	-0.00111429	0.180707	0.102217	0.248938	0.0444711	0.00894418	0.0536662	0.0746492
0.102503	0.191951	0.155712	0.140951	0.172119	0.117977	0.125071	0.148627	0.138453	0.134951	0.0889196	0.0867694	0.228058	0.18611	0.130873	0.116891	0.146317	0.107494	0.154581	0.125486	0.177958	0.121278	0.127325	0.142001	-0.00399297	0.169658	0.0966972	0.237862	0.0384982	0.00410456	0.0480556	0.0692597
0.0913774	0.17694	0.143546	0.128464	0.160631	0.107287	0.113623	0.136152	0.126785	0.125443	0.0771127	0.078418	0.217045	0.18095	0.121388	0.107435	0.138878	0.095438	0.146154	0.119021	0.16721	0.111675	0.118815	0.132509	-0.00687165	0.15861	0.0911772	0.226787	0.0325254	-0.000735072	0.042445	0.0638703
0.0802518	0.16193	0.131381	0.115978	0.149142	0.0965974	0.102174	0.123677	0.115117	0.115934	0.0653059	0.0700665	0.206032	0.175789	0.111902	0.0979783	0.13144	0.0833824	0.137726	0.112556	0.156461	0.102073	0.110305	0.123017	-0.00975033	0.147561	0.0856571	0.215711	0.0265525	-0.0055747	0.0368344	0.0584808
0.0691262	0.146919	0.119216	0.103491	0.137654	0.0859074	0.0907261	0.111201	0.103449	0.106426	0.0534991	0.061715	0.195019	0.170629	0.102417	0.088522	0.124001	0.0713267	0.129299	0.106092	0.145712	0.0924699	0.101795	0.113525	-0.012629	0.136512	0.080137	0.204636	0.0205796	-0.0104143	0.0312238	0.0530913
0.0580007	0.131908	0.10705	0.0910043	0.126166	0.0752175	0.0792778	0.0987262	0.0917815	0.0969171	0.0416922	0.0533636	0.184006	0.165468	0.0929317	0.0790657	0.116562	0.0592711	0.120872	0.099627	0.134964	0.0828674	0.0932851	0.104033	-0.0155077	0.125463	0.074617	0.19356	0.0146068	-0.015254	0.0256132	0.0477019
0.0468751	0.116898	0.0948847	0.0785176	0.114677	0.0645275	0.0678296	0.086251	0.0801137	0.0874086	0.0298854	0.0450121	0.172993	0.160308	0.0834463	0.0696094	0.109124	0.0472155	0.112444	0.0931623	0.124215	0.0732648	0.0847752	0.0945411	-0.0183864	0.114415	0.0690969	0.182485	0.00863388	-0.0200936	0.0200026	0.0423124
0.0357495	0.101887	0.0827193	0.0660309	0.103189	0.0538375	0.0563813	0.0737758	0.0684459	0.0779002	0.0180786	0.0366607	0.16198	0.155147	0.0739609	0.0601531	0.101685	0.0351599	0.104017	0.0866975	0.113466	0.0636622	0.0762652	0.0850491	-0.021265	0.103366	0.0635769	0.171409	0.00266101	-0.0249332	0.014392	0.036923
0.024624	0.0868764	0.0705538	0.0535442	0.0917003	0.0431476	0.044933	0.0613006	0.0567781	0.0683917	0.00627174	0.0283092	0.150968	0.149987	0.0644755	0.0506968	0.0942461	0.0231042	0.0955897	0.0802328	0.102718	0.0540597	0.0677553	0.0755572	-0.0241437	0.092317	0.0580568	0.160333	-0.00331185	-0.0297728	0.00878143	0.0315335
0.0134984	0.0718658	0.0583884	0.0410575	0.0802119	0.0324576	0.0334847	0.0488254	0.0451103	0.0588832	-0.00553509	0.0199577	0.139955	0.144826	0.0549901	0.0412405	0.0868074	0.0110486	0.0871624	0.0737681	0.0919691	0.0444571	0.0592453	0.0660652	-0.0270224	0.0812683	0.0525367	0.149258	-0.00928472	-0.0346125	0.00317083	0.026144
0.00237285	0.0568551	0.0462229	0.0285709	0.0687235	0.0217677	0.0220365	0.0363502	0.0334425	0.0493747	-0.0173419	0.0116063	0.128942	0.139665	0.0455047	0.0317842	0.0793687	-0.00100701	0.0787351	0.0673034	0.0812204	0.0348545	0.0507353	0.0565732	-0.0299011	0.0702195	0.0470167	0.138182	-0.0152576	-0.0394521	-0.00243978	0.0207546
-0.00875271	0.0418445	0.0340575	0.0160842	0.0572351	0.0110777	0.0105882	0.023875	0.0217747	0.0398662	-0.0291488	0.00325479	0.117929	0.134505	0.0360193	0.0223279	0.0719299	-0.0130626	0.0703078	0.0608387	0.0704718	0.025252	0.0422254	0.0470813	-0.0327797	0.0591707	0.0414966	0.127107	-0.0212305	-0.0442917	-0.00805038	0.0153651
-0.0198783	0.0268338	0.021892	0.00359748	0.0457467	0.000387797	-0.000860075	0.0113999	0.0101069	0.0303578	-0.0409556	-0.00509667	0.106916	0.129344	0.0265339	0.0128716	0.0644912	-0.0251183	0.0618804	0.0543739	0.0597231	0.0156494	0.0337154	0.0375893	-0.0356584	0.048122	0.0359765	0.116031	-0.0272033	-0.0491313	-0.013661	0.00997565
-0.0310038	0.0118231	0.0097266	-0.00888921	0.0342582	-0.0103022	-0.0123083	-0.00107534	-0.00156085	0.0208493	-0.0527624	-0.0134481	0.0959032	0.124184	0.0170485	0.00341528	0.0570525	-0.0371739	0.0534531	0.0479092	0.0489744	0.00604683	0.0252054	0.0280973	-0.0385371	0.0370732	0.0304565	0.104956	-0.0331762	-0.053971	-0.0192716	0.00458619
-0.0421294	-0.0031875	-0.00243884	-0.0213759	0.0227698	-0.0209921	-0.0237566	-0.0135505	-0.0132286	0.0113408	-0.0645693	-0.0217996	0.0848904	0.119023	0.00756309	-0.00604103	0.0496138	-0.0492295	0.0450258	0.0414445	0.0382258	-0.00355574	0.0166955	0.0186054	-0.0414158	0.0260244	0.0249364	0.0938801	-0.0391491	-0.0588106	-0.0248822	-0.000803275
-0.053255	-0.0181982	-0.0146043	-0.0338626	0.0112814	-0.0316821	-0.0352049	-0.0260257	-0.0248964	0.00183231	-0.0763761	-0.0301511	0.0738775	0.113863	-0.00192231	-0.0154973	0.0421751	-0.0612851	0.0365985	0.0349798	0.0274771	-0.0131583	0.00818552	0.00911341	-0.0442945	0.0149757	0.0194163	0.0828045	-0.0451219	-0.0636502	-0.0304928	-0.00619274
-0.0643805	-0.0332088	-0.0267697	-0.0463493	-0.000206986	-0.042372	-0.0466532	-0.0385009	-0.0365642	-0.00767617	-0.0881829	-0.0385025	0.0628646	0.108702	-0.0114077	-0.0249536	0.0347364	-0.0733408	0.0281712	0.028515	0.0167284	-0.0227609	-0.000324443	-0.000378557	-0.0471731	0.00392692	0.0138963	0.071729	-0.0510948	-0.0684899	-0.0361034	-0.0115822
-0.0755061	-0.0482195	-0.0389352	-0.058836	-0.0116954	-0.053062	-0.0581014	-0.0509761	-0.048232	-0.0171847	-0.0999898	-0.046854	0.0518518	0.103542	-0.0208931	-0.03441	0.0272976	-0.0853964	0.0197439	0.0220503	0.00597979	-0.0323634	-0.0088344	-0.00987052	-0.0500518	-0.00712185	0.0083762	0.0606534	-0.0570677	-0.0733295	-0.041714	-0.0169717
-0.0866316	-0.0632301	-0.0511006	-0.0713227	-0.0231838	-0.0637519	-0.0695497	-0.0634513	-0.0598998	-0.0266931	-0.111797	-0.0552055	0.0408389	0.0983814	-0.0303785	-0.0438663	0.0198589	-0.097452	0.0113166	0.0155856	-0.00476888	-0.041966	-0.0173444	-0.0193625	-0.0529305	-0.0181706	0.00285613	0.0495778	-0.0630405	-0.0781691	-0.0473246	-0.0223611
-0.0977572	-0.0782408	-0.0632661	-0.0838094	-0.0346722	-0.0744419	-0.080998	-0.0759265	-0.0715676	-0.0362016	-0.123603	-0.0635569	0.029826	0.0932209	-0.0398639	-0.0533226	0.0124202	-0.109508	0.00288928	0.00912087	-0.0155175	-0.0515686	-0.0258543	-0.0288544	-0.0558092	-0.0292194	-0.00266393	0.0385023	-0.0690134	-0.0830087	-0.0529352	-0.0277506
-0.108883	-0.0932514	-0.0754315	-0.096296	-0.0461606	-0.0851318	-0.0924462	-0.0884017	-0.0832354	-0.0457101	-0.13541	-0.0719084	0.0188132	0.0880604	-0.0493493	-0.0627789	0.0049815	-0.121563	-0.00553803	0.00265615	-0.0262662	-0.0611711	-0.0343643	-0.0383464	-0.0586878	-0.0402681	-0.008184	0.0274267	-0.0749863	-0.0878484	-0.0585458	-0.03314
-0.120008	-0.108262	-0.0875969	-0.108783	-0.057649	-0.0958218	-0.103895	-0.100877	-0.0949032	-0.0552186	-0.147217	-0.0802599	0.00780031	0.0828998	-0.0588347	-0.0722352	-0.00245722	-0.133619	-0.0139653	-0.00380857	-0.0370149	-0.0707737	-0.0428743	-0.0478384	-0.0615665	-0.0513169	-0.0137041	0.0163512	-0.0809592	-0.092688	-0.0641564	-0.0385295
-0.131134	-0.123273	-0.0997624	-0.121269	-0.0691375	-0.106512	-0.115343	-0.113352	-0.106571	-0.0647271	-0.159024	-0.0886113	-0.00321255	0.0777393	-0.0683201	-0.0816915	-0.00989594	-0.145674	-0.0223926	-0.0102733	-0.0477635	-0.0803763	-0.0513842	-0.0573303	-0.0644452	-0.0623657	-0.0192241	0.00527563	-0.086932	-0.0975276	-0.069767	-0.043919
-0.142259	-0.138283	-0.111928	-0.133756	-0.0806259	-0.117202	-0.126791	-0.125827	-0.118239	-0.0742355	-0.170831	-0.0969628	-0.0142254	0.0725788	-0.0778055	-0.0911478	-0.0173347	-0.15773	-0.03082	-0.016738	-0.0585122	-0.0899788	-0.0598942	-0.0668223	-0.0673239	-0.0734144	-0.0247442	-0.00579993	-0.0929049	-0.102367	-0.0753776	-0.0493084
-0.153385	-0.153294	-0.124093	-0.146243	-0.0921143	-0.127892	-0.138239	-0.138302	-0.129907	-0.083744	-0.182638	-0.105314	-0.0252383	0.0674183	-0.0872909	-0.100604	-0.0247734	-0.169786	-0.0392473	-0.0232027	-0.0692608	-0.0995814	-0.0684041	-0.0763143	-0.0702026	-0.0844632	-0.0302643	-0.0168755	-0.0988778	-0.107207	-0.0809882	-0.0546979
-0.164511	-0.168305	-0.136259	-0.158729	-0.103603	-0.138582	-0.149688	-0.150778	-0.141574	-0.0932525	-0.194444	-0.113666	-0.0362511	0.0622578	-0.0967763	-0.11006	-0.0322121	-0.181841	-0.0476746	-0.0296675	-0.0800095	-0.109184	-0.0769141	-0.0858062	-0.0730812	-0.095512	-0.0357843	-0.027951	-0.104851	-0.112047	-0.0865988	-0.0600874
-0.175636	-0.183315	-0.148424	-0.171216	-0.115091	-0.149272	-0.161136	-0.163253	-0.153242	-0.102761	-0.206251	-0.122017	-0.047264	0.0570973	-0.106262	-0.119517	-0.0396508	-0.193897	-0.0561019	-0.0361322	-0.0907582	-0.118787	-0.0854241	-0.0952982	-0.0759599	-0.106561	-0.0413044	-0.0390266	-0.110824	-0.116886	-0.0922094	-0.0654768
-0.186762	-0.198326	-0.16059	-0.183703	-0.12658	-0.159961	-0.172584	-0.175728	-0.16491	-0.112269	-0.218058	-0.130369	-0.0582769	0.0519368	-0.115747	-0.128973	-0.0470895	-0.205953	-0.0645292	-0.0425969	-0.101507	-0.128389	-0.093934	-0.10479	-0.0788386	-0.117609	-0.0468245	-0.0501022	-0.116796	-0.121726	-0.09782	-0.0708663
-0.197887	-0.213337	-0.172755	-0.19619	-0.138068	-0.170651	-0.184032	-0.188203	-0.176578	-0.121778	-0.229865	-0.13872	-0.0692897	0.0467763	-0.125233	-0.138429	-0.0545282	-0.218008	-0.0729565	-0.0490616	-0.112255	-0.137992	-0.102444	-0.114282	-0.0817173	-0.128658	-0.0523445	-0.0611777	-0.122769	-0.126565	-0.103431	-0.0762557
-0.209013	-0.228347	-0.18492	-0.208676	-0.149556	-0.181341	-0.195481	-0.200678	-0.188246	-0.131286	-0.241672	-0.147072	-0.0803026	0.0416157	-0.134718	-0.147886	-0.061967	-0.230064	-0.0813838	-0.0555264	-0.123004	-0.147594	-0.110954	-0.123774	-0.0845959	-0.139707	-0.0578646	-0.0722533	-0.128742	-0.131405	-0.109041	-0.0816452
-0.220138	-0.243358	-0.197086	-0.221163	-0.161045	-0.192031	-0.206929	-0.213154	-0.199913	-0.140795	-0.253479	-0.155423	-0.0913155	0.0364552	-0.144203	-0.157342	-0.0694057	-0.242119	-0.0898111	-0.0619911	-0.133753	-0.157197	-0.119464	-0.133266	-0.0874746	-0.150756	-0.0633847	-0.0833288	-0.134715	-0.136245	-0.114652	-0.0870347
