# Supplementary material for: Contextual auditory processing in the inferior colliculus is affected in a sex- and age-dependent manner in the valproic acid-induced rat model of autism
Source: PLoS Biol. 2025 Aug 4;23(8):e3003309. doi: 10.1371/journal.pbio.3003309 (PMC12342314; doi:10.1371/journal.pbio.3003309)
Supplement: S5 Data — Abbreviations: IC, inferior colliculus; VPA, valproic acid; iMM, neuronal mismatch index; iRS, repetition suppression index; iPE, prediction error index. (XLSX). [file pbio.3003309.s005.xlsx]

## Sheet: Figure 5
Lemniscal												Non-lemniscal
High level						Low level						High level						Low level
Sex		Age		Exposure		Sex		Age		Exposure		Sex		Age		Exposure		Sex		Age		Exposure
Female	Male	Prepubertal	Adult	Control	VPA	Female	Male	Prepubertal	Adult	Control	VPA	Female	Male	Prepubertal	Adult	Control	VPA	Female	Male	Prepubertal	Adult	Control	VPA
iMM
-1.15668	-0.681066	-0.733843	-1.17915	-1.17003	-0.737419	-0.624509	-0.812778	-0.825669	-0.521817	-0.58126	-0.802925	-0.752952	-0.572927	-0.713603	-0.740431	-0.710019	-0.727803	-0.70554	-0.762643	-0.305082	-0.772826	-0.831192	-0.256244
-1.13463	-0.663201	-0.716614	-1.15636	-1.14771	-0.719142	-0.607801	-0.794338	-0.806969	-0.506362	-0.565003	-0.784684	-0.733093	-0.555448	-0.694539	-0.720599	-0.690802	-0.708453	-0.685956	-0.743634	-0.291394	-0.753374	-0.810561	-0.243078
-1.11258	-0.645335	-0.699385	-1.13357	-1.12539	-0.700866	-0.591092	-0.775899	-0.788269	-0.490907	-0.548746	-0.766444	-0.713235	-0.537968	-0.675476	-0.700767	-0.671584	-0.689103	-0.666373	-0.724624	-0.277706	-0.733921	-0.789929	-0.229912
-1.09053	-0.627469	-0.682156	-1.11078	-1.10307	-0.682589	-0.574384	-0.757459	-0.769569	-0.475452	-0.532489	-0.748203	-0.693377	-0.520489	-0.656413	-0.680935	-0.652367	-0.669752	-0.646789	-0.705615	-0.264018	-0.714469	-0.769298	-0.216746
-1.06847	-0.609603	-0.664928	-1.08799	-1.08075	-0.664313	-0.557675	-0.739019	-0.750868	-0.459996	-0.516232	-0.729962	-0.673519	-0.50301	-0.637349	-0.661103	-0.633149	-0.650402	-0.627205	-0.686606	-0.25033	-0.695017	-0.748667	-0.20358
-1.04642	-0.591738	-0.647699	-1.06521	-1.05843	-0.646036	-0.540967	-0.720579	-0.732168	-0.444541	-0.499975	-0.711722	-0.65366	-0.485531	-0.618286	-0.641272	-0.613932	-0.631052	-0.607622	-0.667597	-0.236643	-0.675565	-0.728035	-0.190414
-1.02437	-0.573872	-0.63047	-1.04242	-1.03611	-0.627759	-0.524258	-0.70214	-0.713468	-0.429086	-0.483718	-0.693481	-0.633802	-0.468052	-0.599223	-0.62144	-0.594714	-0.611702	-0.588038	-0.648587	-0.222955	-0.656113	-0.707404	-0.177248
-1.00232	-0.556006	-0.613241	-1.01963	-1.01378	-0.609483	-0.50755	-0.6837	-0.694768	-0.413631	-0.467461	-0.67524	-0.613944	-0.450573	-0.580159	-0.601608	-0.575497	-0.592351	-0.568454	-0.629578	-0.209267	-0.63666	-0.686773	-0.164082
-0.98027	-0.53814	-0.596012	-0.996839	-0.991464	-0.591206	-0.490842	-0.66526	-0.676068	-0.398176	-0.451204	-0.656999	-0.594085	-0.433094	-0.561096	-0.581776	-0.556279	-0.573001	-0.548871	-0.610569	-0.195579	-0.617208	-0.666141	-0.150916
-0.958219	-0.520275	-0.578783	-0.974051	-0.969143	-0.57293	-0.474133	-0.64682	-0.657367	-0.382721	-0.434947	-0.638759	-0.574227	-0.415615	-0.542033	-0.561944	-0.537062	-0.553651	-0.529287	-0.59156	-0.181891	-0.597756	-0.64551	-0.13775
-0.936168	-0.502409	-0.561554	-0.951262	-0.946822	-0.554653	-0.457425	-0.628381	-0.638667	-0.367265	-0.41869	-0.620518	-0.554369	-0.398136	-0.522969	-0.542112	-0.517844	-0.534301	-0.509703	-0.57255	-0.168203	-0.578304	-0.624879	-0.124584
-0.914117	-0.484543	-0.544325	-0.928473	-0.924501	-0.536376	-0.440716	-0.609941	-0.619967	-0.35181	-0.402433	-0.602277	-0.534511	-0.380657	-0.503906	-0.52228	-0.498627	-0.51495	-0.490119	-0.553541	-0.154516	-0.558851	-0.604247	-0.111418
-0.892066	-0.466677	-0.527096	-0.905684	-0.902181	-0.5181	-0.424008	-0.591501	-0.601267	-0.336355	-0.386176	-0.584037	-0.514652	-0.363178	-0.484842	-0.502448	-0.479409	-0.4956	-0.470536	-0.534532	-0.140828	-0.539399	-0.583616	-0.0982518
-0.870015	-0.448811	-0.509867	-0.882895	-0.87986	-0.499823	-0.407299	-0.573061	-0.582567	-0.3209	-0.369919	-0.565796	-0.494794	-0.345699	-0.465779	-0.482617	-0.460192	-0.47625	-0.450952	-0.515523	-0.12714	-0.519947	-0.562985	-0.0850858
-0.847964	-0.430946	-0.492639	-0.860106	-0.857539	-0.481547	-0.390591	-0.554621	-0.563866	-0.305445	-0.353662	-0.547555	-0.474936	-0.32822	-0.446716	-0.462785	-0.440974	-0.4569	-0.431368	-0.496513	-0.113452	-0.500495	-0.542353	-0.0719198
-0.825913	-0.41308	-0.47541	-0.837317	-0.835218	-0.46327	-0.373883	-0.536182	-0.545166	-0.28999	-0.337405	-0.529314	-0.455077	-0.310741	-0.427652	-0.442953	-0.421757	-0.43755	-0.411785	-0.477504	-0.0997642	-0.481043	-0.521722	-0.0587538
-0.803862	-0.395214	-0.458181	-0.814529	-0.812897	-0.444993	-0.357174	-0.517742	-0.526466	-0.274534	-0.321148	-0.511074	-0.435219	-0.293261	-0.408589	-0.423121	-0.402539	-0.418199	-0.392201	-0.458495	-0.0860763	-0.46159	-0.501091	-0.0455877
-0.781811	-0.377348	-0.440952	-0.79174	-0.790577	-0.426717	-0.340466	-0.499302	-0.507766	-0.259079	-0.304891	-0.492833	-0.415361	-0.275782	-0.389526	-0.403289	-0.383322	-0.398849	-0.372617	-0.439485	-0.0723885	-0.442138	-0.480459	-0.0324217
-0.759759	-0.359483	-0.423723	-0.768951	-0.768256	-0.40844	-0.323757	-0.480862	-0.489066	-0.243624	-0.288634	-0.474592	-0.395503	-0.258303	-0.370462	-0.383457	-0.364104	-0.379499	-0.353034	-0.420476	-0.0587006	-0.422686	-0.459828	-0.0192557
-0.737708	-0.341617	-0.406494	-0.746162	-0.745935	-0.390164	-0.307049	-0.462423	-0.470365	-0.228169	-0.272377	-0.456351	-0.375644	-0.240824	-0.351399	-0.363625	-0.344887	-0.360149	-0.33345	-0.401467	-0.0450128	-0.403234	-0.439197	-0.00608974
-0.715657	-0.323751	-0.389265	-0.723373	-0.723614	-0.371887	-0.29034	-0.443983	-0.451665	-0.212714	-0.25612	-0.438111	-0.355786	-0.223345	-0.332336	-0.343793	-0.325669	-0.340798	-0.313866	-0.382458	-0.0313249	-0.383781	-0.418565	0.00707626
-0.693606	-0.305885	-0.372036	-0.700584	-0.701294	-0.35361	-0.273632	-0.425543	-0.432965	-0.197259	-0.239863	-0.41987	-0.335928	-0.205866	-0.313272	-0.323962	-0.306452	-0.321448	-0.294283	-0.363448	-0.0176371	-0.364329	-0.397934	0.0202423
-0.671555	-0.28802	-0.354807	-0.677795	-0.678973	-0.335334	-0.256924	-0.407103	-0.414265	-0.181804	-0.223606	-0.401629	-0.316069	-0.188387	-0.294209	-0.30413	-0.287234	-0.302098	-0.274699	-0.344439	-0.00394921	-0.344877	-0.377303	0.0334083
-0.649504	-0.270154	-0.337578	-0.655007	-0.656652	-0.317057	-0.240215	-0.388663	-0.395565	-0.166348	-0.207349	-0.383389	-0.296211	-0.170908	-0.275145	-0.284298	-0.268017	-0.282748	-0.255115	-0.32543	0.00973863	-0.325425	-0.356671	0.0465743
-0.627453	-0.252288	-0.32035	-0.632218	-0.634331	-0.298781	-0.223507	-0.370224	-0.376864	-0.150893	-0.191092	-0.365148	-0.276353	-0.153429	-0.256082	-0.264466	-0.248799	-0.263397	-0.235531	-0.306421	0.0234265	-0.305973	-0.33604	0.0597403
-0.605402	-0.234422	-0.303121	-0.609429	-0.612011	-0.280504	-0.206798	-0.351784	-0.358164	-0.135438	-0.174835	-0.346907	-0.256494	-0.13595	-0.237019	-0.244634	-0.229582	-0.244047	-0.215948	-0.287411	0.0371143	-0.28652	-0.315409	0.0729063
-0.583351	-0.216557	-0.285892	-0.58664	-0.58969	-0.262227	-0.19009	-0.333344	-0.339464	-0.119983	-0.158578	-0.328666	-0.236636	-0.118471	-0.217955	-0.224802	-0.210364	-0.224697	-0.196364	-0.268402	0.0508022	-0.267068	-0.294777	0.0860723
-0.5613	-0.198691	-0.268663	-0.563851	-0.567369	-0.243951	-0.173381	-0.314904	-0.320764	-0.104528	-0.142321	-0.310426	-0.216778	-0.100992	-0.198892	-0.20497	-0.191147	-0.205347	-0.17678	-0.249393	0.06449	-0.247616	-0.274146	0.0992383
-0.539249	-0.180825	-0.251434	-0.541062	-0.545048	-0.225674	-0.156673	-0.296465	-0.302064	-0.0890726	-0.126064	-0.292185	-0.19692	-0.0835126	-0.179829	-0.185138	-0.171929	-0.185996	-0.157197	-0.230384	0.0781779	-0.228164	-0.253515	0.112404
-0.517198	-0.162959	-0.234205	-0.518273	-0.522727	-0.207398	-0.139965	-0.278025	-0.283363	-0.0736174	-0.109807	-0.273944	-0.177061	-0.0660335	-0.160765	-0.165307	-0.152712	-0.166646	-0.137613	-0.211374	0.0918657	-0.208711	-0.232883	0.12557
-0.495147	-0.145094	-0.216976	-0.495484	-0.500407	-0.189121	-0.123256	-0.259585	-0.264663	-0.0581622	-0.0935502	-0.255704	-0.157203	-0.0485545	-0.141702	-0.145475	-0.133494	-0.147296	-0.118029	-0.192365	0.105554	-0.189259	-0.212252	0.138736
-0.473096	-0.127228	-0.199747	-0.472696	-0.478086	-0.170845	-0.106548	-0.241145	-0.245963	-0.0427071	-0.0772932	-0.237463	-0.137345	-0.0310754	-0.122639	-0.125643	-0.114277	-0.127946	-0.0984456	-0.173356	0.119241	-0.169807	-0.191621	0.151902
-0.451045	-0.109362	-0.182518	-0.449907	-0.455765	-0.152568	-0.0898393	-0.222706	-0.227263	-0.0272519	-0.0610362	-0.219222	-0.117486	-0.0135963	-0.103575	-0.105811	-0.0950593	-0.108595	-0.0788619	-0.154347	0.132929	-0.150355	-0.170989	0.165068
-0.428994	-0.0914963	-0.165289	-0.427118	-0.433444	-0.134291	-0.0731309	-0.204266	-0.208563	-0.0117968	-0.0447792	-0.200981	-0.0976281	0.00388277	-0.0845118	-0.085979	-0.0758418	-0.0892452	-0.0592782	-0.135337	0.146617	-0.130902	-0.150358	0.178234
-0.406943	-0.0736305	-0.148061	-0.404329	-0.411124	-0.116015	-0.0564224	-0.185826	-0.189863	0.00365841	-0.0285222	-0.182741	-0.0777698	0.0213618	-0.0654484	-0.0661471	-0.0566243	-0.069895	-0.0396945	-0.116328	0.160305	-0.11145	-0.129727	0.1914
-0.384892	-0.0557648	-0.130832	-0.38154	-0.388803	-0.0977382	-0.039714	-0.167386	-0.171162	0.0191136	-0.0122652	-0.1645	-0.0579115	0.0388409	-0.0463851	-0.0463152	-0.0374068	-0.0505447	-0.0201108	-0.0973188	0.173993	-0.091998	-0.109095	0.204566
-0.362841	-0.037899	-0.113603	-0.358751	-0.366482	-0.0794616	-0.0230056	-0.148946	-0.152462	0.0345687	0.00399174	-0.146259	-0.0380532	0.05632	-0.0273217	-0.0264834	-0.0181893	-0.0311945	-0.00052715	-0.0783095	0.187681	-0.0725458	-0.0884639	0.217732
-0.34079	-0.0200332	-0.0963739	-0.335962	-0.344161	-0.061185	-0.00629715	-0.130507	-0.133762	0.0500239	0.0202487	-0.128019	-0.0181949	0.0737991	-0.00825833	-0.0066515	0.00102821	-0.0118443	0.0190565	-0.0593002	0.201369	-0.0530936	-0.0678325	0.230898
-0.318739	-0.00216748	-0.079145	-0.313174	-0.321841	-0.0429084	0.0104113	-0.112067	-0.115062	0.0654791	0.0365057	-0.109778	0.00166336	0.0912781	0.010805	0.0131804	0.0202457	0.00750598	0.0386402	-0.040291	0.215056	-0.0336414	-0.0472012	0.244064
-0.296688	0.0156983	-0.0619161	-0.290385	-0.29952	-0.0246318	0.0271197	-0.0936271	-0.0963615	0.0809342	0.0527627	-0.0915371	0.0215217	0.108757	0.0298684	0.0330123	0.0394632	0.0268562	0.0582239	-0.0212817	0.228744	-0.0141891	-0.0265698	0.25723
-0.274637	0.033564	-0.0446872	-0.267596	-0.277199	-0.00635519	0.0438281	-0.0751873	-0.0776613	0.0963894	0.0690197	-0.0732964	0.0413799	0.126236	0.0489318	0.0528441	0.0586807	0.0462065	0.0778076	-0.00227244	0.242432	0.00526308	-0.0059385	0.270396
-0.252586	0.0514298	-0.0274583	-0.244807	-0.254878	0.0119214	0.0605366	-0.0567476	-0.0589611	0.111845	0.0852766	-0.0550556	0.0612382	0.143715	0.0679951	0.072676	0.0778982	0.0655567	0.0973913	0.0167368	0.25612	0.0247153	0.0146928	0.283562
-0.230535	0.0692956	-0.0102294	-0.222018	-0.232558	0.030198	0.077245	-0.0383078	-0.040261	0.1273	0.101534	-0.0368149	0.0810965	0.161194	0.0870585	0.0925079	0.0971157	0.0849069	0.116975	0.0357461	0.269808	0.0441675	0.0353242	0.296728
-0.208484	0.0871613	0.00699951	-0.199229	-0.210237	0.0484746	0.0939534	-0.019868	-0.0215608	0.142755	0.117791	-0.0185742	0.100955	0.178673	0.106122	0.11234	0.116333	0.104257	0.136559	0.0547553	0.283496	0.0636198	0.0559555	0.309894
-0.186432	0.105027	0.0242284	-0.17644	-0.187916	0.0667512	0.110662	-0.00142825	-0.00286057	0.15821	0.134048	-0.000333466	0.120813	0.196153	0.125185	0.132172	0.135551	0.123607	0.156142	0.0737646	0.297183	0.083072	0.0765869	0.32306
-0.164381	0.122893	0.0414573	-0.153652	-0.165595	0.0850278	0.12737	0.0170115	0.0158396	0.173665	0.150305	0.0179073	0.140671	0.213632	0.144249	0.152004	0.154768	0.142958	0.175726	0.0927739	0.310871	0.102524	0.0972182	0.336226
-0.14233	0.140759	0.0586862	-0.130863	-0.143274	0.103304	0.144079	0.0354513	0.0345398	0.18912	0.166562	0.036148	0.16053	0.231111	0.163312	0.171835	0.173986	0.162308	0.19531	0.111783	0.324559	0.121976	0.11785	0.349392
-0.120279	0.158624	0.0759151	-0.108074	-0.120954	0.121581	0.160787	0.0538911	0.05324	0.204576	0.182819	0.0543887	0.180388	0.24859	0.182375	0.191667	0.193203	0.181658	0.214893	0.130792	0.338247	0.141429	0.138481	0.362558
-0.0982283	0.17649	0.093144	-0.0852849	-0.0986329	0.139858	0.177496	0.0723308	0.0719402	0.220031	0.199076	0.0726294	0.200246	0.266069	0.201439	0.211499	0.212421	0.201008	0.234477	0.149802	0.351935	0.160881	0.159112	0.375724
-0.0761773	0.194356	0.110373	-0.0624961	-0.0763122	0.158134	0.194204	0.0907706	0.0906404	0.235486	0.215332	0.0908701	0.220105	0.283548	0.220502	0.231331	0.231638	0.220359	0.254061	0.168811	0.365623	0.180333	0.179744	0.38889
-0.0541263	0.212222	0.127602	-0.0397072	-0.0539914	0.176411	0.210912	0.10921	0.109341	0.250941	0.231589	0.109111	0.239963	0.301027	0.239565	0.251163	0.250856	0.239709	0.273645	0.18782	0.379311	0.199785	0.200375	0.402056
-0.0320752	0.230087	0.144831	-0.0169183	-0.0316706	0.194687	0.227621	0.12765	0.128041	0.266396	0.247846	0.127352	0.259821	0.318506	0.258629	0.270995	0.270073	0.259059	0.293228	0.206829	0.392998	0.219238	0.221006	0.415222
-0.0100242	0.247953	0.16206	0.00587053	-0.00934985	0.212964	0.244329	0.14609	0.146741	0.281851	0.264103	0.145592	0.279679	0.335985	0.277692	0.290827	0.289291	0.278409	0.312812	0.225839	0.406686	0.23869	0.241638	0.428388
0.0120269	0.265819	0.179288	0.0286594	0.0129709	0.231241	0.261038	0.16453	0.165441	0.297306	0.28036	0.163833	0.299538	0.353464	0.296756	0.310659	0.308508	0.29776	0.332396	0.244848	0.420374	0.258142	0.262269	0.441554
0.0340779	0.283685	0.196517	0.0514483	0.0352917	0.249517	0.277746	0.182969	0.184141	0.312762	0.296617	0.182074	0.319396	0.370943	0.315819	0.33049	0.327726	0.31711	0.351979	0.263857	0.434062	0.277594	0.2829	0.45472
0.0561289	0.30155	0.213746	0.0742371	0.0576124	0.267794	0.294455	0.201409	0.202842	0.328217	0.312874	0.200314	0.339254	0.388422	0.334882	0.350322	0.346943	0.33646	0.371563	0.282866	0.44775	0.297046	0.303532	0.467886
0.07818	0.319416	0.230975	0.097026	0.0799332	0.28607	0.311163	0.219849	0.221542	0.343672	0.329131	0.218555	0.359113	0.405901	0.353946	0.370154	0.366161	0.35581	0.391147	0.301876	0.461438	0.316499	0.324163	0.481052
0.100231	0.337282	0.248204	0.119815	0.102254	0.304347	0.327871	0.238289	0.240242	0.359127	0.345388	0.236796	0.378971	0.423381	0.373009	0.389986	0.385378	0.375161	0.41073	0.320885	0.475125	0.335951	0.344794	0.494218
0.122282	0.355148	0.265433	0.142604	0.124575	0.322623	0.34458	0.256729	0.258942	0.374582	0.361645	0.255037	0.398829	0.44086	0.392072	0.409818	0.404596	0.394511	0.430314	0.339894	0.488813	0.355403	0.365426	0.507384
0.144333	0.373013	0.282662	0.165393	0.146896	0.3409	0.361288	0.275168	0.277642	0.390037	0.377902	0.273277	0.418688	0.458339	0.411136	0.42965	0.423813	0.413861	0.449898	0.358904	0.502501	0.374855	0.386057	0.52055
0.166384	0.390879	0.299891	0.188181	0.169216	0.359177	0.377997	0.293608	0.296343	0.405493	0.394159	0.291518	0.438546	0.475818	0.430199	0.449482	0.443031	0.433211	0.469481	0.377913	0.516189	0.394308	0.406688	0.533716
0.188435	0.408745	0.31712	0.21097	0.191537	0.377453	0.394705	0.312048	0.315043	0.420948	0.410416	0.309759	0.458404	0.493297	0.449262	0.469314	0.462248	0.452561	0.489065	0.396922	0.529877	0.41376	0.42732	0.546882
0.210486	0.426611	0.334349	0.233759	0.213858	0.39573	0.411414	0.330488	0.333743	0.436403	0.426673	0.328	0.478262	0.510776	0.468326	0.489145	0.481466	0.471912	0.508649	0.415931	0.543565	0.433212	0.447951	0.560048
0.232537	0.444477	0.351577	0.256548	0.236179	0.414006	0.428122	0.348927	0.352443	0.451858	0.44293	0.34624	0.498121	0.528255	0.487389	0.508977	0.500683	0.491262	0.528233	0.434941	0.557253	0.452664	0.468582	0.573214
0.254588	0.462342	0.368806	0.279337	0.258499	0.432283	0.44483	0.367367	0.371143	0.467313	0.459187	0.364481	0.517979	0.545734	0.506453	0.528809	0.519901	0.510612	0.547816	0.45395	0.57094	0.472116	0.489214	0.58638
0.276639	0.480208	0.386035	0.302126	0.28082	0.45056	0.461539	0.385807	0.389844	0.482768	0.475444	0.382722	0.537837	0.563213	0.525516	0.548641	0.539118	0.529962	0.5674	0.472959	0.584628	0.491569	0.509845	0.599546
0.29869	0.498074	0.403264	0.324915	0.303141	0.468836	0.478247	0.404247	0.408544	0.498224	0.491701	0.400962	0.557696	0.580692	0.544579	0.568473	0.558336	0.549313	0.586984	0.491968	0.598316	0.511021	0.530476	0.612712
0.320741	0.51594	0.420493	0.347703	0.325462	0.487113	0.494956	0.422687	0.427244	0.513679	0.507958	0.419203	0.577554	0.598171	0.563643	0.588305	0.577553	0.568663	0.606567	0.510978	0.612004	0.530473	0.551108	0.625878
0.342792	0.533805	0.437722	0.370492	0.347782	0.505389	0.511664	0.441126	0.445944	0.529134	0.524215	0.437444	0.597412	0.61565	0.582706	0.608137	0.596771	0.588013	0.626151	0.529987	0.625692	0.549925	0.571739	0.639044
0.364843	0.551671	0.454951	0.393281	0.370103	0.523666	0.528373	0.459566	0.464644	0.544589	0.540472	0.455685	0.61727	0.633129	0.601769	0.627969	0.615988	0.607363	0.645735	0.548996	0.63938	0.569378	0.59237	0.65221
0.386895	0.569537	0.47218	0.41607	0.392424	0.541943	0.545081	0.478006	0.483344	0.560044	0.556729	0.473925	0.637129	0.650608	0.620833	0.6478	0.635206	0.626714	0.665318	0.568005	0.653068	0.58883	0.613002	0.665376
0.408946	0.587403	0.489409	0.438859	0.414745	0.560219	0.561789	0.496446	0.502045	0.575499	0.572986	0.492166	0.656987	0.668088	0.639896	0.667632	0.654423	0.646064	0.684902	0.587015	0.666755	0.608282	0.633633	0.678542
0.430997	0.605268	0.506638	0.461648	0.437065	0.578496	0.578498	0.514885	0.520745	0.590955	0.589243	0.510407	0.676845	0.685567	0.658959	0.687464	0.673641	0.665414	0.704486	0.606024	0.680443	0.627734	0.654264	0.691708
0.453048	0.623134	0.523866	0.484437	0.459386	0.596772	0.595206	0.533325	0.539445	0.60641	0.6055	0.528647	0.696704	0.703046	0.678023	0.707296	0.692858	0.684764	0.72407	0.625033	0.694131	0.647186	0.674896	0.704874
0.475099	0.641	0.541095	0.507226	0.481707	0.615049	0.611915	0.551765	0.558145	0.621865	0.621757	0.546888	0.716562	0.720525	0.697086	0.727128	0.712076	0.704115	0.743653	0.644042	0.707819	0.666639	0.695527	0.71804
0.49715	0.658866	0.558324	0.530014	0.504028	0.633326	0.628623	0.570205	0.576845	0.63732	0.638014	0.565129	0.73642	0.738004	0.71615	0.74696	0.731293	0.723465	0.763237	0.663052	0.721507	0.686091	0.716158	0.731206
0.519201	0.676731	0.575553	0.552803	0.526349	0.651602	0.645332	0.588644	0.595546	0.652775	0.654271	0.58337	0.756279	0.755483	0.735213	0.766792	0.750511	0.742815	0.782821	0.682061	0.735195	0.705543	0.73679	0.744372
0.541252	0.694597	0.592782	0.575592	0.548669	0.669879	0.66204	0.607084	0.614246	0.66823	0.670528	0.60161	0.776137	0.772962	0.754276	0.786624	0.769728	0.762165	0.802404	0.70107	0.748882	0.724995	0.757421	0.757538
0.563303	0.712463	0.610011	0.598381	0.57099	0.688155	0.678748	0.625524	0.632946	0.683685	0.686785	0.619851	0.795995	0.790441	0.77334	0.806455	0.788946	0.781516	0.821988	0.72008	0.76257	0.744448	0.778052	0.770704
0.585354	0.730329	0.62724	0.62117	0.593311	0.706432	0.695457	0.643964	0.651646	0.699141	0.703042	0.638092	0.815853	0.80792	0.792403	0.826287	0.808163	0.800866	0.841572	0.739089	0.776258	0.7639	0.798684	0.78387
0.607405	0.748194	0.644469	0.643959	0.615632	0.724709	0.712165	0.662404	0.670346	0.714596	0.719299	0.656332	0.835712	0.825399	0.811466	0.846119	0.827381	0.820216	0.861155	0.758098	0.789946	0.783352	0.819315	0.797036
0.629456	0.76606	0.661698	0.666748	0.637952	0.742985	0.728874	0.680843	0.689047	0.730051	0.735556	0.674573	0.85557	0.842878	0.83053	0.865951	0.846598	0.839566	0.880739	0.777107	0.803634	0.802804	0.839946	0.810202
0.651507	0.783926	0.678927	0.689536	0.660273	0.761262	0.745582	0.699283	0.707747	0.745506	0.751813	0.692814	0.875428	0.860357	0.849593	0.885783	0.865816	0.858917	0.900323	0.796117	0.817322	0.822257	0.860578	0.823368
0.673558	0.801792	0.696155	0.712325	0.682594	0.779538	0.762291	0.717723	0.726447	0.760961	0.76807	0.711055	0.895287	0.877836	0.868656	0.905615	0.885033	0.878267	0.919906	0.815126	0.83101	0.841709	0.881209	0.836534
0.695609	0.819657	0.713384	0.735114	0.704915	0.797815	0.778999	0.736163	0.745147	0.776416	0.784327	0.729295	0.915145	0.895315	0.88772	0.925447	0.904251	0.897617	0.93949	0.834135	0.844697	0.861161	0.90184	0.8497
0.71766	0.837523	0.730613	0.757903	0.727235	0.816091	0.795707	0.754602	0.763847	0.791872	0.800584	0.747536	0.935003	0.912795	0.906783	0.945279	0.923468	0.916967	0.959074	0.853144	0.858385	0.880613	0.922472	0.862866
0.739711	0.855389	0.747842	0.780692	0.749556	0.834368	0.812416	0.773042	0.782548	0.807327	0.816841	0.765777	0.954861	0.930274	0.925847	0.96511	0.942686	0.936317	0.978658	0.872154	0.872073	0.900065	0.943103	0.876032
0.761762	0.873255	0.765071	0.803481	0.771877	0.852645	0.829124	0.791482	0.801248	0.822782	0.833098	0.784018	0.97472	0.947753	0.94491	0.984942	0.961903	0.955668	0.998241	0.891163	0.885761	0.919518	0.963734	0.889198
0.783813	0.891121	0.7823	0.82627	0.794198	0.870921	0.845833	0.809922	0.819948	0.838237	0.849355	0.802258	0.994578	0.965232	0.963973	1.00477	0.981121	0.975018	1.01782	0.910172	0.899449	0.93897	0.984366	0.902364
0.805864	0.908986	0.799529	0.849058	0.816519	0.889198	0.862541	0.828362	0.838648	0.853692	0.865612	0.820499	1.01444	0.982711	0.983037	1.02461	1.00034	0.994368	1.03741	0.929181	0.913137	0.958422	1.005	0.91553
0.827915	0.926852	0.816758	0.871847	0.838839	0.907474	0.87925	0.846801	0.857348	0.869147	0.881869	0.83874	1.03429	1.00019	1.0021	1.04444	1.01956	1.01372	1.05699	0.948191	0.926825	0.977874	1.02563	0.928696
0.849966	0.944718	0.833987	0.894636	0.86116	0.925751	0.895958	0.865241	0.876049	0.884603	0.898126	0.85698	1.05415	1.01767	1.02116	1.06427	1.03877	1.03307	1.07658	0.9672	0.940512	0.997327	1.04626	0.941862
0.872017	0.962584	0.851216	0.917425	0.883481	0.944028	0.912666	0.883681	0.894749	0.900058	0.914383	0.875221	1.07401	1.03515	1.04023	1.0841	1.05799	1.05242	1.09616	0.986209	0.9542	1.01678	1.06689	0.955028
0.894068	0.980449	0.868444	0.940214	0.905802	0.962304	0.929375	0.902121	0.913449	0.915513	0.93064	0.893462	1.09387	1.05263	1.05929	1.10393	1.07721	1.07177	1.11574	1.00522	0.967888	1.03623	1.08752	0.968194
0.916119	0.998315	0.885673	0.963003	0.928122	0.980581	0.946083	0.92056	0.932149	0.930968	0.946897	0.911703	1.11373	1.07011	1.07835	1.12377	1.09643	1.09112	1.13533	1.02423	0.981576	1.05568	1.10815	0.98136
0.938171	1.01618	0.902902	0.985792	0.950443	0.998857	0.962792	0.939	0.950849	0.946423	0.963154	0.929943	1.13359	1.08759	1.09742	1.1436	1.11564	1.11047	1.15491	1.04324	0.995264	1.07514	1.12879	0.994526
0.960222	1.03405	0.920131	1.00858	0.972764	1.01713	0.9795	0.95744	0.96955	0.961878	0.979411	0.948184	1.15344	1.10506	1.11648	1.16343	1.13486	1.12982	1.17449	1.06225	1.00895	1.09459	1.14942	1.00769
0.982273	1.05191	0.93736	1.03137	0.995085	1.03541	0.996209	0.97588	0.98825	0.977334	0.995668	0.966425	1.1733	1.12254	1.13554	1.18326	1.15408	1.14917	1.19408	1.08126	1.02264	1.11404	1.17005	1.02086
1.00432	1.06978	0.954589	1.05416	1.01741	1.05369	1.01292	0.994319	1.00695	0.992789	1.01192	0.984665	1.19316	1.14002	1.15461	1.20309	1.1733	1.16852	1.21366	1.10026	1.03633	1.13349	1.19068	1.03402
1.02637	1.08764	0.971818	1.07695	1.03973	1.07196	1.02963	1.01276	1.02565	1.00824	1.02818	1.00291	1.21302	1.1575	1.17367	1.22292	1.19251	1.18787	1.23325	1.11927	1.05002	1.15294	1.21131	1.04719
iRS
-1.203	-0.78238	-0.707318	-1.23132	-1.24393	-0.716497	-0.712517	-0.283687	-0.653934	-0.299513	-0.518557	-0.630673	-0.709202	-0.580596	-0.649876	-0.680669	-0.692267	-0.594431	-1.00823	-0.874998	0.0490248	-0.926438	-0.979377	-0.267351
-1.17843	-0.76196	-0.688147	-1.20618	-1.21854	-0.69714	-0.693973	-0.269761	-0.636573	-0.284954	-0.502198	-0.6136	-0.689976	-0.563178	-0.631848	-0.661493	-0.673383	-0.576733	-0.985247	-0.855021	0.0596387	-0.905106	-0.956976	-0.253777
-1.15386	-0.741541	-0.668975	-1.18103	-1.19314	-0.677783	-0.675428	-0.255834	-0.619211	-0.270395	-0.485839	-0.596526	-0.67075	-0.54576	-0.613821	-0.642317	-0.654499	-0.559035	-0.962263	-0.835043	0.0702526	-0.883774	-0.934574	-0.240203
-1.12929	-0.721122	-0.649804	-1.15589	-1.16774	-0.658427	-0.656884	-0.241908	-0.60185	-0.255835	-0.469481	-0.579453	-0.651524	-0.528342	-0.595793	-0.623141	-0.635615	-0.541338	-0.939279	-0.815066	0.0808666	-0.862443	-0.912173	-0.226629
-1.10472	-0.700702	-0.630633	-1.13075	-1.14235	-0.63907	-0.638339	-0.227982	-0.584489	-0.241276	-0.453122	-0.56238	-0.632298	-0.510923	-0.577766	-0.603964	-0.616731	-0.52364	-0.916294	-0.795089	0.0914805	-0.841111	-0.889772	-0.213055
-1.08015	-0.680283	-0.611462	-1.10561	-1.11695	-0.619714	-0.619794	-0.214056	-0.567128	-0.226717	-0.436764	-0.545306	-0.613072	-0.493505	-0.559738	-0.584788	-0.597848	-0.505942	-0.89331	-0.775112	0.102094	-0.819779	-0.867371	-0.199481
-1.05558	-0.659863	-0.592291	-1.08047	-1.09156	-0.600357	-0.60125	-0.200129	-0.549767	-0.212157	-0.420405	-0.528233	-0.593846	-0.476087	-0.541711	-0.565612	-0.578964	-0.488244	-0.870326	-0.755135	0.112708	-0.798447	-0.844969	-0.185907
-1.03101	-0.639444	-0.57312	-1.05533	-1.06616	-0.581	-0.582705	-0.186203	-0.532406	-0.197598	-0.404046	-0.511159	-0.57462	-0.458669	-0.523684	-0.546436	-0.56008	-0.470547	-0.847342	-0.735157	0.123322	-0.777115	-0.822568	-0.172333
-1.00644	-0.619025	-0.553948	-1.03019	-1.04076	-0.561644	-0.56416	-0.172277	-0.515045	-0.183039	-0.387688	-0.494086	-0.555394	-0.44125	-0.505656	-0.52726	-0.541196	-0.452849	-0.824358	-0.71518	0.133936	-0.755784	-0.800167	-0.158759
-0.981872	-0.598605	-0.534777	-1.00504	-1.01537	-0.542287	-0.545616	-0.158351	-0.497684	-0.168479	-0.371329	-0.477012	-0.536168	-0.423832	-0.487629	-0.508083	-0.522312	-0.435151	-0.801374	-0.695203	0.14455	-0.734452	-0.777766	-0.145185
-0.957302	-0.578186	-0.515606	-0.979903	-0.98997	-0.522931	-0.527071	-0.144424	-0.480322	-0.15392	-0.35497	-0.459939	-0.516942	-0.406414	-0.469601	-0.488907	-0.503429	-0.417453	-0.778389	-0.675226	0.155164	-0.71312	-0.755364	-0.131611
-0.932733	-0.557766	-0.496435	-0.954762	-0.964573	-0.503574	-0.508526	-0.130498	-0.462961	-0.139361	-0.338612	-0.442866	-0.497716	-0.388995	-0.451574	-0.469731	-0.484545	-0.399756	-0.755405	-0.655249	0.165778	-0.691788	-0.732963	-0.118037
-0.908164	-0.537347	-0.477264	-0.92962	-0.939177	-0.484217	-0.489982	-0.116572	-0.4456	-0.124801	-0.322253	-0.425792	-0.47849	-0.371577	-0.433547	-0.450555	-0.465661	-0.382058	-0.732421	-0.635271	0.176392	-0.670456	-0.710562	-0.104463
-0.883595	-0.516928	-0.458093	-0.904479	-0.913781	-0.464861	-0.471437	-0.102645	-0.428239	-0.110242	-0.305895	-0.408719	-0.459265	-0.354159	-0.415519	-0.431378	-0.446777	-0.36436	-0.709437	-0.615294	0.187006	-0.649125	-0.68816	-0.090889
-0.859025	-0.496508	-0.438921	-0.879337	-0.888384	-0.445504	-0.452892	-0.0887192	-0.410878	-0.0956826	-0.289536	-0.391645	-0.440039	-0.336741	-0.397492	-0.412202	-0.427893	-0.346662	-0.686453	-0.595317	0.19762	-0.627793	-0.665759	-0.077315
-0.834456	-0.476089	-0.41975	-0.854196	-0.862988	-0.426148	-0.434348	-0.074793	-0.393517	-0.0811233	-0.273177	-0.374572	-0.420813	-0.319322	-0.379464	-0.393026	-0.40901	-0.328965	-0.663468	-0.57534	0.208234	-0.606461	-0.643358	-0.0637409
-0.809887	-0.45567	-0.400579	-0.829054	-0.837592	-0.406791	-0.415803	-0.0608667	-0.376156	-0.066564	-0.256819	-0.357498	-0.401587	-0.301904	-0.361437	-0.37385	-0.390126	-0.311267	-0.640484	-0.555362	0.218848	-0.585129	-0.620957	-0.0501669
-0.785317	-0.43525	-0.381408	-0.803913	-0.812196	-0.387434	-0.397258	-0.0469404	-0.358794	-0.0520047	-0.24046	-0.340425	-0.382361	-0.284486	-0.343409	-0.354673	-0.371242	-0.293569	-0.6175	-0.535385	0.229462	-0.563798	-0.598555	-0.0365929
-0.760748	-0.414831	-0.362237	-0.778771	-0.786799	-0.368078	-0.378714	-0.0330142	-0.341433	-0.0374453	-0.224101	-0.323352	-0.363135	-0.267067	-0.325382	-0.335497	-0.352358	-0.275871	-0.594516	-0.515408	0.240076	-0.542466	-0.576154	-0.0230189
-0.736179	-0.394411	-0.343065	-0.75363	-0.761403	-0.348721	-0.360169	-0.0190879	-0.324072	-0.022886	-0.207743	-0.306278	-0.343909	-0.249649	-0.307355	-0.316321	-0.333474	-0.258173	-0.571532	-0.495431	0.250689	-0.521134	-0.553753	-0.00944492
-0.711609	-0.373992	-0.323894	-0.728488	-0.736007	-0.329364	-0.341625	-0.00516165	-0.306711	-0.00832668	-0.191384	-0.289205	-0.324683	-0.232231	-0.289327	-0.297145	-0.314591	-0.240476	-0.548547	-0.475454	0.261303	-0.499802	-0.531352	0.00412909
-0.68704	-0.353573	-0.304723	-0.703347	-0.71061	-0.310008	-0.32308	0.00876462	-0.28935	0.00623264	-0.175026	-0.272131	-0.305457	-0.214813	-0.2713	-0.277968	-0.295707	-0.222778	-0.525563	-0.455476	0.271917	-0.47847	-0.50895	0.0177031
-0.662471	-0.333153	-0.285552	-0.678205	-0.685214	-0.290651	-0.304535	0.0226909	-0.271989	0.020792	-0.158667	-0.255058	-0.286231	-0.197394	-0.253272	-0.258792	-0.276823	-0.20508	-0.502579	-0.435499	0.282531	-0.457139	-0.486549	0.0312771
-0.637902	-0.312734	-0.266381	-0.653064	-0.659818	-0.271295	-0.285991	0.0366171	-0.254628	0.0353513	-0.142308	-0.237985	-0.267005	-0.179976	-0.235245	-0.239616	-0.257939	-0.187382	-0.479595	-0.415522	0.293145	-0.435807	-0.464148	0.0448511
-0.613332	-0.292315	-0.24721	-0.627923	-0.634421	-0.251938	-0.267446	0.0505434	-0.237267	0.0499106	-0.12595	-0.220911	-0.247779	-0.162558	-0.217217	-0.22044	-0.239055	-0.169685	-0.456611	-0.395545	0.303759	-0.414475	-0.441746	0.0584251
-0.588763	-0.271895	-0.228038	-0.602781	-0.609025	-0.232581	-0.248901	0.0644697	-0.219905	0.0644699	-0.109591	-0.203838	-0.228553	-0.14514	-0.19919	-0.201263	-0.220172	-0.151987	-0.433627	-0.375567	0.314373	-0.393143	-0.419345	0.0719991
-0.564194	-0.251476	-0.208867	-0.57764	-0.583629	-0.213225	-0.230357	0.0783959	-0.202544	0.0790293	-0.0932325	-0.186764	-0.209328	-0.127721	-0.181163	-0.182087	-0.201288	-0.134289	-0.410642	-0.35559	0.324987	-0.371811	-0.396944	0.0855731
-0.539624	-0.231056	-0.189696	-0.552498	-0.558232	-0.193868	-0.211812	0.0923222	-0.185183	0.0935886	-0.0768738	-0.169691	-0.190102	-0.110303	-0.163135	-0.162911	-0.182404	-0.116591	-0.387658	-0.335613	0.335601	-0.35048	-0.374543	0.0991471
-0.515055	-0.210637	-0.170525	-0.527357	-0.532836	-0.174512	-0.193267	0.106248	-0.167822	0.108148	-0.0605152	-0.152617	-0.170876	-0.0928847	-0.145108	-0.143735	-0.16352	-0.0988936	-0.364674	-0.315636	0.346215	-0.329148	-0.352141	0.112721
-0.490486	-0.190218	-0.151354	-0.502215	-0.50744	-0.155155	-0.174723	0.120175	-0.150461	0.122707	-0.0441566	-0.135544	-0.15165	-0.0754664	-0.12708	-0.124558	-0.144636	-0.0811959	-0.34169	-0.295659	0.356829	-0.307816	-0.32974	0.126295
-0.465916	-0.169798	-0.132183	-0.477074	-0.482043	-0.135798	-0.156178	0.134101	-0.1331	0.137267	-0.0277979	-0.118471	-0.132424	-0.0580482	-0.109053	-0.105382	-0.125753	-0.0634981	-0.318706	-0.275681	0.367443	-0.286484	-0.307339	0.139869
-0.441347	-0.149379	-0.113011	-0.451932	-0.456647	-0.116442	-0.137633	0.148027	-0.115739	0.151826	-0.0114393	-0.101397	-0.113198	-0.0406299	-0.0910256	-0.086206	-0.106869	-0.0458003	-0.295721	-0.255704	0.378057	-0.265152	-0.284938	0.153443
-0.416778	-0.128959	-0.0938401	-0.426791	-0.431251	-0.0970852	-0.119089	0.161954	-0.0983774	0.166385	0.0049193	-0.0843237	-0.093972	-0.0232116	-0.0729981	-0.0670297	-0.0879849	-0.0281026	-0.272737	-0.235727	0.388671	-0.243821	-0.262536	0.167017
-0.392209	-0.10854	-0.074669	-0.401649	-0.405854	-0.0777286	-0.100544	0.17588	-0.0810163	0.180945	0.0212779	-0.0672503	-0.0747461	-0.00579333	-0.0549707	-0.0478535	-0.0691011	-0.0104048	-0.249753	-0.21575	0.399285	-0.222489	-0.240135	0.180591
-0.367639	-0.0881207	-0.0554978	-0.376508	-0.380458	-0.058372	-0.0819996	0.189806	-0.0636552	0.195504	0.0376366	-0.0501769	-0.0555201	0.0116249	-0.0369433	-0.0286772	-0.0502173	0.00729295	-0.226769	-0.195773	0.409898	-0.201157	-0.217734	0.194165
-0.34307	-0.0677013	-0.0363266	-0.351366	-0.355062	-0.0390154	-0.0634549	0.203732	-0.046294	0.210063	0.0539952	-0.0331034	-0.0362942	0.0290432	-0.0189159	-0.009501	-0.0313335	0.0249907	-0.203785	-0.175795	0.420512	-0.179825	-0.195332	0.207739
-0.318501	-0.0472819	-0.0171554	-0.326225	-0.329665	-0.0196588	-0.0449103	0.217659	-0.0289329	0.224623	0.0703538	-0.01603	-0.0170683	0.0464615	-0.000888461	0.00967524	-0.0124497	0.0426885	-0.180801	-0.155818	0.431126	-0.158493	-0.172931	0.221313
-0.293931	-0.0268626	0.00201574	-0.301083	-0.304269	-0.000302148	-0.0263656	0.231585	-0.0115718	0.239182	0.0867124	0.00104342	0.00215764	0.0638798	0.017139	0.0288515	0.00643413	0.0603862	-0.157816	-0.135841	0.44174	-0.137162	-0.15053	0.234887
-0.269362	-0.00644317	0.0211869	-0.275942	-0.278873	0.0190545	-0.00782099	0.245511	0.00578936	0.253741	0.103071	0.0181168	0.0213836	0.0812981	0.0351664	0.0480277	0.0253179	0.078084	-0.134832	-0.115864	0.452354	-0.11583	-0.128129	0.248461
-0.244793	0.0139762	0.0403581	-0.250801	-0.253476	0.0384111	0.0107237	0.259437	0.0231505	0.268301	0.11943	0.0351903	0.0406095	0.0987163	0.0531938	0.067204	0.0442017	0.0957818	-0.111848	-0.0958865	0.462968	-0.0944979	-0.105727	0.262035
-0.220223	0.0343956	0.0595293	-0.225659	-0.22808	0.0577677	0.0292683	0.273364	0.0405116	0.28286	0.135788	0.0522637	0.0598354	0.116135	0.0712212	0.0863802	0.0630855	0.11348	-0.0888638	-0.0759092	0.473582	-0.0731661	-0.0833261	0.275609
-0.195654	0.054815	0.0787005	-0.200518	-0.202684	0.0771243	0.0478129	0.28729	0.0578728	0.297419	0.152147	0.0693371	0.0790613	0.133553	0.0892486	0.105556	0.0819693	0.131177	-0.0658796	-0.055932	0.484196	-0.0518343	-0.0609248	0.289183
-0.171085	0.0752344	0.0978716	-0.175376	-0.177288	0.0964809	0.0663576	0.301216	0.0752339	0.311978	0.168506	0.0864105	0.0982873	0.150971	0.107276	0.124733	0.100853	0.148875	-0.0428954	-0.0359548	0.49481	-0.0305025	-0.0385236	0.302757
-0.146516	0.0956537	0.117043	-0.150235	-0.151891	0.115838	0.0849022	0.315142	0.092595	0.326538	0.184864	0.103484	0.117513	0.168389	0.125303	0.143909	0.119737	0.166573	-0.0199112	-0.0159776	0.505424	-0.00917074	-0.0161223	0.316331
-0.121946	0.116073	0.136214	-0.125093	-0.126495	0.135194	0.103447	0.329069	0.109956	0.341097	0.201223	0.120557	0.136739	0.185808	0.143331	0.163085	0.138621	0.184271	0.00307294	0.00399962	0.516038	0.0121611	0.00627896	0.329905
-0.097377	0.136492	0.155385	-0.0999517	-0.101099	0.154551	0.121992	0.342995	0.127317	0.355656	0.217581	0.137631	0.155965	0.203226	0.161358	0.182261	0.157505	0.201968	0.0260571	0.0239768	0.526652	0.0334929	0.0286802	0.343479
-0.0728077	0.156912	0.174556	-0.0748102	-0.0757022	0.173907	0.140536	0.356921	0.144678	0.370216	0.23394	0.154704	0.175191	0.220644	0.179386	0.201438	0.176388	0.219666	0.0490413	0.0439541	0.537266	0.0548247	0.0510815	0.357053
-0.0482384	0.177331	0.193728	-0.0496688	-0.0503059	0.193264	0.159081	0.370847	0.16204	0.384775	0.250299	0.171778	0.194417	0.238063	0.197413	0.220614	0.195272	0.237364	0.0720255	0.0639313	0.54788	0.0761565	0.0734828	0.370627
-0.0236691	0.197751	0.212899	-0.0245273	-0.0249096	0.212621	0.177625	0.384774	0.179401	0.399334	0.266657	0.188851	0.213643	0.255481	0.215441	0.23979	0.214156	0.255062	0.0950097	0.0839085	0.558494	0.0974883	0.095884	0.384201
0.000900238	0.21817	0.23207	0.000614153	0.000486727	0.231977	0.19617	0.3987	0.196762	0.413894	0.283016	0.205924	0.232869	0.272899	0.233468	0.258966	0.23304	0.272759	0.117994	0.103886	0.569107	0.11882	0.118285	0.397775
0.0254695	0.238589	0.251241	0.0257556	0.025883	0.251334	0.214715	0.412626	0.214123	0.428453	0.299375	0.222998	0.252095	0.290317	0.251495	0.278143	0.251924	0.290457	0.140978	0.123863	0.579721	0.140152	0.140687	0.411349
0.0500388	0.259009	0.270412	0.0508971	0.0512794	0.27069	0.233259	0.426553	0.231484	0.443012	0.315733	0.240071	0.271321	0.307736	0.269523	0.297319	0.270807	0.308155	0.163962	0.14384	0.590335	0.161484	0.163088	0.424923
0.0746081	0.279428	0.289583	0.0760386	0.0766757	0.290047	0.251804	0.440479	0.248845	0.457572	0.332092	0.257145	0.290547	0.325154	0.28755	0.316495	0.289691	0.325853	0.186946	0.163817	0.600949	0.182815	0.185489	0.438497
0.0991774	0.299848	0.308755	0.10118	0.102072	0.309404	0.270349	0.454405	0.266206	0.472131	0.34845	0.274218	0.309772	0.342572	0.305578	0.335671	0.308575	0.34355	0.209931	0.183795	0.611563	0.204147	0.20789	0.452071
0.123747	0.320267	0.327926	0.126321	0.127468	0.32876	0.288893	0.468331	0.283568	0.48669	0.364809	0.291292	0.328998	0.35999	0.323605	0.354848	0.327459	0.361248	0.232915	0.203772	0.622177	0.225479	0.230292	0.465645
0.148316	0.340686	0.347097	0.151463	0.152865	0.348117	0.307438	0.482258	0.300929	0.50125	0.381168	0.308365	0.348224	0.377409	0.341632	0.374024	0.346343	0.378946	0.255899	0.223749	0.632791	0.246811	0.252693	0.479219
0.172885	0.361106	0.366268	0.176604	0.178261	0.367473	0.325983	0.496184	0.31829	0.515809	0.397526	0.325438	0.36745	0.394827	0.35966	0.3932	0.365226	0.396644	0.278883	0.243726	0.643405	0.268143	0.275094	0.492793
0.197455	0.381525	0.385439	0.201746	0.203657	0.38683	0.344527	0.51011	0.335651	0.530368	0.413885	0.342512	0.386676	0.412245	0.377687	0.412376	0.38411	0.414341	0.301867	0.263703	0.654019	0.289474	0.297495	0.506367
0.222024	0.401944	0.40461	0.226887	0.229054	0.406187	0.363072	0.524036	0.353012	0.544928	0.430244	0.359585	0.405902	0.429664	0.395715	0.431553	0.402994	0.432039	0.324852	0.283681	0.664633	0.310806	0.319897	0.519941
0.246593	0.422364	0.423782	0.252029	0.25445	0.425543	0.381617	0.537963	0.370373	0.559487	0.446602	0.376659	0.425128	0.447082	0.413742	0.450729	0.421878	0.449737	0.347836	0.303658	0.675247	0.332138	0.342298	0.533515
0.271163	0.442783	0.442953	0.27717	0.279846	0.4449	0.400161	0.551889	0.387734	0.574046	0.462961	0.393732	0.444354	0.4645	0.43177	0.469905	0.440762	0.467435	0.37082	0.323635	0.685861	0.35347	0.364699	0.547089
0.295732	0.463203	0.462124	0.302312	0.305243	0.464256	0.418706	0.565815	0.405095	0.588606	0.479319	0.410806	0.46358	0.481918	0.449797	0.489081	0.459645	0.485132	0.393804	0.343612	0.696475	0.374802	0.387101	0.560663
0.320301	0.483622	0.481295	0.327453	0.330639	0.483613	0.43725	0.579741	0.422457	0.603165	0.495678	0.427879	0.482806	0.499337	0.467824	0.508258	0.478529	0.50283	0.416788	0.36359	0.707089	0.396133	0.409502	0.574237
0.34487	0.504041	0.500466	0.352595	0.356035	0.50297	0.455795	0.593668	0.439818	0.617724	0.512037	0.444952	0.502032	0.516755	0.485852	0.527434	0.497413	0.520528	0.439772	0.383567	0.717703	0.417465	0.431903	0.587811
0.36944	0.524461	0.519638	0.377736	0.381432	0.522326	0.47434	0.607594	0.457179	0.632284	0.528395	0.462026	0.521258	0.534173	0.503879	0.54661	0.516297	0.538226	0.462757	0.403544	0.728316	0.438797	0.454304	0.601385
0.394009	0.54488	0.538809	0.402878	0.406828	0.541683	0.492884	0.62152	0.47454	0.646843	0.544754	0.479099	0.540484	0.551592	0.521907	0.565786	0.535181	0.555924	0.485741	0.423521	0.73893	0.460129	0.476706	0.614959
0.418578	0.5653	0.55798	0.428019	0.432224	0.56104	0.511429	0.635447	0.491901	0.661402	0.561113	0.496173	0.559709	0.56901	0.539934	0.584962	0.554064	0.573621	0.508725	0.443498	0.749544	0.481461	0.499107	0.628533
0.443148	0.585719	0.577151	0.453161	0.45762	0.580396	0.529974	0.649373	0.509262	0.675962	0.577471	0.513246	0.578935	0.586428	0.557962	0.604139	0.572948	0.591319	0.531709	0.463476	0.760158	0.502792	0.521508	0.642107
0.467717	0.606138	0.596322	0.478302	0.483017	0.599753	0.548518	0.663299	0.526623	0.690521	0.59383	0.53032	0.598161	0.603846	0.575989	0.623315	0.591832	0.609017	0.554693	0.483453	0.770772	0.524124	0.543909	0.655681
0.492286	0.626558	0.615493	0.503444	0.508413	0.619109	0.567063	0.677225	0.543985	0.70508	0.610188	0.547393	0.617387	0.621265	0.594016	0.642491	0.610716	0.626715	0.577678	0.50343	0.781386	0.545456	0.566311	0.669255
0.516856	0.646977	0.634665	0.528585	0.533809	0.638466	0.585608	0.691152	0.561346	0.71964	0.626547	0.564466	0.636613	0.638683	0.612044	0.661667	0.6296	0.644412	0.600662	0.523407	0.792	0.566788	0.588712	0.682829
0.541425	0.667396	0.653836	0.553726	0.559206	0.657823	0.604152	0.705078	0.578707	0.734199	0.642906	0.58154	0.655839	0.656101	0.630071	0.680844	0.648484	0.66211	0.623646	0.543384	0.802614	0.58812	0.611113	0.696403
0.565994	0.687816	0.673007	0.578868	0.584602	0.677179	0.622697	0.719004	0.596068	0.748758	0.659264	0.598613	0.675065	0.673519	0.648099	0.70002	0.667367	0.679808	0.64663	0.563362	0.813228	0.609451	0.633515	0.709977
0.590563	0.708235	0.692178	0.604009	0.609998	0.696536	0.641242	0.73293	0.613429	0.763318	0.675623	0.615687	0.694291	0.690938	0.666126	0.719196	0.686251	0.697506	0.669614	0.583339	0.823842	0.630783	0.655916	0.723551
0.615133	0.728655	0.711349	0.629151	0.635395	0.715892	0.659786	0.746857	0.63079	0.777877	0.691982	0.63276	0.713517	0.708356	0.684153	0.738372	0.705135	0.715203	0.692598	0.603316	0.834456	0.652115	0.678317	0.737125
0.639702	0.749074	0.73052	0.654292	0.660791	0.735249	0.678331	0.760783	0.648151	0.792436	0.70834	0.649833	0.732743	0.725774	0.702181	0.757549	0.724019	0.732901	0.715583	0.623293	0.84507	0.673447	0.700718	0.750699
0.664271	0.769493	0.749692	0.679434	0.686187	0.754606	0.696875	0.774709	0.665512	0.806996	0.724699	0.666907	0.751969	0.743193	0.720208	0.776725	0.742903	0.750599	0.738567	0.643271	0.855684	0.694779	0.72312	0.764273
0.688841	0.789913	0.768863	0.704575	0.711584	0.773962	0.71542	0.788635	0.682874	0.821555	0.741057	0.68398	0.771195	0.760611	0.738236	0.795901	0.761786	0.768297	0.761551	0.663248	0.866298	0.71611	0.745521	0.777847
0.71341	0.810332	0.788034	0.729717	0.73698	0.793319	0.733965	0.802562	0.700235	0.836114	0.757416	0.701054	0.790421	0.778029	0.756263	0.815077	0.78067	0.785994	0.784535	0.683225	0.876912	0.737442	0.767922	0.791421
0.737979	0.830751	0.807205	0.754858	0.762376	0.812675	0.752509	0.816488	0.717596	0.850674	0.773775	0.718127	0.809646	0.795447	0.774291	0.834254	0.799554	0.803692	0.807519	0.703202	0.887525	0.758774	0.790323	0.804995
0.762548	0.851171	0.826376	0.78	0.787773	0.832032	0.771054	0.830414	0.734957	0.865233	0.790133	0.735201	0.828872	0.812866	0.792318	0.85343	0.818438	0.82139	0.830504	0.723179	0.898139	0.780106	0.812725	0.818569
0.787118	0.87159	0.845548	0.805141	0.813169	0.851389	0.789599	0.84434	0.752318	0.879792	0.806492	0.752274	0.848098	0.830284	0.810345	0.872606	0.837322	0.839088	0.853488	0.743157	0.908753	0.801438	0.835126	0.832143
0.811687	0.89201	0.864719	0.830283	0.838565	0.870745	0.808143	0.858267	0.769679	0.894352	0.822851	0.769347	0.867324	0.847702	0.828373	0.891782	0.856205	0.856785	0.876472	0.763134	0.919367	0.822769	0.857527	0.845717
0.836256	0.912429	0.88389	0.855424	0.863962	0.890102	0.826688	0.872193	0.78704	0.908911	0.839209	0.786421	0.88655	0.865121	0.8464	0.910959	0.875089	0.874483	0.899456	0.783111	0.929981	0.844101	0.879929	0.859291
0.860826	0.932848	0.903061	0.880566	0.889358	0.909458	0.845233	0.886119	0.804402	0.92347	0.855568	0.803494	0.905776	0.882539	0.864428	0.930135	0.893973	0.892181	0.92244	0.803088	0.940595	0.865433	0.90233	0.872865
0.885395	0.953268	0.922232	0.905707	0.914754	0.928815	0.863777	0.900046	0.821763	0.938029	0.871926	0.820568	0.925002	0.899957	0.882455	0.949311	0.912857	0.909879	0.945424	0.823065	0.951209	0.886765	0.924731	0.886439
0.909964	0.973687	0.941403	0.930848	0.940151	0.948172	0.882322	0.913972	0.839124	0.952589	0.888285	0.837641	0.944228	0.917375	0.900482	0.968487	0.931741	0.927577	0.968409	0.843043	0.961823	0.908097	0.947132	0.900013
0.934534	0.994107	0.960575	0.95599	0.965547	0.967528	0.900867	0.927898	0.856485	0.967148	0.904644	0.854715	0.963454	0.934794	0.91851	0.987664	0.950624	0.945274	0.991393	0.86302	0.972437	0.929428	0.969534	0.913588
0.959103	1.01453	0.979746	0.981131	0.990943	0.986885	0.919411	0.941824	0.873846	0.981707	0.921002	0.871788	0.98268	0.952212	0.936537	1.00684	0.969508	0.962972	1.01438	0.882997	0.983051	0.95076	0.991935	0.927162
0.983672	1.03495	0.998917	1.00627	1.01634	1.00624	0.937956	0.955751	0.891207	0.996267	0.937361	0.888861	1.00191	0.96963	0.954565	1.02602	0.988392	0.98067	1.03736	0.902974	0.993665	0.972092	1.01434	0.940736
1.00824	1.05536	1.01809	1.03141	1.04174	1.0256	0.9565	0.969677	0.908568	1.01083	0.95372	0.905935	1.02113	0.987048	0.972592	1.04519	1.00728	0.998368	1.06035	0.922952	1.00428	0.993424	1.03674	0.95431
1.03281	1.07578	1.03726	1.05656	1.06713	1.04495	0.975045	0.983603	0.92593	1.02539	0.970078	0.923008	1.04036	1.00447	0.99062	1.06437	1.02616	1.01607	1.08333	0.942929	1.01489	1.01476	1.05914	0.967884
1.05738	1.0962	1.05643	1.0817	1.09253	1.06431	0.99359	0.997529	0.943291	1.03994	0.986437	0.940082	1.05958	1.02189	1.00865	1.08354	1.04504	1.03376	1.10631	0.962906	1.02551	1.03609	1.08154	0.981458
1.08195	1.11662	1.0756	1.10684	1.11792	1.08367	1.01213	1.01146	0.960652	1.0545	1.0028	0.957155	1.07881	1.0393	1.02667	1.10272	1.06393	1.05146	1.1293	0.982883	1.03612	1.05742	1.10394	0.995032
1.10652	1.13704	1.09477	1.13198	1.14332	1.10302	1.03068	1.02538	0.978013	1.06906	1.01915	0.974229	1.09804	1.05672	1.0447	1.1219	1.08281	1.06916	1.15228	1.00286	1.04673	1.07875	1.12634	1.00861
1.13109	1.15746	1.11394	1.15712	1.16872	1.12238	1.04922	1.03931	0.995374	1.08362	1.03551	0.991302	1.11726	1.07414	1.06273	1.14107	1.10169	1.08686	1.17527	1.02284	1.05735	1.10008	1.14874	1.02218
1.15566	1.17788	1.13312	1.18226	1.19411	1.14174	1.06777	1.05323	1.01274	1.09818	1.05187	1.00838	1.13649	1.09156	1.08076	1.16025	1.12058	1.10455	1.19825	1.04281	1.06796	1.12141	1.17115	1.03575
1.18023	1.1983	1.15229	1.2074	1.21951	1.16109	1.08631	1.06716	1.0301	1.11274	1.06823	1.02545	1.15571	1.10898	1.09878	1.17943	1.13946	1.12225	1.22123	1.06279	1.07858	1.14275	1.19355	1.04933
1.2048	1.21872	1.17146	1.23255	1.24491	1.18045	1.10486	1.08109	1.04746	1.1273	1.08459	1.04252	1.17494	1.12639	1.11681	1.1986	1.15835	1.13995	1.24422	1.08277	1.08919	1.16408	1.21595	1.0629
1.22937	1.23914	1.19063	1.25769	1.2703	1.19981	1.1234	1.09501	1.06482	1.14186	1.10095	1.0596	1.19416	1.14381	1.13484	1.21778	1.17723	1.15765	1.2672	1.10275	1.0998	1.18541	1.23835	1.07648
iPE
-1.14666	-1.14035	-1.09261	-1.149	-1.13703	-1.09999	-0.939385	-0.878664	-0.907979	-0.928514	-0.909147	-0.915008	-1.16997	-1.17566	-1.1738	-1.17193	-1.1648	-1.18155	-1.29724	-1.13273	-1.18228	-1.22916	-1.29519	-1.12236
-1.12788	-1.12026	-1.07306	-1.12977	-1.11902	-1.08029	-0.923589	-0.863055	-0.892073	-0.91445	-0.893761	-0.89896	-1.14633	-1.15218	-1.15009	-1.14826	-1.14127	-1.15768	-1.27103	-1.10975	-1.16394	-1.20433	-1.26903	-1.10124
-1.10909	-1.10018	-1.0535	-1.11054	-1.101	-1.06058	-0.907793	-0.847446	-0.876167	-0.900386	-0.878376	-0.882912	-1.1227	-1.12871	-1.12638	-1.12458	-1.11774	-1.13381	-1.24483	-1.08677	-1.1456	-1.1795	-1.24286	-1.08013
-1.0903	-1.08009	-1.03395	-1.09131	-1.08299	-1.04088	-0.891997	-0.831838	-0.860261	-0.886323	-0.862991	-0.866864	-1.09906	-1.10523	-1.10266	-1.10091	-1.0942	-1.10994	-1.21862	-1.06379	-1.12726	-1.15467	-1.2167	-1.05902
-1.07152	-1.06001	-1.01439	-1.07208	-1.06497	-1.02117	-0.876201	-0.816229	-0.844355	-0.872259	-0.847606	-0.850816	-1.07543	-1.08176	-1.07895	-1.07723	-1.07067	-1.08607	-1.19241	-1.0408	-1.10893	-1.12983	-1.19053	-1.03791
-1.05273	-1.03992	-0.994836	-1.05284	-1.04696	-1.00147	-0.860406	-0.80062	-0.828449	-0.858195	-0.832221	-0.834768	-1.05179	-1.05828	-1.05524	-1.05356	-1.04714	-1.0622	-1.16621	-1.01782	-1.09059	-1.105	-1.16437	-1.01679
-1.03394	-1.01984	-0.975281	-1.03361	-1.02895	-0.981767	-0.84461	-0.785011	-0.812543	-0.844132	-0.816836	-0.81872	-1.02816	-1.03481	-1.03152	-1.02988	-1.02361	-1.03833	-1.14	-0.994843	-1.07225	-1.08017	-1.1382	-0.995681
-1.01516	-0.999753	-0.955726	-1.01438	-1.01093	-0.962063	-0.828814	-0.769402	-0.796637	-0.830068	-0.801451	-0.802672	-1.00452	-1.01133	-1.00781	-1.0062	-1.00008	-1.01446	-1.11379	-0.971862	-1.05392	-1.05534	-1.11204	-0.974569
-0.996369	-0.979668	-0.936172	-0.995149	-0.992916	-0.942359	-0.813018	-0.753793	-0.780731	-0.816005	-0.786066	-0.786624	-0.980885	-0.987855	-0.984097	-0.982529	-0.976548	-0.990589	-1.08758	-0.948881	-1.03558	-1.03051	-1.08587	-0.953457
-0.977582	-0.959583	-0.916617	-0.975917	-0.974901	-0.922655	-0.797222	-0.738184	-0.764825	-0.801941	-0.770681	-0.770576	-0.957249	-0.96438	-0.960384	-0.958854	-0.953016	-0.96672	-1.06138	-0.9259	-1.01724	-1.00568	-1.0597	-0.932344
-0.958796	-0.939498	-0.897062	-0.956685	-0.956886	-0.902951	-0.781426	-0.722575	-0.748919	-0.787877	-0.755295	-0.754528	-0.933613	-0.940904	-0.936671	-0.935179	-0.929485	-0.94285	-1.03517	-0.902919	-0.998907	-0.980845	-1.03354	-0.911232
-0.940009	-0.919413	-0.877507	-0.937454	-0.938871	-0.883247	-0.76563	-0.706966	-0.733013	-0.773814	-0.73991	-0.73848	-0.909977	-0.917429	-0.912958	-0.911503	-0.905954	-0.91898	-1.00896	-0.879938	-0.98057	-0.956014	-1.00737	-0.89012
-0.921222	-0.899328	-0.857952	-0.918222	-0.920856	-0.863543	-0.749834	-0.691357	-0.717107	-0.75975	-0.724525	-0.722432	-0.886341	-0.893953	-0.889245	-0.887828	-0.882423	-0.895111	-0.982757	-0.856957	-0.962233	-0.931182	-0.981208	-0.869007
-0.902435	-0.879243	-0.838397	-0.89899	-0.902842	-0.843839	-0.734039	-0.675749	-0.701201	-0.745686	-0.70914	-0.706384	-0.862706	-0.870478	-0.865531	-0.864152	-0.858891	-0.871241	-0.95655	-0.833976	-0.943896	-0.906351	-0.955042	-0.847895
-0.883648	-0.859158	-0.818843	-0.879758	-0.884827	-0.824135	-0.718243	-0.66014	-0.685295	-0.731623	-0.693755	-0.690336	-0.83907	-0.847002	-0.841818	-0.840477	-0.83536	-0.847371	-0.930344	-0.810995	-0.92556	-0.881519	-0.928876	-0.826783
-0.864861	-0.839073	-0.799288	-0.860526	-0.866812	-0.804431	-0.702447	-0.644531	-0.669389	-0.717559	-0.67837	-0.674288	-0.815434	-0.823527	-0.818105	-0.816801	-0.811829	-0.823502	-0.904137	-0.788014	-0.907223	-0.856688	-0.902711	-0.80567
-0.846074	-0.818988	-0.779733	-0.841294	-0.848797	-0.784728	-0.686651	-0.628922	-0.653483	-0.703495	-0.662985	-0.65824	-0.791798	-0.800051	-0.794392	-0.793126	-0.788298	-0.799632	-0.87793	-0.765033	-0.888886	-0.831856	-0.876545	-0.784558
-0.827287	-0.798903	-0.760178	-0.822062	-0.830782	-0.765024	-0.670855	-0.613313	-0.637577	-0.689432	-0.6476	-0.642192	-0.768163	-0.776575	-0.770679	-0.769451	-0.764766	-0.775763	-0.851723	-0.742052	-0.870549	-0.807025	-0.85038	-0.763446
-0.8085	-0.778818	-0.740623	-0.80283	-0.812768	-0.74532	-0.655059	-0.597704	-0.621671	-0.675368	-0.632214	-0.626144	-0.744527	-0.7531	-0.746965	-0.745775	-0.741235	-0.751893	-0.825516	-0.719071	-0.852212	-0.782193	-0.824214	-0.742333
-0.789713	-0.758733	-0.721069	-0.783598	-0.794753	-0.725616	-0.639263	-0.582095	-0.605765	-0.661304	-0.616829	-0.610096	-0.720891	-0.729624	-0.723252	-0.7221	-0.717704	-0.728023	-0.799309	-0.69609	-0.833875	-0.757361	-0.798049	-0.721221
-0.770926	-0.738648	-0.701514	-0.764367	-0.776738	-0.705912	-0.623468	-0.566486	-0.589859	-0.647241	-0.601444	-0.594048	-0.697255	-0.706149	-0.699539	-0.698424	-0.694172	-0.704154	-0.773102	-0.673109	-0.815539	-0.73253	-0.771883	-0.700109
-0.752139	-0.718563	-0.681959	-0.745135	-0.758723	-0.686208	-0.607672	-0.550877	-0.573953	-0.633177	-0.586059	-0.578	-0.67362	-0.682673	-0.675826	-0.674749	-0.670641	-0.680284	-0.746896	-0.650128	-0.797202	-0.707698	-0.745718	-0.678996
-0.733352	-0.698478	-0.662404	-0.725903	-0.740708	-0.666504	-0.591876	-0.535268	-0.558047	-0.619113	-0.570674	-0.561952	-0.649984	-0.659198	-0.652113	-0.651074	-0.64711	-0.656415	-0.720689	-0.627147	-0.778865	-0.682867	-0.719552	-0.657884
-0.714566	-0.678393	-0.642849	-0.706671	-0.722694	-0.6468	-0.57608	-0.51966	-0.542141	-0.60505	-0.555289	-0.545904	-0.626348	-0.635722	-0.628399	-0.627398	-0.623579	-0.632545	-0.694482	-0.604166	-0.760528	-0.658035	-0.693387	-0.636771
-0.695779	-0.658308	-0.623295	-0.687439	-0.704679	-0.627096	-0.560284	-0.504051	-0.526235	-0.590986	-0.539904	-0.529856	-0.602712	-0.612247	-0.604686	-0.603723	-0.600047	-0.608675	-0.668275	-0.581185	-0.742191	-0.633204	-0.667221	-0.615659
-0.676992	-0.638223	-0.60374	-0.668207	-0.686664	-0.607392	-0.544488	-0.488442	-0.510329	-0.576923	-0.524519	-0.513808	-0.579076	-0.588771	-0.580973	-0.580047	-0.576516	-0.584806	-0.642068	-0.558204	-0.723854	-0.608372	-0.641056	-0.594547
-0.658205	-0.618138	-0.584185	-0.648975	-0.668649	-0.587689	-0.528692	-0.472833	-0.494423	-0.562859	-0.509134	-0.49776	-0.555441	-0.565295	-0.55726	-0.556372	-0.552985	-0.560936	-0.615861	-0.535223	-0.705517	-0.583541	-0.61489	-0.573434
-0.639418	-0.598053	-0.56463	-0.629743	-0.650634	-0.567985	-0.512896	-0.457224	-0.478517	-0.548795	-0.493748	-0.481712	-0.531805	-0.54182	-0.533547	-0.532697	-0.529454	-0.537066	-0.589654	-0.512242	-0.687181	-0.558709	-0.588725	-0.552322
-0.620631	-0.577967	-0.545075	-0.610511	-0.63262	-0.548281	-0.497101	-0.441615	-0.462611	-0.534732	-0.478363	-0.465664	-0.508169	-0.518344	-0.509834	-0.509021	-0.505922	-0.513197	-0.563447	-0.489261	-0.668844	-0.533878	-0.562559	-0.53121
-0.601844	-0.557882	-0.52552	-0.591279	-0.614605	-0.528577	-0.481305	-0.426006	-0.446705	-0.520668	-0.462978	-0.449616	-0.484533	-0.494869	-0.48612	-0.485346	-0.482391	-0.489327	-0.537241	-0.46628	-0.650507	-0.509046	-0.536393	-0.510097
-0.583057	-0.537797	-0.505966	-0.572048	-0.59659	-0.508873	-0.465509	-0.410397	-0.430799	-0.506604	-0.447593	-0.433568	-0.460898	-0.471393	-0.462407	-0.46167	-0.45886	-0.465458	-0.511034	-0.443299	-0.63217	-0.484215	-0.510228	-0.488985
-0.56427	-0.517712	-0.486411	-0.552816	-0.578575	-0.489169	-0.449713	-0.394788	-0.414893	-0.492541	-0.432208	-0.41752	-0.437262	-0.447918	-0.438694	-0.437995	-0.435328	-0.441588	-0.484827	-0.420318	-0.613833	-0.459383	-0.484062	-0.467873
-0.545483	-0.497627	-0.466856	-0.533584	-0.56056	-0.469465	-0.433917	-0.379179	-0.398987	-0.478477	-0.416823	-0.401472	-0.413626	-0.424442	-0.414981	-0.41432	-0.411797	-0.417718	-0.45862	-0.397337	-0.595496	-0.434552	-0.457897	-0.44676
-0.526696	-0.477542	-0.447301	-0.514352	-0.542546	-0.449761	-0.418121	-0.363571	-0.383081	-0.464413	-0.401438	-0.385424	-0.38999	-0.400967	-0.391268	-0.390644	-0.388266	-0.393849	-0.432413	-0.374356	-0.57716	-0.40972	-0.431731	-0.425648
-0.507909	-0.457457	-0.427746	-0.49512	-0.524531	-0.430057	-0.402325	-0.347962	-0.367175	-0.45035	-0.386053	-0.369376	-0.366354	-0.377491	-0.367554	-0.366969	-0.364735	-0.369979	-0.406206	-0.351375	-0.558823	-0.384889	-0.405566	-0.404536
-0.489122	-0.437372	-0.408192	-0.475888	-0.506516	-0.410353	-0.386529	-0.332353	-0.351269	-0.436286	-0.370668	-0.353328	-0.342719	-0.354015	-0.343841	-0.343293	-0.341203	-0.346109	-0.379999	-0.328394	-0.540486	-0.360057	-0.3794	-0.383423
-0.470336	-0.417287	-0.388637	-0.456656	-0.488501	-0.390649	-0.370734	-0.316744	-0.335363	-0.422222	-0.355282	-0.33728	-0.319083	-0.33054	-0.320128	-0.319618	-0.317672	-0.32224	-0.353793	-0.305413	-0.522149	-0.335226	-0.353235	-0.362311
-0.451549	-0.397202	-0.369082	-0.437424	-0.470486	-0.370946	-0.354938	-0.301135	-0.319457	-0.408159	-0.339897	-0.321232	-0.295447	-0.307064	-0.296415	-0.295943	-0.294141	-0.29837	-0.327586	-0.282432	-0.503812	-0.310394	-0.327069	-0.341199
-0.432762	-0.377117	-0.349527	-0.418192	-0.452472	-0.351242	-0.339142	-0.285526	-0.303551	-0.394095	-0.324512	-0.305184	-0.271811	-0.283589	-0.272702	-0.272267	-0.27061	-0.274501	-0.301379	-0.259451	-0.485475	-0.285563	-0.300904	-0.320086
-0.413975	-0.357032	-0.329972	-0.39896	-0.434457	-0.331538	-0.323346	-0.269917	-0.287645	-0.380031	-0.309127	-0.289136	-0.248176	-0.260113	-0.248988	-0.248592	-0.247078	-0.250631	-0.275172	-0.23647	-0.467138	-0.260731	-0.274738	-0.298974
-0.395188	-0.336947	-0.310417	-0.379729	-0.416442	-0.311834	-0.30755	-0.254308	-0.271739	-0.365968	-0.293742	-0.273088	-0.22454	-0.236638	-0.225275	-0.224916	-0.223547	-0.226761	-0.248965	-0.213489	-0.448802	-0.235899	-0.248573	-0.277862
-0.376401	-0.316862	-0.290863	-0.360497	-0.398427	-0.29213	-0.291754	-0.238699	-0.255833	-0.351904	-0.278357	-0.25704	-0.200904	-0.213162	-0.201562	-0.201241	-0.200016	-0.202892	-0.222758	-0.190508	-0.430465	-0.211068	-0.222407	-0.256749
-0.357614	-0.296777	-0.271308	-0.341265	-0.380412	-0.272426	-0.275958	-0.22309	-0.239927	-0.337841	-0.262972	-0.240992	-0.177268	-0.189687	-0.177849	-0.177566	-0.176485	-0.179022	-0.196551	-0.167527	-0.412128	-0.186236	-0.196242	-0.235637
-0.338827	-0.276692	-0.251753	-0.322033	-0.362398	-0.252722	-0.260163	-0.207482	-0.224021	-0.323777	-0.247587	-0.224944	-0.153633	-0.166211	-0.154136	-0.15389	-0.152953	-0.155153	-0.170345	-0.144547	-0.393791	-0.161405	-0.170076	-0.214525
-0.32004	-0.256607	-0.232198	-0.302801	-0.344383	-0.233018	-0.244367	-0.191873	-0.208115	-0.309713	-0.232202	-0.208896	-0.129997	-0.142735	-0.130423	-0.130215	-0.129422	-0.131283	-0.144138	-0.121566	-0.375454	-0.136573	-0.14391	-0.193412
-0.301253	-0.236522	-0.212643	-0.283569	-0.326368	-0.213314	-0.228571	-0.176264	-0.192209	-0.29565	-0.216816	-0.192848	-0.106361	-0.11926	-0.106709	-0.106539	-0.105891	-0.107413	-0.117931	-0.0985846	-0.357117	-0.111742	-0.117745	-0.1723
-0.282466	-0.216437	-0.193089	-0.264337	-0.308353	-0.19361	-0.212775	-0.160655	-0.176303	-0.281586	-0.201431	-0.1768	-0.0827252	-0.0957844	-0.0829962	-0.0828639	-0.0823594	-0.0835437	-0.091724	-0.0756036	-0.33878	-0.0869103	-0.0915794	-0.151188
-0.263679	-0.196352	-0.173534	-0.245105	-0.290338	-0.173907	-0.196979	-0.145046	-0.160397	-0.267522	-0.186046	-0.160752	-0.0590894	-0.0723088	-0.059283	-0.0591885	-0.0588282	-0.059674	-0.0655172	-0.0526226	-0.320444	-0.0620788	-0.0654138	-0.130075
-0.244892	-0.176267	-0.153979	-0.225873	-0.272324	-0.154203	-0.181183	-0.129437	-0.144491	-0.253459	-0.170661	-0.144704	-0.0354537	-0.0488332	-0.0355698	-0.0355131	-0.0352969	-0.0358044	-0.0393103	-0.0296416	-0.302107	-0.0372473	-0.0392483	-0.108963
-0.226106	-0.156182	-0.134424	-0.206642	-0.254309	-0.134499	-0.165387	-0.113828	-0.128585	-0.239395	-0.155276	-0.128656	-0.0118179	-0.0253577	-0.0118566	-0.0118377	-0.0117656	-0.0119348	-0.0131034	-0.00666065	-0.28377	-0.0124158	-0.0130828	-0.0878505
-0.207319	-0.136097	-0.114869	-0.18741	-0.236294	-0.114795	-0.149591	-0.0982192	-0.112679	-0.225331	-0.139891	-0.112608	0.0118179	-0.00188214	0.0118566	0.0118377	0.0117656	0.0119348	0.0131034	0.0163203	-0.265433	0.0124158	0.0130828	-0.0667382
-0.188532	-0.116012	-0.0953145	-0.168178	-0.218279	-0.0950909	-0.133796	-0.0826103	-0.0967734	-0.211268	-0.124506	-0.0965604	0.0354537	0.0215934	0.0355698	0.0355131	0.0352969	0.0358044	0.0393103	0.0393013	-0.247096	0.0372473	0.0392483	-0.0456258
-0.169745	-0.095927	-0.0757597	-0.148946	-0.200264	-0.075387	-0.118	-0.0670014	-0.0808674	-0.197204	-0.109121	-0.0805124	0.0590894	0.045069	0.059283	0.0591885	0.0588282	0.059674	0.0655172	0.0622823	-0.228759	0.0620788	0.0654138	-0.0245135
-0.150958	-0.075842	-0.0562049	-0.129714	-0.18225	-0.0556831	-0.102204	-0.0513925	-0.0649614	-0.18314	-0.0937355	-0.0644644	0.0827252	0.0685445	0.0829962	0.0828639	0.0823594	0.0835437	0.091724	0.0852632	-0.210423	0.0869103	0.0915794	-0.00340112
-0.132171	-0.055757	-0.0366501	-0.110482	-0.164235	-0.0359792	-0.086408	-0.0357836	-0.0490554	-0.169077	-0.0783504	-0.0484164	0.106361	0.0920201	0.106709	0.106539	0.105891	0.107413	0.117931	0.108244	-0.192086	0.111742	0.117745	0.0177112
-0.113384	-0.035672	-0.0170953	-0.0912502	-0.14622	-0.0162753	-0.0706121	-0.0201747	-0.0331494	-0.155013	-0.0629653	-0.0323684	0.129997	0.115496	0.130423	0.130215	0.129422	0.131283	0.144138	0.131225	-0.173749	0.136573	0.14391	0.0388236
-0.0945971	-0.015587	0.00245955	-0.0720183	-0.128205	0.00342863	-0.0548162	-0.00456578	-0.0172434	-0.140949	-0.0475802	-0.0163204	0.153633	0.138971	0.154136	0.15389	0.152953	0.155153	0.170345	0.154206	-0.155412	0.161405	0.170076	0.0599359
-0.0758102	0.00449806	0.0220144	-0.0527864	-0.11019	0.0231325	-0.0390204	0.0110431	-0.00133743	-0.126886	-0.0321951	-0.000272414	0.177268	0.162447	0.177849	0.177566	0.176485	0.179022	0.196551	0.177187	-0.137075	0.186236	0.196242	0.0810483
-0.0570233	0.0245831	0.0415692	-0.0335545	-0.0921756	0.0428364	-0.0232245	0.026652	0.0145686	-0.112822	-0.01681	0.0157756	0.200904	0.185922	0.201562	0.201241	0.200016	0.202892	0.222758	0.200168	-0.118738	0.211068	0.222407	0.102161
-0.0382364	0.0446681	0.061124	-0.0143226	-0.0741608	0.0625403	-0.00742863	0.0422609	0.0304745	-0.0987585	-0.00142484	0.0318236	0.22454	0.209398	0.225275	0.224916	0.223547	0.226761	0.248965	0.223149	-0.100401	0.235899	0.248573	0.123273
-0.0194494	0.0647531	0.0806788	0.00490931	-0.056146	0.0822442	0.00836724	0.0578698	0.0463805	-0.0846948	0.0139603	0.0478716	0.248176	0.232873	0.248988	0.248592	0.247078	0.250631	0.275172	0.24613	-0.0820646	0.260731	0.274738	0.144385
-0.000662509	0.0848381	0.100234	0.0241412	-0.0381312	0.101948	0.0241631	0.0734787	0.0622865	-0.0706312	0.0293454	0.0639195	0.271811	0.256349	0.272702	0.272267	0.27061	0.274501	0.301379	0.269111	-0.0637277	0.285563	0.300904	0.165498
0.0181244	0.104923	0.119788	0.0433731	-0.0201164	0.121652	0.039959	0.0890876	0.0781925	-0.0565675	0.0447305	0.0799675	0.295447	0.279825	0.296415	0.295943	0.294141	0.29837	0.327586	0.292092	-0.0453909	0.310394	0.327069	0.18661
0.0369113	0.125008	0.139343	0.062605	-0.00210156	0.141356	0.0557548	0.104697	0.0940985	-0.0425039	0.0601156	0.0960155	0.319083	0.3033	0.320128	0.319618	0.317672	0.32224	0.353793	0.315073	-0.027054	0.335226	0.353235	0.207722
0.0556983	0.145093	0.158898	0.0818369	0.0159132	0.16106	0.0715507	0.120305	0.110004	-0.0284402	0.0755007	0.112064	0.342719	0.326776	0.343841	0.343293	0.341203	0.346109	0.379999	0.338054	-0.0087172	0.360057	0.3794	0.228835
0.0744852	0.165178	0.178453	0.101069	0.033928	0.180764	0.0873466	0.135914	0.12591	-0.0143766	0.0908858	0.128112	0.366354	0.350251	0.367554	0.366969	0.364735	0.369979	0.406206	0.361035	0.00961965	0.384889	0.405566	0.249947
0.0932721	0.185263	0.198008	0.120301	0.0519428	0.200468	0.103142	0.151523	0.141816	-0.000312942	0.106271	0.144159	0.38999	0.373727	0.391268	0.390644	0.388266	0.393849	0.432413	0.384016	0.0279565	0.40972	0.431731	0.271059
0.112059	0.205348	0.217563	0.139533	0.0699576	0.220172	0.118938	0.167132	0.157722	0.0137507	0.121656	0.160207	0.413626	0.397202	0.414981	0.41432	0.411797	0.417718	0.45862	0.406997	0.0462933	0.434552	0.457897	0.292172
0.130846	0.225433	0.237117	0.158764	0.0879724	0.239875	0.134734	0.182741	0.173628	0.0278144	0.137041	0.176255	0.437262	0.420678	0.438694	0.437995	0.435328	0.441588	0.484827	0.429978	0.0646302	0.459383	0.484062	0.313284
0.149633	0.245518	0.256672	0.177996	0.105987	0.259579	0.15053	0.19835	0.189534	0.041878	0.152426	0.192303	0.460898	0.444153	0.462407	0.46167	0.45886	0.465458	0.511034	0.452959	0.082967	0.484215	0.510228	0.334396
0.16842	0.265603	0.276227	0.197228	0.124002	0.279283	0.166326	0.213959	0.20544	0.0559417	0.167811	0.208351	0.484533	0.467629	0.48612	0.485346	0.482391	0.489327	0.537241	0.47594	0.101304	0.509046	0.536393	0.355509
0.187207	0.285688	0.295782	0.21646	0.142017	0.298987	0.182122	0.229568	0.221346	0.0700053	0.183197	0.224399	0.508169	0.491105	0.509834	0.509021	0.505922	0.513197	0.563447	0.498921	0.119641	0.533878	0.562559	0.376621
0.205994	0.305773	0.315337	0.235692	0.160032	0.318691	0.197918	0.245177	0.237252	0.0840689	0.198582	0.240447	0.531805	0.51458	0.533547	0.532697	0.529454	0.537066	0.589654	0.521902	0.137978	0.558709	0.588725	0.397733
0.224781	0.325858	0.334891	0.254924	0.178046	0.338395	0.213714	0.260786	0.253158	0.0981326	0.213967	0.256495	0.555441	0.538056	0.55726	0.556372	0.552985	0.560936	0.615861	0.544883	0.156314	0.583541	0.61489	0.418846
0.243567	0.345943	0.354446	0.274156	0.196061	0.358099	0.229509	0.276394	0.269064	0.112196	0.229352	0.272543	0.579076	0.561531	0.580973	0.580047	0.576516	0.584806	0.642068	0.567864	0.174651	0.608372	0.641056	0.439958
0.262354	0.366028	0.374001	0.293388	0.214076	0.377803	0.245305	0.292003	0.28497	0.12626	0.244737	0.288591	0.602712	0.585007	0.604686	0.603723	0.600047	0.608675	0.668275	0.590845	0.192988	0.633204	0.667221	0.46107
0.281141	0.386113	0.393556	0.31262	0.232091	0.397507	0.261101	0.307612	0.300876	0.140324	0.260122	0.304639	0.626348	0.608482	0.628399	0.627398	0.623579	0.632545	0.694482	0.613826	0.211325	0.658035	0.693387	0.482183
0.299928	0.406198	0.413111	0.331852	0.250106	0.417211	0.276897	0.323221	0.316782	0.154387	0.275507	0.320687	0.649984	0.631958	0.652113	0.651074	0.64711	0.656415	0.720689	0.636807	0.229662	0.682867	0.719552	0.503295
0.318715	0.426283	0.432665	0.351083	0.26812	0.436915	0.292693	0.33883	0.332688	0.168451	0.290892	0.336735	0.67362	0.655433	0.675826	0.674749	0.670641	0.680284	0.746896	0.659788	0.247999	0.707698	0.745718	0.524408
0.337502	0.446368	0.45222	0.370315	0.286135	0.456618	0.308489	0.354439	0.348594	0.182514	0.306277	0.352783	0.697255	0.678909	0.699539	0.698424	0.694172	0.704154	0.773102	0.682769	0.266336	0.73253	0.771883	0.54552
0.356289	0.466453	0.471775	0.389547	0.30415	0.476322	0.324285	0.370048	0.3645	0.196578	0.321663	0.368831	0.720891	0.702385	0.723252	0.7221	0.717704	0.728023	0.799309	0.70575	0.284672	0.757361	0.798049	0.566632
0.375076	0.486539	0.49133	0.408779	0.322165	0.496026	0.34008	0.385657	0.380406	0.210642	0.337048	0.384879	0.744527	0.72586	0.746965	0.745775	0.741235	0.751893	0.825516	0.728731	0.303009	0.782193	0.824214	0.587745
0.393863	0.506624	0.510885	0.428011	0.34018	0.51573	0.355876	0.401266	0.396312	0.224705	0.352433	0.400927	0.768163	0.749336	0.770679	0.769451	0.764766	0.775763	0.851723	0.751712	0.321346	0.807025	0.85038	0.608857
0.41265	0.526709	0.53044	0.447243	0.358194	0.535434	0.371672	0.416875	0.412218	0.238769	0.367818	0.416975	0.791798	0.772811	0.794392	0.793126	0.788298	0.799632	0.87793	0.774692	0.339683	0.831856	0.876545	0.629969
0.431437	0.546794	0.549994	0.466475	0.376209	0.555138	0.387468	0.432483	0.428124	0.252833	0.383203	0.433023	0.815434	0.796287	0.818105	0.816801	0.811829	0.823502	0.904137	0.797673	0.35802	0.856688	0.902711	0.651082
0.450224	0.566879	0.569549	0.485707	0.394224	0.574842	0.403264	0.448092	0.44403	0.266896	0.398588	0.449071	0.83907	0.819762	0.841818	0.840477	0.83536	0.847371	0.930344	0.820654	0.376357	0.881519	0.928876	0.672194
0.469011	0.586964	0.589104	0.504939	0.412239	0.594546	0.41906	0.463701	0.459936	0.28096	0.413973	0.465119	0.862706	0.843238	0.865531	0.864152	0.858891	0.871241	0.95655	0.843635	0.394693	0.906351	0.955042	0.693306
0.487797	0.607049	0.608659	0.52417	0.430254	0.61425	0.434856	0.47931	0.475842	0.295024	0.429358	0.481167	0.886341	0.866713	0.889245	0.887828	0.882423	0.895111	0.982757	0.866616	0.41303	0.931182	0.981208	0.714419
0.506584	0.627134	0.628214	0.543402	0.448268	0.633954	0.450652	0.494919	0.491748	0.309087	0.444743	0.497215	0.909977	0.890189	0.912958	0.911503	0.905954	0.91898	1.00896	0.889597	0.431367	0.956014	1.00737	0.735531
0.525371	0.647219	0.647768	0.562634	0.466283	0.653657	0.466447	0.510528	0.507654	0.323151	0.460129	0.513263	0.933613	0.913665	0.936671	0.935179	0.929485	0.94285	1.03517	0.912578	0.449704	0.980845	1.03354	0.756643
0.544158	0.667304	0.667323	0.581866	0.484298	0.673361	0.482243	0.526137	0.52356	0.337215	0.475514	0.529311	0.957249	0.93714	0.960384	0.958854	0.953016	0.96672	1.06138	0.935559	0.468041	1.00568	1.0597	0.777756
0.562945	0.687389	0.686878	0.601098	0.502313	0.693065	0.498039	0.541746	0.539466	0.351278	0.490899	0.545359	0.980885	0.960616	0.984097	0.982529	0.976548	0.990589	1.08758	0.95854	0.486378	1.03051	1.08587	0.798868
0.581732	0.707474	0.706433	0.62033	0.520328	0.712769	0.513835	0.557355	0.555372	0.365342	0.506284	0.561407	1.00452	0.984091	1.00781	1.0062	1.00008	1.01446	1.11379	0.981521	0.504715	1.05534	1.11204	0.81998
0.600519	0.727559	0.725988	0.639562	0.538342	0.732473	0.529631	0.572964	0.571278	0.379406	0.521669	0.577455	1.02816	1.00757	1.03152	1.02988	1.02361	1.03833	1.14	1.0045	0.523051	1.08017	1.1382	0.841093
0.619306	0.747644	0.745543	0.658794	0.556357	0.752177	0.545427	0.588572	0.587184	0.393469	0.537054	0.593503	1.05179	1.03104	1.05524	1.05356	1.04714	1.0622	1.16621	1.02748	0.541388	1.105	1.16437	0.862205
0.638093	0.767729	0.765097	0.678026	0.574372	0.771881	0.561223	0.604181	0.60309	0.407533	0.552439	0.609551	1.07543	1.05452	1.07895	1.07723	1.07067	1.08607	1.19241	1.05046	0.559725	1.12983	1.19053	0.883317
0.65688	0.787814	0.784652	0.697258	0.592387	0.791585	0.577019	0.61979	0.618996	0.421597	0.567824	0.625599	1.09906	1.07799	1.10266	1.10091	1.0942	1.10994	1.21862	1.07345	0.578062	1.15467	1.2167	0.90443
0.675667	0.807899	0.804207	0.716489	0.610402	0.811289	0.592814	0.635399	0.634902	0.43566	0.583209	0.641647	1.1227	1.10147	1.12638	1.12458	1.11774	1.13381	1.24483	1.09643	0.596399	1.1795	1.24286	0.925542
0.694454	0.827984	0.823762	0.735721	0.628416	0.830993	0.60861	0.651008	0.650808	0.449724	0.598595	0.657695	1.14633	1.12494	1.15009	1.14826	1.14127	1.15768	1.27103	1.11941	0.614736	1.20433	1.26903	0.946654
0.713241	0.848069	0.843317	0.754953	0.646431	0.850697	0.624406	0.666617	0.666714	0.463787	0.61398	0.673743	1.16997	1.14842	1.1738	1.17193	1.1648	1.18155	1.29724	1.14239	0.633073	1.22916	1.29519	0.967767
