# Supplementary material for: Contextual auditory processing in the inferior colliculus is affected in a sex- and age-dependent manner in the valproic acid-induced rat model of autism
Source: PLoS Biol. 2025 Aug 4;23(8):e3003309. doi: 10.1371/journal.pbio.3003309 (PMC12342314; doi:10.1371/journal.pbio.3003309)
Supplement: S6 Data — Group abbreviations: FpC = female prepubertal control, FaC = female adult control, MpC = male prepubertal control, MaC = male adult control, FpV = female prepubertal VPA, FaV = female adult VPA, MpV = male prepubertal VPA, MaV = male adult VPA. General abbreviations: IC, inferior colliculus; VPA, valproic acid; iMM, neuronal mismatch index; iRS, repetition suppression index; iPE, prediction error index. (XLSX). [file pbio.3003309.s006.xlsx]

## Sheet: Figure 6A
Lemniscal																Non-lemniscal
High level								Low level								High level								Low level
iMM
FpC	FaC	MpC	MaC	FpV	FaV	MpV	MaV	FpC	FaC	MpC	MaC	FpV	FaV	MpV	MaV	FpC	FaC	MpC	MaC	FpV	FaV	MpV	MaV	FpC	FaC	MpC	MaC	FpV	FaV	MpV	MaV
-0.48502	-1.20906	-0.656343	-0.580779	-0.735796	-0.532323	-0.670168	-0.752984	-0.674578	-0.591141	-0.466915	-0.170579	-0.639221	0.0777257	-0.823613	-0.35878	-0.654822	-0.853649	-0.626351	-0.282443	-0.807356	-0.650601	-0.537237	-0.406206	-0.382279	-0.746613	-0.116999	-0.810744	-0.332636	0.157339	-0.301458	0.0873615
-0.469828	-1.18595	-0.640907	-0.565672	-0.718528	-0.517504	-0.653015	-0.733665	-0.657271	-0.574285	-0.451407	-0.160002	-0.625289	0.0821434	-0.804955	-0.34612	-0.638236	-0.83153	-0.608029	-0.267933	-0.786399	-0.631784	-0.519767	-0.3906	-0.366857	-0.7262	-0.105246	-0.790763	-0.318657	0.166637	-0.287843	0.0963154
-0.454636	-1.16284	-0.625471	-0.550565	-0.701259	-0.502685	-0.635862	-0.714346	-0.639964	-0.55743	-0.435899	-0.149426	-0.611358	0.0865611	-0.786296	-0.33346	-0.62165	-0.809411	-0.589707	-0.253422	-0.765441	-0.612966	-0.502296	-0.374995	-0.351435	-0.705787	-0.0934927	-0.770782	-0.304677	0.175935	-0.274228	0.105269
-0.439444	-1.13973	-0.610035	-0.535458	-0.683991	-0.487866	-0.618709	-0.695028	-0.622657	-0.540574	-0.42039	-0.138849	-0.597426	0.0909787	-0.767637	-0.3208	-0.605064	-0.787292	-0.571385	-0.238912	-0.744484	-0.594149	-0.484826	-0.35939	-0.336012	-0.685373	-0.0817397	-0.750801	-0.290697	0.185233	-0.260614	0.114223
-0.424252	-1.11662	-0.594599	-0.520351	-0.666723	-0.473047	-0.601556	-0.675709	-0.60535	-0.523718	-0.404882	-0.128273	-0.583494	0.0953964	-0.748979	-0.30814	-0.588478	-0.765173	-0.553063	-0.224401	-0.723527	-0.575332	-0.467356	-0.343784	-0.32059	-0.66496	-0.0699866	-0.73082	-0.276718	0.194531	-0.246999	0.123177
-0.40906	-1.09351	-0.579163	-0.505244	-0.649454	-0.458227	-0.584403	-0.656391	-0.588044	-0.506863	-0.389374	-0.117696	-0.569563	0.0998141	-0.73032	-0.29548	-0.571892	-0.743054	-0.534741	-0.209891	-0.702569	-0.556515	-0.449885	-0.328179	-0.305168	-0.644546	-0.0582336	-0.710839	-0.262738	0.203829	-0.233385	0.132131
-0.393867	-1.0704	-0.563727	-0.490137	-0.632186	-0.443408	-0.56725	-0.637072	-0.570737	-0.490007	-0.373866	-0.10712	-0.555631	0.104232	-0.711661	-0.28282	-0.555306	-0.720935	-0.516418	-0.19538	-0.681612	-0.537698	-0.432415	-0.312573	-0.289746	-0.624133	-0.0464805	-0.690858	-0.248759	0.213127	-0.21977	0.141085
-0.378675	-1.04729	-0.548291	-0.47503	-0.614918	-0.428589	-0.550097	-0.617753	-0.55343	-0.473152	-0.358358	-0.0965432	-0.5417	0.108649	-0.693003	-0.27016	-0.53872	-0.698816	-0.498096	-0.18087	-0.660654	-0.518881	-0.414945	-0.296968	-0.274323	-0.603719	-0.0347275	-0.670877	-0.234779	0.222425	-0.206155	0.150039
-0.363483	-1.02418	-0.532855	-0.459923	-0.597649	-0.41377	-0.532945	-0.598435	-0.536123	-0.456296	-0.34285	-0.0859667	-0.527768	0.113067	-0.674344	-0.2575	-0.522134	-0.676696	-0.479774	-0.166359	-0.639697	-0.500064	-0.397474	-0.281362	-0.258901	-0.583306	-0.0229744	-0.650896	-0.220799	0.231723	-0.192541	0.158993
-0.348291	-1.00107	-0.517419	-0.444816	-0.580381	-0.398951	-0.515792	-0.579116	-0.518816	-0.43944	-0.327342	-0.0753901	-0.513836	0.117485	-0.655685	-0.24484	-0.505548	-0.654577	-0.461452	-0.151849	-0.61874	-0.481247	-0.380004	-0.265757	-0.243479	-0.562892	-0.0112214	-0.630915	-0.20682	0.241021	-0.178926	0.167947
-0.333099	-0.977965	-0.501983	-0.429709	-0.563113	-0.384132	-0.498639	-0.559797	-0.501509	-0.422585	-0.311834	-0.0648136	-0.499905	0.121903	-0.637027	-0.23218	-0.488962	-0.632458	-0.44313	-0.137338	-0.597782	-0.46243	-0.362534	-0.250152	-0.228057	-0.542479	0.000531639	-0.610934	-0.19284	0.250319	-0.165311	0.176901
-0.317907	-0.954856	-0.486547	-0.414602	-0.545844	-0.369313	-0.481486	-0.540479	-0.484203	-0.405729	-0.296326	-0.054237	-0.485973	0.12632	-0.618368	-0.21952	-0.472376	-0.610339	-0.424808	-0.122828	-0.576825	-0.443613	-0.345063	-0.234546	-0.212634	-0.522065	0.0122847	-0.590953	-0.17886	0.259617	-0.151697	0.185855
-0.302715	-0.931747	-0.471111	-0.399495	-0.528576	-0.354494	-0.464333	-0.52116	-0.466896	-0.388873	-0.280818	-0.0436605	-0.472042	0.130738	-0.599709	-0.20686	-0.45579	-0.58822	-0.406486	-0.108317	-0.555868	-0.424796	-0.327593	-0.218941	-0.197212	-0.501652	0.0240377	-0.570972	-0.164881	0.268915	-0.138082	0.194809
-0.287523	-0.908638	-0.455675	-0.384388	-0.511308	-0.339675	-0.44718	-0.501841	-0.449589	-0.372018	-0.26531	-0.0330839	-0.45811	0.135156	-0.581051	-0.1942	-0.439204	-0.566101	-0.388164	-0.0938069	-0.53491	-0.405979	-0.310123	-0.203335	-0.18179	-0.481238	0.0357908	-0.550991	-0.150901	0.278213	-0.124467	0.203763
-0.272331	-0.885529	-0.440239	-0.369281	-0.494039	-0.324855	-0.430027	-0.482523	-0.432282	-0.355162	-0.249802	-0.0225074	-0.444178	0.139573	-0.562392	-0.18154	-0.422618	-0.543982	-0.369842	-0.0792964	-0.513953	-0.387162	-0.292652	-0.18773	-0.166368	-0.460825	0.0475438	-0.53101	-0.136921	0.28751	-0.110853	0.212717
-0.257138	-0.862419	-0.424803	-0.354174	-0.476771	-0.310036	-0.412874	-0.463204	-0.414975	-0.338306	-0.234293	-0.0119309	-0.430247	0.143991	-0.543733	-0.16888	-0.406032	-0.521863	-0.35152	-0.0647859	-0.492996	-0.368345	-0.275182	-0.172124	-0.150945	-0.440412	0.0592968	-0.511029	-0.122942	0.296808	-0.0972382	0.221671
-0.241946	-0.83931	-0.409367	-0.339066	-0.459502	-0.295217	-0.395721	-0.443886	-0.397669	-0.321451	-0.218785	-0.00135432	-0.416315	0.148409	-0.525075	-0.15622	-0.389446	-0.499743	-0.333198	-0.0502754	-0.472038	-0.349528	-0.257711	-0.156519	-0.135523	-0.419998	0.0710499	-0.491048	-0.108962	0.306106	-0.0836236	0.230625
-0.226754	-0.816201	-0.393931	-0.323959	-0.442234	-0.280398	-0.378568	-0.424567	-0.380362	-0.304595	-0.203277	0.00922222	-0.402384	0.152826	-0.506416	-0.14356	-0.37286	-0.477624	-0.314875	-0.035765	-0.451081	-0.330711	-0.240241	-0.140914	-0.120101	-0.399585	0.0828029	-0.471067	-0.0949824	0.315404	-0.0700089	0.239579
-0.211562	-0.793092	-0.378495	-0.308852	-0.424966	-0.265579	-0.361415	-0.405248	-0.363055	-0.287739	-0.187769	0.0197988	-0.388452	0.157244	-0.487757	-0.1309	-0.356274	-0.455505	-0.296553	-0.0212545	-0.430123	-0.311894	-0.222771	-0.125308	-0.104679	-0.379171	0.094556	-0.451086	-0.0810027	0.324702	-0.0563943	0.248533
-0.19637	-0.769983	-0.363059	-0.293745	-0.407697	-0.25076	-0.344263	-0.38593	-0.345748	-0.270884	-0.172261	0.0303753	-0.37452	0.161662	-0.469099	-0.11824	-0.339688	-0.433386	-0.278231	-0.00674398	-0.409166	-0.293077	-0.2053	-0.109703	-0.0892565	-0.358758	0.106309	-0.431105	-0.067023	0.334	-0.0427797	0.257487
-0.181178	-0.746873	-0.347623	-0.278638	-0.390429	-0.235941	-0.32711	-0.366611	-0.328441	-0.254028	-0.156753	0.0409518	-0.360589	0.166079	-0.45044	-0.10558	-0.323102	-0.411267	-0.259909	0.0077665	-0.388209	-0.27426	-0.18783	-0.0940974	-0.0738342	-0.338344	0.118062	-0.411124	-0.0530434	0.343298	-0.029165	0.26644
-0.165986	-0.723764	-0.332187	-0.263531	-0.373161	-0.221122	-0.309957	-0.347292	-0.311134	-0.237172	-0.141245	0.0515284	-0.346657	0.170497	-0.431781	-0.0929196	-0.306516	-0.389148	-0.241587	0.022277	-0.367251	-0.255443	-0.17036	-0.078492	-0.058412	-0.317931	0.129815	-0.391143	-0.0390637	0.352596	-0.0155504	0.275394
-0.150794	-0.700655	-0.316751	-0.248424	-0.355892	-0.206303	-0.292804	-0.327974	-0.293828	-0.220317	-0.125737	0.0621049	-0.332726	0.174915	-0.413123	-0.0802596	-0.28993	-0.367029	-0.223265	0.0367875	-0.346294	-0.236626	-0.152889	-0.0628865	-0.0429898	-0.297517	0.141568	-0.371162	-0.0250841	0.361894	-0.00193577	0.284348
-0.135601	-0.677546	-0.301315	-0.233317	-0.338624	-0.191484	-0.275651	-0.308655	-0.276521	-0.203461	-0.110229	0.0726815	-0.318794	0.179332	-0.394464	-0.0675996	-0.273344	-0.34491	-0.204943	0.051298	-0.325337	-0.217809	-0.135419	-0.0472811	-0.0275675	-0.277104	0.153321	-0.351181	-0.0111044	0.371192	0.0116789	0.293302
-0.120409	-0.654437	-0.285879	-0.21821	-0.321356	-0.176664	-0.258498	-0.289336	-0.259214	-0.186606	-0.0947207	0.083258	-0.304862	0.18375	-0.375805	-0.0549396	-0.256758	-0.322791	-0.186621	0.0658084	-0.304379	-0.198992	-0.117949	-0.0316757	-0.0121453	-0.25669	0.165074	-0.3312	0.00287521	0.38049	0.0252935	0.302256
-0.105217	-0.631327	-0.270443	-0.203103	-0.304087	-0.161845	-0.241345	-0.270018	-0.241907	-0.16975	-0.0792126	0.0938346	-0.290931	0.188168	-0.357147	-0.0422796	-0.240172	-0.300671	-0.168299	0.0803189	-0.283422	-0.180175	-0.100478	-0.0160703	0.00327697	-0.236277	0.176827	-0.311219	0.0168549	0.389788	0.0389081	0.31121
-0.0900251	-0.608218	-0.255007	-0.187996	-0.286819	-0.147026	-0.224192	-0.250699	-0.2246	-0.152894	-0.0637045	0.104411	-0.276999	0.192585	-0.338488	-0.0296196	-0.223585	-0.278552	-0.149977	0.0948294	-0.262464	-0.161358	-0.083008	-0.000464856	0.0186992	-0.215864	0.18858	-0.291238	0.0308345	0.399086	0.0525228	0.320164
-0.074833	-0.585109	-0.239571	-0.172889	-0.269551	-0.132207	-0.207039	-0.231381	-0.207294	-0.136039	-0.0481965	0.114988	-0.263068	0.197003	-0.319829	-0.0169596	-0.206999	-0.256433	-0.131654	0.10934	-0.241507	-0.142541	-0.0655377	0.0151406	0.0341214	-0.19545	0.200333	-0.271257	0.0448142	0.408384	0.0661374	0.329118
-0.0596409	-0.562	-0.224135	-0.157782	-0.252282	-0.117388	-0.189886	-0.212062	-0.189987	-0.119183	-0.0326884	0.125564	-0.249136	0.201421	-0.301171	-0.00429956	-0.190413	-0.234314	-0.113332	0.12385	-0.22055	-0.123724	-0.0480673	0.030746	0.0495437	-0.175037	0.212086	-0.251276	0.0587938	0.417681	0.079752	0.338072
-0.0444488	-0.53889	-0.2087	-0.142675	-0.235014	-0.102569	-0.172733	-0.192743	-0.17268	-0.102327	-0.0171803	0.136141	-0.235204	0.205838	-0.282512	0.00836045	-0.173827	-0.212195	-0.0950103	0.138361	-0.199592	-0.104907	-0.030597	0.0463514	0.0649659	-0.154623	0.223839	-0.231295	0.0727735	0.426979	0.0933667	0.347026
-0.0292566	-0.515781	-0.193264	-0.127568	-0.217746	-0.0877498	-0.155581	-0.173425	-0.155373	-0.0854717	-0.00167222	0.146717	-0.221273	0.210256	-0.263853	0.0210205	-0.157241	-0.190076	-0.0766882	0.152871	-0.178635	-0.0860896	-0.0131266	0.0619568	0.0803882	-0.13421	0.235592	-0.211314	0.0867531	0.436277	0.106981	0.35598
-0.0140645	-0.492672	-0.177828	-0.112461	-0.200477	-0.0729307	-0.138428	-0.154106	-0.138066	-0.068616	0.0138359	0.157294	-0.207341	0.214674	-0.245195	0.0336805	-0.140655	-0.167957	-0.0583661	0.167382	-0.157678	-0.0672726	0.0043437	0.0775623	0.0958104	-0.113796	0.247346	-0.191333	0.100733	0.445575	0.120596	0.364934
0.00112758	-0.469563	-0.162392	-0.0973535	-0.183209	-0.0581116	-0.121275	-0.134787	-0.12076	-0.0517604	0.0293439	0.16787	-0.19341	0.219091	-0.226536	0.0463405	-0.124069	-0.145838	-0.040044	0.181892	-0.13672	-0.0484556	0.021814	0.0931677	0.111233	-0.0933828	0.259099	-0.171352	0.114712	0.454873	0.134211	0.373888
0.0163197	-0.446454	-0.146956	-0.0822464	-0.16594	-0.0432925	-0.104122	-0.115469	-0.103453	-0.0349047	0.044852	0.178447	-0.179478	0.223509	-0.207877	0.0590005	-0.107483	-0.123718	-0.0217219	0.196403	-0.115763	-0.0296385	0.0392844	0.108773	0.126655	-0.0729693	0.270852	-0.151371	0.128692	0.464171	0.147825	0.382842
0.0315118	-0.423344	-0.13152	-0.0671393	-0.148672	-0.0284734	-0.0869689	-0.0961501	-0.0861459	-0.0180491	0.0603601	0.189023	-0.165546	0.227927	-0.189219	0.0716605	-0.0908973	-0.101599	-0.0033998	0.210913	-0.0948055	-0.0108215	0.0567547	0.124379	0.142077	-0.0525559	0.282605	-0.13139	0.142672	0.473469	0.16144	0.391796
0.0467039	-0.400235	-0.116084	-0.0520323	-0.131404	-0.0136543	-0.069816	-0.0768315	-0.0688391	-0.00119346	0.0758682	0.1996	-0.151615	0.232345	-0.17056	0.0843205	-0.0743113	-0.0794803	0.0149223	0.225424	-0.0738481	0.00799552	0.0742251	0.139984	0.157499	-0.0321424	0.294358	-0.111409	0.156651	0.482767	0.175054	0.40075
0.0618961	-0.377126	-0.100648	-0.0369252	-0.114135	0.00116482	-0.0526631	-0.0575128	-0.0515323	0.0156622	0.0913763	0.210177	-0.137683	0.236762	-0.151901	0.0969805	-0.0577253	-0.0573611	0.0332444	0.239934	-0.0528908	0.0268126	0.0916954	0.155589	0.172922	-0.011729	0.306111	-0.0914281	0.170631	0.492065	0.188669	0.409704
0.0770882	-0.354017	-0.0852116	-0.0218182	-0.0968671	0.0159839	-0.0355102	-0.0381942	-0.0342254	0.0325178	0.106884	0.220753	-0.123752	0.24118	-0.133243	0.109641	-0.0411392	-0.035242	0.0515665	0.254445	-0.0319334	0.0456296	0.109166	0.171195	0.188344	0.00868449	0.317864	-0.0714471	0.184611	0.501363	0.202284	0.418658
0.0922803	-0.330908	-0.0697756	-0.00671109	-0.0795987	0.030803	-0.0183573	-0.0188756	-0.0169186	0.0493735	0.122392	0.23133	-0.10982	0.245598	-0.114584	0.122301	-0.0245532	-0.0131229	0.0698886	0.268955	-0.010976	0.0644466	0.126636	0.1868	0.203766	0.029098	0.329617	-0.0514661	0.19859	0.510661	0.215898	0.427612
0.107472	-0.307798	-0.0543396	0.00839597	-0.0623304	0.0456221	-0.00120434	0.000443078	0.000388179	0.0662291	0.137901	0.241906	-0.0958883	0.250015	-0.0959255	0.134961	-0.00796719	0.00899621	0.0882107	0.283466	0.00998135	0.0832636	0.144106	0.202406	0.219188	0.0495114	0.34137	-0.0314851	0.21257	0.519959	0.229513	0.436566
0.122665	-0.284689	-0.0389036	0.023503	-0.045062	0.0604412	0.0159486	0.0197617	0.017695	0.0830848	0.153409	0.252483	-0.0819567	0.254433	-0.0772668	0.147621	0.00861883	0.0311153	0.106533	0.297976	0.0309387	0.102081	0.161577	0.218011	0.234611	0.0699249	0.353123	-0.011504	0.22655	0.529257	0.243128	0.44552
0.137857	-0.26158	-0.0234677	0.0386101	-0.0277936	0.0752603	0.0331015	0.0390804	0.0350018	0.0999404	0.168917	0.263059	-0.0680251	0.258851	-0.0586081	0.160281	0.0252049	0.0532344	0.124855	0.312487	0.0518961	0.120898	0.179047	0.233616	0.250033	0.0903383	0.364876	0.00847696	0.240529	0.538555	0.256742	0.454473
0.153049	-0.238471	-0.00803167	0.0537172	-0.0105253	0.0900795	0.0502544	0.058399	0.0523086	0.116796	0.184425	0.273636	-0.0540935	0.263268	-0.0399495	0.172941	0.0417909	0.0753536	0.143177	0.326997	0.0728535	0.139715	0.196517	0.249222	0.265455	0.110752	0.376629	0.028458	0.254509	0.547853	0.270357	0.463427
0.168241	-0.215362	0.00740432	0.0688242	0.00674306	0.104899	0.0674073	0.0777176	0.0696154	0.133652	0.199933	0.284212	-0.0401619	0.267686	-0.0212908	0.185601	0.0583769	0.0974727	0.161499	0.341508	0.0938108	0.158532	0.213988	0.264827	0.280877	0.131165	0.388382	0.048439	0.268489	0.55715	0.283972	0.472381
0.183433	-0.192252	0.0228403	0.0839313	0.0240114	0.119718	0.0845602	0.0970363	0.0869223	0.150507	0.215441	0.294789	-0.0262303	0.272104	-0.00263214	0.198261	0.0749629	0.119592	0.179821	0.356018	0.114768	0.177349	0.231458	0.280433	0.2963	0.151579	0.400135	0.06842	0.282468	0.566448	0.297586	0.481335
0.198625	-0.169143	0.0382763	0.0990383	0.0412798	0.134537	0.101713	0.116355	0.104229	0.167363	0.230949	0.305365	-0.0122987	0.276521	0.0160265	0.210921	0.091549	0.141711	0.198143	0.370529	0.135726	0.196166	0.248929	0.296038	0.311722	0.171992	0.411888	0.088401	0.296448	0.575746	0.311201	0.490289
0.213817	-0.146034	0.0537123	0.114145	0.0585481	0.149356	0.118866	0.135674	0.121536	0.184219	0.246457	0.315942	0.00163289	0.280939	0.0346852	0.223581	0.108135	0.16383	0.216465	0.385039	0.156683	0.214983	0.266399	0.311644	0.327144	0.192406	0.423641	0.108382	0.310428	0.585044	0.324815	0.499243
0.229009	-0.122925	0.0691483	0.129252	0.0758165	0.164175	0.136019	0.154992	0.138843	0.201074	0.261965	0.326518	0.0155645	0.285357	0.0533438	0.236241	0.124721	0.185949	0.234787	0.39955	0.17764	0.2338	0.283869	0.327249	0.342566	0.212819	0.435394	0.128363	0.324407	0.594342	0.33843	0.508197
0.244201	-0.0998156	0.0845843	0.14436	0.0930848	0.178994	0.153172	0.174311	0.15615	0.21793	0.277473	0.337095	0.0294961	0.289774	0.0720025	0.248901	0.141307	0.208068	0.25311	0.41406	0.198598	0.252617	0.30134	0.342854	0.357989	0.233233	0.447147	0.148344	0.338387	0.60364	0.352045	0.517151
0.259394	-0.0767064	0.10002	0.159467	0.110353	0.193813	0.170325	0.193629	0.173456	0.234786	0.292981	0.347672	0.0434277	0.294192	0.0906612	0.261561	0.157893	0.230187	0.271432	0.428571	0.219555	0.271434	0.31881	0.35846	0.373411	0.253646	0.4589	0.168325	0.352366	0.612938	0.365659	0.526105
0.274586	-0.0535972	0.115456	0.174574	0.127622	0.208632	0.187478	0.212948	0.190763	0.251641	0.308489	0.358248	0.0573593	0.29861	0.10932	0.274221	0.174479	0.252307	0.289754	0.443081	0.240512	0.290251	0.33628	0.374065	0.388833	0.274059	0.470653	0.188306	0.366346	0.622236	0.379274	0.535059
0.289778	-0.030488	0.130892	0.189681	0.14489	0.223451	0.204631	0.232267	0.20807	0.268497	0.323997	0.368825	0.0712909	0.303027	0.127978	0.286881	0.191065	0.274426	0.308076	0.457592	0.26147	0.309068	0.353751	0.389671	0.404255	0.294473	0.482406	0.208287	0.380326	0.631534	0.392889	0.544013
0.30497	-0.00737876	0.146328	0.204788	0.162158	0.238271	0.221783	0.251585	0.225377	0.285353	0.339506	0.379401	0.0852225	0.307445	0.146637	0.299541	0.207651	0.296545	0.326398	0.472102	0.282427	0.327885	0.371221	0.405276	0.419677	0.314886	0.494159	0.228268	0.394305	0.640832	0.406503	0.552967
0.320162	0.0157304	0.161764	0.219895	0.179427	0.25309	0.238936	0.270904	0.242684	0.302208	0.355014	0.389978	0.0991541	0.311863	0.165296	0.312201	0.224237	0.318664	0.34472	0.486613	0.303385	0.346702	0.388691	0.420882	0.4351	0.3353	0.505912	0.248249	0.408285	0.65013	0.420118	0.561921
0.335354	0.0388397	0.1772	0.235002	0.196695	0.267909	0.256089	0.290223	0.25999	0.319064	0.370522	0.400554	0.113086	0.31628	0.183954	0.324861	0.240823	0.340783	0.363042	0.501123	0.324342	0.365519	0.406162	0.436487	0.450522	0.355713	0.517665	0.26823	0.422265	0.659428	0.433732	0.570875
0.350546	0.0619489	0.192636	0.250109	0.213963	0.282728	0.273242	0.309541	0.277297	0.335919	0.38603	0.411131	0.127017	0.320698	0.202613	0.337521	0.257409	0.362902	0.381364	0.515634	0.345299	0.384336	0.423632	0.452092	0.465944	0.376127	0.529419	0.288211	0.436244	0.668726	0.447347	0.579829
0.365738	0.0850581	0.208072	0.265216	0.231232	0.297547	0.290395	0.32886	0.294604	0.352775	0.401538	0.421707	0.140949	0.325116	0.221272	0.350181	0.273995	0.385021	0.399686	0.530144	0.366257	0.403153	0.441102	0.467698	0.481366	0.39654	0.541172	0.308192	0.450224	0.678024	0.460962	0.588783
0.38093	0.108167	0.223508	0.280323	0.2485	0.312366	0.307548	0.348179	0.311911	0.369631	0.417046	0.432284	0.154881	0.329534	0.23993	0.362841	0.290581	0.40714	0.418008	0.544654	0.387214	0.42197	0.458573	0.483303	0.496789	0.416954	0.552925	0.328173	0.464204	0.687321	0.474576	0.597737
0.396123	0.131276	0.238944	0.29543	0.265768	0.327185	0.324701	0.367497	0.329218	0.386486	0.432554	0.44286	0.168812	0.333951	0.258589	0.375501	0.307167	0.429259	0.436331	0.559165	0.408171	0.440787	0.476043	0.498909	0.512211	0.437367	0.564678	0.348154	0.478183	0.696619	0.488191	0.606691
0.411315	0.154386	0.25438	0.310537	0.283037	0.342004	0.341854	0.386816	0.346524	0.403342	0.448062	0.453437	0.182744	0.338369	0.277248	0.388161	0.323753	0.451379	0.454653	0.573675	0.429129	0.459604	0.493513	0.514514	0.527633	0.457781	0.576431	0.368135	0.492163	0.705917	0.501806	0.615645
0.426507	0.177495	0.269816	0.325644	0.300305	0.356823	0.359007	0.406134	0.363831	0.420198	0.46357	0.464014	0.196675	0.342787	0.295906	0.400821	0.340339	0.473498	0.472975	0.588186	0.450086	0.478421	0.510984	0.530119	0.543055	0.478194	0.588184	0.388116	0.506143	0.715215	0.51542	0.624599
0.441699	0.200604	0.285252	0.340751	0.317573	0.371642	0.37616	0.425453	0.381138	0.437053	0.479078	0.47459	0.210607	0.347204	0.314565	0.413481	0.356925	0.495617	0.491297	0.602696	0.471043	0.497238	0.528454	0.545725	0.558478	0.498607	0.599937	0.408097	0.520122	0.724513	0.529035	0.633552
0.456891	0.223713	0.300688	0.355858	0.334842	0.386462	0.393313	0.444772	0.398445	0.453909	0.494586	0.485167	0.224539	0.351622	0.333224	0.426141	0.373511	0.517736	0.509619	0.617207	0.492001	0.516055	0.545924	0.56133	0.5739	0.519021	0.61169	0.428078	0.534102	0.733811	0.54265	0.642506
0.472083	0.246822	0.316124	0.370965	0.35211	0.401281	0.410465	0.46409	0.415752	0.470765	0.510094	0.495743	0.23847	0.35604	0.351882	0.438801	0.390097	0.539855	0.527941	0.631717	0.512958	0.534872	0.563395	0.576936	0.589322	0.539434	0.623443	0.448059	0.548082	0.743109	0.556264	0.65146
0.487275	0.269932	0.33156	0.386073	0.369378	0.4161	0.427618	0.483409	0.433059	0.48762	0.525603	0.50632	0.252402	0.360457	0.370541	0.451461	0.406683	0.561974	0.546263	0.646228	0.533916	0.553689	0.580865	0.592541	0.604744	0.559848	0.635196	0.46804	0.562061	0.752407	0.569879	0.660414
0.502467	0.293041	0.346996	0.40118	0.386647	0.430919	0.444771	0.502728	0.450365	0.504476	0.541111	0.516896	0.266333	0.364875	0.3892	0.464121	0.423269	0.584093	0.564585	0.660738	0.554873	0.572506	0.598335	0.608147	0.620167	0.580261	0.646949	0.488021	0.576041	0.761705	0.583493	0.669368
0.51766	0.31615	0.362432	0.416287	0.403915	0.445738	0.461924	0.522046	0.467672	0.521332	0.556619	0.527473	0.280265	0.369293	0.407858	0.476781	0.439855	0.606212	0.582907	0.675249	0.57583	0.591323	0.615806	0.623752	0.635589	0.600675	0.658702	0.508002	0.590021	0.771003	0.597108	0.678322
0.532852	0.339259	0.377868	0.431394	0.421184	0.460557	0.479077	0.541365	0.484979	0.538187	0.572127	0.538049	0.294197	0.37371	0.426517	0.489441	0.456441	0.628331	0.601229	0.689759	0.596788	0.61014	0.633276	0.639357	0.651011	0.621088	0.670455	0.527983	0.604	0.780301	0.610723	0.687276
0.548044	0.362369	0.393304	0.446501	0.438452	0.475376	0.49623	0.560684	0.502286	0.555043	0.587635	0.548626	0.308128	0.378128	0.445176	0.502101	0.473027	0.650451	0.619551	0.70427	0.617745	0.628958	0.650746	0.654963	0.666433	0.641502	0.682208	0.547964	0.61798	0.789599	0.624337	0.69623
0.563236	0.385478	0.40874	0.461608	0.45572	0.490195	0.513383	0.580002	0.519593	0.571898	0.603143	0.559202	0.32206	0.382546	0.463834	0.514761	0.489614	0.67257	0.637874	0.71878	0.638702	0.647775	0.668217	0.670568	0.681856	0.661915	0.693961	0.567945	0.63196	0.798897	0.637952	0.705184
0.578428	0.408587	0.424176	0.476715	0.472989	0.505014	0.530536	0.599321	0.536899	0.588754	0.618651	0.569779	0.335991	0.386963	0.482493	0.527421	0.5062	0.694689	0.656196	0.733291	0.65966	0.666592	0.685687	0.686174	0.697278	0.682329	0.705714	0.587926	0.645939	0.808195	0.651567	0.714138
0.59362	0.431696	0.439612	0.491822	0.490257	0.519834	0.547689	0.618639	0.554206	0.60561	0.634159	0.580355	0.349923	0.391381	0.501152	0.540081	0.522786	0.716808	0.674518	0.747801	0.680617	0.685409	0.703158	0.701779	0.7127	0.702742	0.717467	0.607907	0.659919	0.817493	0.665181	0.723092
0.608812	0.454805	0.455048	0.506929	0.507525	0.534653	0.564842	0.637958	0.571513	0.622465	0.649667	0.590932	0.363855	0.395799	0.51981	0.552741	0.539372	0.738927	0.69284	0.762312	0.701575	0.704226	0.720628	0.717385	0.728122	0.723155	0.72922	0.627888	0.673898	0.82679	0.678796	0.732046
0.624004	0.477915	0.470484	0.522036	0.524794	0.549472	0.581995	0.657277	0.58882	0.639321	0.665175	0.601509	0.377786	0.400216	0.538469	0.565401	0.555958	0.761046	0.711162	0.776822	0.722532	0.723043	0.738098	0.73299	0.743545	0.743569	0.740973	0.647869	0.687878	0.836088	0.692411	0.741
0.639196	0.501024	0.48592	0.537143	0.542062	0.564291	0.599147	0.676595	0.606127	0.656177	0.680683	0.612085	0.391718	0.404634	0.557128	0.578061	0.572544	0.783165	0.729484	0.791333	0.743489	0.74186	0.755569	0.748595	0.758967	0.763982	0.752726	0.66785	0.701858	0.845386	0.706025	0.749954
0.654389	0.524133	0.501356	0.55225	0.55933	0.57911	0.6163	0.695914	0.623433	0.673032	0.696191	0.622662	0.405649	0.409052	0.575786	0.590721	0.58913	0.805284	0.747806	0.805843	0.764447	0.760677	0.773039	0.764201	0.774389	0.784396	0.764479	0.687831	0.715837	0.854684	0.71964	0.758908
0.669581	0.547242	0.516792	0.567357	0.576599	0.593929	0.633453	0.715233	0.64074	0.689888	0.7117	0.633238	0.419581	0.413469	0.594445	0.603381	0.605716	0.827404	0.766128	0.820354	0.785404	0.779494	0.790509	0.779806	0.789811	0.804809	0.776232	0.707812	0.729817	0.863982	0.733254	0.767862
0.684773	0.570351	0.532228	0.582464	0.593867	0.608748	0.650606	0.734551	0.658047	0.706744	0.727208	0.643815	0.433513	0.417887	0.613104	0.616041	0.622302	0.849523	0.78445	0.834864	0.806361	0.798311	0.80798	0.795412	0.805233	0.825223	0.787985	0.727793	0.743797	0.87328	0.746869	0.776816
0.699965	0.593461	0.547664	0.597571	0.611135	0.623567	0.667759	0.75387	0.675354	0.723599	0.742716	0.654391	0.447444	0.422305	0.631762	0.628701	0.638888	0.871642	0.802772	0.849375	0.827319	0.817128	0.82545	0.811017	0.820656	0.845636	0.799738	0.747774	0.757776	0.882578	0.760484	0.78577
0.715157	0.61657	0.5631	0.612678	0.628404	0.638386	0.684912	0.773189	0.692661	0.740455	0.758224	0.664968	0.461376	0.426722	0.650421	0.641361	0.655474	0.893761	0.821095	0.863885	0.848276	0.835945	0.84292	0.826623	0.836078	0.86605	0.811492	0.767755	0.771756	0.891876	0.774098	0.794724
0.730349	0.639679	0.578536	0.627785	0.645672	0.653205	0.702065	0.792507	0.709968	0.757311	0.773732	0.675544	0.475307	0.43114	0.66908	0.654021	0.67206	0.91588	0.839417	0.878396	0.869233	0.854762	0.860391	0.842228	0.8515	0.886463	0.823245	0.787736	0.785736	0.901174	0.787713	0.803678
0.745541	0.662788	0.593972	0.642893	0.66294	0.668025	0.719218	0.811826	0.727274	0.774166	0.78924	0.686121	0.489239	0.435558	0.687738	0.666681	0.688646	0.937999	0.857739	0.892906	0.890191	0.873579	0.877861	0.857833	0.866922	0.906877	0.834998	0.807717	0.799715	0.910472	0.801328	0.812631
0.760733	0.685897	0.609408	0.658	0.680209	0.682844	0.736371	0.831144	0.744581	0.791022	0.804748	0.696697	0.503171	0.439976	0.706397	0.679341	0.705232	0.960118	0.876061	0.907417	0.911148	0.892396	0.895331	0.873439	0.882345	0.92729	0.846751	0.827698	0.813695	0.91977	0.814942	0.821585
0.775926	0.709007	0.624844	0.673107	0.697477	0.697663	0.753524	0.850463	0.761888	0.807878	0.820256	0.707274	0.517102	0.444393	0.725056	0.692001	0.721818	0.982237	0.894383	0.921927	0.932106	0.911213	0.912802	0.889044	0.897767	0.947704	0.858504	0.847679	0.827675	0.929068	0.828557	0.830539
0.791118	0.732116	0.64028	0.688214	0.714746	0.712482	0.770677	0.869782	0.779195	0.824733	0.835764	0.717851	0.531034	0.448811	0.743714	0.704661	0.738404	1.00436	0.912705	0.936438	0.953063	0.93003	0.930272	0.90465	0.913189	0.968117	0.870257	0.86766	0.841654	0.938366	0.842171	0.839493
0.80631	0.755225	0.655716	0.703321	0.732014	0.727301	0.787829	0.8891	0.796502	0.841589	0.851272	0.728427	0.544965	0.453229	0.762373	0.717321	0.75499	1.02648	0.931027	0.950948	0.97402	0.948847	0.947742	0.920255	0.928611	0.98853	0.88201	0.887641	0.855634	0.947664	0.855786	0.848447
0.821502	0.778334	0.671152	0.718428	0.749282	0.74212	0.804982	0.908419	0.813808	0.858444	0.86678	0.739004	0.558897	0.457646	0.781032	0.729981	0.771576	1.04859	0.949349	0.965459	0.994978	0.967664	0.965213	0.93586	0.944034	1.00894	0.893763	0.907622	0.869614	0.956961	0.869401	0.857401
0.836694	0.801443	0.686588	0.733535	0.766551	0.756939	0.822135	0.927738	0.831115	0.8753	0.882288	0.74958	0.572829	0.462064	0.79969	0.742641	0.788162	1.07071	0.967671	0.979969	1.01594	0.986481	0.982683	0.951466	0.959456	1.02936	0.905516	0.927603	0.883593	0.966259	0.883015	0.866355
0.851886	0.824553	0.702024	0.748642	0.783819	0.771758	0.839288	0.947056	0.848422	0.892156	0.897797	0.760157	0.58676	0.466482	0.818349	0.755301	0.804748	1.09283	0.985993	0.99448	1.03689	1.0053	1.00015	0.967071	0.974878	1.04977	0.917269	0.947584	0.897573	0.975557	0.89663	0.875309
0.867078	0.847662	0.71746	0.763749	0.801087	0.786577	0.856441	0.966375	0.865729	0.909011	0.913305	0.770733	0.600692	0.470899	0.837008	0.767961	0.821334	1.11495	1.00432	1.00899	1.05785	1.02412	1.01762	0.982677	0.9903	1.07018	0.929022	0.967565	0.911553	0.984855	0.910245	0.884263
0.88227	0.870771	0.732896	0.778856	0.818356	0.801397	0.873594	0.985694	0.883036	0.925867	0.928813	0.78131	0.614623	0.475317	0.855666	0.780621	0.83792	1.13707	1.02264	1.0235	1.07881	1.04293	1.03509	0.998282	1.00572	1.0906	0.940775	0.987546	0.925532	0.994153	0.923859	0.893217
0.897462	0.89388	0.748332	0.793963	0.835624	0.816216	0.890747	1.00501	0.900343	0.942723	0.944321	0.791886	0.628555	0.479735	0.874325	0.793281	0.854506	1.15919	1.04096	1.03801	1.09976	1.06175	1.05256	1.01389	1.02114	1.11101	0.952528	1.00753	0.939512	1.00345	0.937474	0.902171
0.912655	0.916989	0.763768	0.80907	0.852892	0.831035	0.9079	1.02433	0.917649	0.959578	0.959829	0.802463	0.642487	0.484152	0.892984	0.805941	0.871092	1.18131	1.05928	1.05252	1.12072	1.08057	1.07003	1.02949	1.03657	1.13142	0.964281	1.02751	0.953491	1.01275	0.951089	0.911125
0.927847	0.940099	0.779204	0.824177	0.870161	0.845854	0.925053	1.04365	0.934956	0.976434	0.975337	0.813039	0.656418	0.48857	0.911642	0.818601	0.887678	1.20343	1.0776	1.06703	1.14168	1.09938	1.08751	1.0451	1.05199	1.15184	0.976034	1.04749	0.967471	1.02205	0.964703	0.920079
0.943039	0.963208	0.79464	0.839284	0.887429	0.860673	0.942206	1.06297	0.952263	0.99329	0.990845	0.823616	0.67035	0.492988	0.930301	0.831261	0.904264	1.22555	1.09593	1.08154	1.16264	1.1182	1.10498	1.0607	1.06741	1.17225	0.987787	1.06747	0.981451	1.03134	0.978318	0.929033
0.958231	0.986317	0.810076	0.854391	0.904697	0.875492	0.959359	1.08229	0.96957	1.01015	1.00635	0.834193	0.684281	0.497405	0.94896	0.843921	0.92085	1.24767	1.11425	1.09605	1.18359	1.13702	1.12245	1.07631	1.08283	1.19267	0.99954	1.08745	0.99543	1.04064	0.991932	0.937987
0.973423	1.00943	0.825512	0.869498	0.921966	0.890311	0.976511	1.10161	0.986877	1.027	1.02186	0.844769	0.698213	0.501823	0.967618	0.856581	0.937436	1.26979	1.13257	1.11056	1.20455	1.15583	1.13992	1.09191	1.09826	1.21308	1.01129	1.10743	1.00941	1.04994	1.00555	0.946941
0.988615	1.03254	0.840948	0.884606	0.939234	0.90513	0.993664	1.12092	1.00418	1.04386	1.03737	0.855346	0.712145	0.506241	0.986277	0.869241	0.954022	1.29191	1.15089	1.12507	1.22551	1.17465	1.15739	1.10752	1.11368	1.23349	1.02305	1.12741	1.02339	1.05924	1.01916	0.955895
1.00381	1.05564	0.856384	0.899713	0.956502	0.919949	1.01082	1.14024	1.02149	1.06071	1.05288	0.865922	0.726076	0.510658	1.00494	0.881901	0.970608	1.31402	1.16921	1.13958	1.24647	1.19347	1.17486	1.12313	1.1291	1.25391	1.0348	1.14739	1.03737	1.06854	1.03278	0.964849
1.019	1.07875	0.87182	0.91482	0.973771	0.934768	1.02797	1.15956	1.0388	1.07757	1.06839	0.876499	0.740008	0.515076	1.02359	0.894561	0.987194	1.33614	1.18754	1.15409	1.26742	1.21229	1.19233	1.13873	1.14452	1.27432	1.04655	1.16738	1.05135	1.07783	1.04639	0.973803
1.019	1.07875	0.87182	0.91482	0.973771	0.934768	1.02797	1.15956	1.0388	1.07757	1.06839	0.876499	0.740008	0.515076	1.02359	0.894561	0.987194	1.33614	1.18754	1.15409	1.26742	1.21229	1.19233	1.13873	1.14452	1.27432	1.04655	1.16738	1.05135	1.07783	1.04639	0.973803
1.00381	1.05564	0.856384	0.899713	0.956502	0.919949	1.01082	1.14024	1.02149	1.06071	1.05288	0.865922	0.726076	0.510658	1.00494	0.881901	0.970608	1.31402	1.16921	1.13958	1.24647	1.19347	1.17486	1.12313	1.1291	1.25391	1.0348	1.14739	1.03737	1.06854	1.03278	0.964849
0.988615	1.03254	0.840948	0.884606	0.939234	0.90513	0.993664	1.12092	1.00418	1.04386	1.03737	0.855346	0.712145	0.506241	0.986277	0.869241	0.954022	1.29191	1.15089	1.12507	1.22551	1.17465	1.15739	1.10752	1.11368	1.23349	1.02305	1.12741	1.02339	1.05924	1.01916	0.955895
0.973423	1.00943	0.825512	0.869498	0.921966	0.890311	0.976511	1.10161	0.986877	1.027	1.02186	0.844769	0.698213	0.501823	0.967618	0.856581	0.937436	1.26979	1.13257	1.11056	1.20455	1.15583	1.13992	1.09191	1.09826	1.21308	1.01129	1.10743	1.00941	1.04994	1.00555	0.946941
0.958231	0.986317	0.810076	0.854391	0.904697	0.875492	0.959359	1.08229	0.96957	1.01015	1.00635	0.834193	0.684281	0.497405	0.94896	0.843921	0.92085	1.24767	1.11425	1.09605	1.18359	1.13702	1.12245	1.07631	1.08283	1.19267	0.99954	1.08745	0.99543	1.04064	0.991932	0.937987
0.943039	0.963208	0.79464	0.839284	0.887429	0.860673	0.942206	1.06297	0.952263	0.99329	0.990845	0.823616	0.67035	0.492988	0.930301	0.831261	0.904264	1.22555	1.09593	1.08154	1.16264	1.1182	1.10498	1.0607	1.06741	1.17225	0.987787	1.06747	0.981451	1.03134	0.978318	0.929033
0.927847	0.940099	0.779204	0.824177	0.870161	0.845854	0.925053	1.04365	0.934956	0.976434	0.975337	0.813039	0.656418	0.48857	0.911642	0.818601	0.887678	1.20343	1.0776	1.06703	1.14168	1.09938	1.08751	1.0451	1.05199	1.15184	0.976034	1.04749	0.967471	1.02205	0.964703	0.920079
0.912655	0.916989	0.763768	0.80907	0.852892	0.831035	0.9079	1.02433	0.917649	0.959578	0.959829	0.802463	0.642487	0.484152	0.892984	0.805941	0.871092	1.18131	1.05928	1.05252	1.12072	1.08057	1.07003	1.02949	1.03657	1.13142	0.964281	1.02751	0.953491	1.01275	0.951089	0.911125
0.897462	0.89388	0.748332	0.793963	0.835624	0.816216	0.890747	1.00501	0.900343	0.942723	0.944321	0.791886	0.628555	0.479735	0.874325	0.793281	0.854506	1.15919	1.04096	1.03801	1.09976	1.06175	1.05256	1.01389	1.02114	1.11101	0.952528	1.00753	0.939512	1.00345	0.937474	0.902171
0.88227	0.870771	0.732896	0.778856	0.818356	0.801397	0.873594	0.985694	0.883036	0.925867	0.928813	0.78131	0.614623	0.475317	0.855666	0.780621	0.83792	1.13707	1.02264	1.0235	1.07881	1.04293	1.03509	0.998282	1.00572	1.0906	0.940775	0.987546	0.925532	0.994153	0.923859	0.893217
0.867078	0.847662	0.71746	0.763749	0.801087	0.786577	0.856441	0.966375	0.865729	0.909011	0.913305	0.770733	0.600692	0.470899	0.837008	0.767961	0.821334	1.11495	1.00432	1.00899	1.05785	1.02412	1.01762	0.982677	0.9903	1.07018	0.929022	0.967565	0.911553	0.984855	0.910245	0.884263
0.851886	0.824553	0.702024	0.748642	0.783819	0.771758	0.839288	0.947056	0.848422	0.892156	0.897797	0.760157	0.58676	0.466482	0.818349	0.755301	0.804748	1.09283	0.985993	0.99448	1.03689	1.0053	1.00015	0.967071	0.974878	1.04977	0.917269	0.947584	0.897573	0.975557	0.89663	0.875309
0.836694	0.801443	0.686588	0.733535	0.766551	0.756939	0.822135	0.927738	0.831115	0.8753	0.882288	0.74958	0.572829	0.462064	0.79969	0.742641	0.788162	1.07071	0.967671	0.979969	1.01594	0.986481	0.982683	0.951466	0.959456	1.02936	0.905516	0.927603	0.883593	0.966259	0.883015	0.866355
0.821502	0.778334	0.671152	0.718428	0.749282	0.74212	0.804982	0.908419	0.813808	0.858444	0.86678	0.739004	0.558897	0.457646	0.781032	0.729981	0.771576	1.04859	0.949349	0.965459	0.994978	0.967664	0.965213	0.93586	0.944034	1.00894	0.893763	0.907622	0.869614	0.956961	0.869401	0.857401
0.80631	0.755225	0.655716	0.703321	0.732014	0.727301	0.787829	0.8891	0.796502	0.841589	0.851272	0.728427	0.544965	0.453229	0.762373	0.717321	0.75499	1.02648	0.931027	0.950948	0.97402	0.948847	0.947742	0.920255	0.928611	0.98853	0.88201	0.887641	0.855634	0.947664	0.855786	0.848447
0.791118	0.732116	0.64028	0.688214	0.714746	0.712482	0.770677	0.869782	0.779195	0.824733	0.835764	0.717851	0.531034	0.448811	0.743714	0.704661	0.738404	1.00436	0.912705	0.936438	0.953063	0.93003	0.930272	0.90465	0.913189	0.968117	0.870257	0.86766	0.841654	0.938366	0.842171	0.839493
0.775926	0.709007	0.624844	0.673107	0.697477	0.697663	0.753524	0.850463	0.761888	0.807878	0.820256	0.707274	0.517102	0.444393	0.725056	0.692001	0.721818	0.982237	0.894383	0.921927	0.932106	0.911213	0.912802	0.889044	0.897767	0.947704	0.858504	0.847679	0.827675	0.929068	0.828557	0.830539
0.760733	0.685897	0.609408	0.658	0.680209	0.682844	0.736371	0.831144	0.744581	0.791022	0.804748	0.696697	0.503171	0.439976	0.706397	0.679341	0.705232	0.960118	0.876061	0.907417	0.911148	0.892396	0.895331	0.873439	0.882345	0.92729	0.846751	0.827698	0.813695	0.91977	0.814942	0.821585
0.745541	0.662788	0.593972	0.642893	0.66294	0.668025	0.719218	0.811826	0.727274	0.774166	0.78924	0.686121	0.489239	0.435558	0.687738	0.666681	0.688646	0.937999	0.857739	0.892906	0.890191	0.873579	0.877861	0.857833	0.866922	0.906877	0.834998	0.807717	0.799715	0.910472	0.801328	0.812631
0.730349	0.639679	0.578536	0.627785	0.645672	0.653205	0.702065	0.792507	0.709968	0.757311	0.773732	0.675544	0.475307	0.43114	0.66908	0.654021	0.67206	0.91588	0.839417	0.878396	0.869233	0.854762	0.860391	0.842228	0.8515	0.886463	0.823245	0.787736	0.785736	0.901174	0.787713	0.803678
0.715157	0.61657	0.5631	0.612678	0.628404	0.638386	0.684912	0.773189	0.692661	0.740455	0.758224	0.664968	0.461376	0.426722	0.650421	0.641361	0.655474	0.893761	0.821095	0.863885	0.848276	0.835945	0.84292	0.826623	0.836078	0.86605	0.811492	0.767755	0.771756	0.891876	0.774098	0.794724
0.699965	0.593461	0.547664	0.597571	0.611135	0.623567	0.667759	0.75387	0.675354	0.723599	0.742716	0.654391	0.447444	0.422305	0.631762	0.628701	0.638888	0.871642	0.802772	0.849375	0.827319	0.817128	0.82545	0.811017	0.820656	0.845636	0.799738	0.747774	0.757776	0.882578	0.760484	0.78577
0.684773	0.570351	0.532228	0.582464	0.593867	0.608748	0.650606	0.734551	0.658047	0.706744	0.727208	0.643815	0.433513	0.417887	0.613104	0.616041	0.622302	0.849523	0.78445	0.834864	0.806361	0.798311	0.80798	0.795412	0.805233	0.825223	0.787985	0.727793	0.743797	0.87328	0.746869	0.776816
0.669581	0.547242	0.516792	0.567357	0.576599	0.593929	0.633453	0.715233	0.64074	0.689888	0.7117	0.633238	0.419581	0.413469	0.594445	0.603381	0.605716	0.827404	0.766128	0.820354	0.785404	0.779494	0.790509	0.779806	0.789811	0.804809	0.776232	0.707812	0.729817	0.863982	0.733254	0.767862
0.654389	0.524133	0.501356	0.55225	0.55933	0.57911	0.6163	0.695914	0.623433	0.673032	0.696191	0.622662	0.405649	0.409052	0.575786	0.590721	0.58913	0.805284	0.747806	0.805843	0.764447	0.760677	0.773039	0.764201	0.774389	0.784396	0.764479	0.687831	0.715837	0.854684	0.71964	0.758908
0.639196	0.501024	0.48592	0.537143	0.542062	0.564291	0.599147	0.676595	0.606127	0.656177	0.680683	0.612085	0.391718	0.404634	0.557128	0.578061	0.572544	0.783165	0.729484	0.791333	0.743489	0.74186	0.755569	0.748595	0.758967	0.763982	0.752726	0.66785	0.701858	0.845386	0.706025	0.749954
0.624004	0.477915	0.470484	0.522036	0.524794	0.549472	0.581995	0.657277	0.58882	0.639321	0.665175	0.601509	0.377786	0.400216	0.538469	0.565401	0.555958	0.761046	0.711162	0.776822	0.722532	0.723043	0.738098	0.73299	0.743545	0.743569	0.740973	0.647869	0.687878	0.836088	0.692411	0.741
0.608812	0.454805	0.455048	0.506929	0.507525	0.534653	0.564842	0.637958	0.571513	0.622465	0.649667	0.590932	0.363855	0.395799	0.51981	0.552741	0.539372	0.738927	0.69284	0.762312	0.701575	0.704226	0.720628	0.717385	0.728122	0.723155	0.72922	0.627888	0.673898	0.82679	0.678796	0.732046
0.59362	0.431696	0.439612	0.491822	0.490257	0.519834	0.547689	0.618639	0.554206	0.60561	0.634159	0.580355	0.349923	0.391381	0.501152	0.540081	0.522786	0.716808	0.674518	0.747801	0.680617	0.685409	0.703158	0.701779	0.7127	0.702742	0.717467	0.607907	0.659919	0.817493	0.665181	0.723092
0.578428	0.408587	0.424176	0.476715	0.472989	0.505014	0.530536	0.599321	0.536899	0.588754	0.618651	0.569779	0.335991	0.386963	0.482493	0.527421	0.5062	0.694689	0.656196	0.733291	0.65966	0.666592	0.685687	0.686174	0.697278	0.682329	0.705714	0.587926	0.645939	0.808195	0.651567	0.714138
0.563236	0.385478	0.40874	0.461608	0.45572	0.490195	0.513383	0.580002	0.519593	0.571898	0.603143	0.559202	0.32206	0.382546	0.463834	0.514761	0.489614	0.67257	0.637874	0.71878	0.638702	0.647775	0.668217	0.670568	0.681856	0.661915	0.693961	0.567945	0.63196	0.798897	0.637952	0.705184
0.548044	0.362369	0.393304	0.446501	0.438452	0.475376	0.49623	0.560684	0.502286	0.555043	0.587635	0.548626	0.308128	0.378128	0.445176	0.502101	0.473027	0.650451	0.619551	0.70427	0.617745	0.628958	0.650746	0.654963	0.666433	0.641502	0.682208	0.547964	0.61798	0.789599	0.624337	0.69623
0.532852	0.339259	0.377868	0.431394	0.421184	0.460557	0.479077	0.541365	0.484979	0.538187	0.572127	0.538049	0.294197	0.37371	0.426517	0.489441	0.456441	0.628331	0.601229	0.689759	0.596788	0.61014	0.633276	0.639357	0.651011	0.621088	0.670455	0.527983	0.604	0.780301	0.610723	0.687276
0.51766	0.31615	0.362432	0.416287	0.403915	0.445738	0.461924	0.522046	0.467672	0.521332	0.556619	0.527473	0.280265	0.369293	0.407858	0.476781	0.439855	0.606212	0.582907	0.675249	0.57583	0.591323	0.615806	0.623752	0.635589	0.600675	0.658702	0.508002	0.590021	0.771003	0.597108	0.678322
0.502467	0.293041	0.346996	0.40118	0.386647	0.430919	0.444771	0.502728	0.450365	0.504476	0.541111	0.516896	0.266333	0.364875	0.3892	0.464121	0.423269	0.584093	0.564585	0.660738	0.554873	0.572506	0.598335	0.608147	0.620167	0.580261	0.646949	0.488021	0.576041	0.761705	0.583493	0.669368
0.487275	0.269932	0.33156	0.386073	0.369378	0.4161	0.427618	0.483409	0.433059	0.48762	0.525603	0.50632	0.252402	0.360457	0.370541	0.451461	0.406683	0.561974	0.546263	0.646228	0.533916	0.553689	0.580865	0.592541	0.604744	0.559848	0.635196	0.46804	0.562061	0.752407	0.569879	0.660414
0.472083	0.246822	0.316124	0.370965	0.35211	0.401281	0.410465	0.46409	0.415752	0.470765	0.510094	0.495743	0.23847	0.35604	0.351882	0.438801	0.390097	0.539855	0.527941	0.631717	0.512958	0.534872	0.563395	0.576936	0.589322	0.539434	0.623443	0.448059	0.548082	0.743109	0.556264	0.65146
0.456891	0.223713	0.300688	0.355858	0.334842	0.386462	0.393313	0.444772	0.398445	0.453909	0.494586	0.485167	0.224539	0.351622	0.333224	0.426141	0.373511	0.517736	0.509619	0.617207	0.492001	0.516055	0.545924	0.56133	0.5739	0.519021	0.61169	0.428078	0.534102	0.733811	0.54265	0.642506
0.441699	0.200604	0.285252	0.340751	0.317573	0.371642	0.37616	0.425453	0.381138	0.437053	0.479078	0.47459	0.210607	0.347204	0.314565	0.413481	0.356925	0.495617	0.491297	0.602696	0.471043	0.497238	0.528454	0.545725	0.558478	0.498607	0.599937	0.408097	0.520122	0.724513	0.529035	0.633552
0.426507	0.177495	0.269816	0.325644	0.300305	0.356823	0.359007	0.406134	0.363831	0.420198	0.46357	0.464014	0.196675	0.342787	0.295906	0.400821	0.340339	0.473498	0.472975	0.588186	0.450086	0.478421	0.510984	0.530119	0.543055	0.478194	0.588184	0.388116	0.506143	0.715215	0.51542	0.624599
0.411315	0.154386	0.25438	0.310537	0.283037	0.342004	0.341854	0.386816	0.346524	0.403342	0.448062	0.453437	0.182744	0.338369	0.277248	0.388161	0.323753	0.451379	0.454653	0.573675	0.429129	0.459604	0.493513	0.514514	0.527633	0.457781	0.576431	0.368135	0.492163	0.705917	0.501806	0.615645
0.396123	0.131276	0.238944	0.29543	0.265768	0.327185	0.324701	0.367497	0.329218	0.386486	0.432554	0.44286	0.168812	0.333951	0.258589	0.375501	0.307167	0.429259	0.436331	0.559165	0.408171	0.440787	0.476043	0.498909	0.512211	0.437367	0.564678	0.348154	0.478183	0.696619	0.488191	0.606691
0.38093	0.108167	0.223508	0.280323	0.2485	0.312366	0.307548	0.348179	0.311911	0.369631	0.417046	0.432284	0.154881	0.329534	0.23993	0.362841	0.290581	0.40714	0.418008	0.544654	0.387214	0.42197	0.458573	0.483303	0.496789	0.416954	0.552925	0.328173	0.464204	0.687321	0.474576	0.597737
0.365738	0.0850581	0.208072	0.265216	0.231232	0.297547	0.290395	0.32886	0.294604	0.352775	0.401538	0.421707	0.140949	0.325116	0.221272	0.350181	0.273995	0.385021	0.399686	0.530144	0.366257	0.403153	0.441102	0.467698	0.481366	0.39654	0.541172	0.308192	0.450224	0.678024	0.460962	0.588783
0.350546	0.0619489	0.192636	0.250109	0.213963	0.282728	0.273242	0.309541	0.277297	0.335919	0.38603	0.411131	0.127017	0.320698	0.202613	0.337521	0.257409	0.362902	0.381364	0.515634	0.345299	0.384336	0.423632	0.452092	0.465944	0.376127	0.529419	0.288211	0.436244	0.668726	0.447347	0.579829
0.335354	0.0388397	0.1772	0.235002	0.196695	0.267909	0.256089	0.290223	0.25999	0.319064	0.370522	0.400554	0.113086	0.31628	0.183954	0.324861	0.240823	0.340783	0.363042	0.501123	0.324342	0.365519	0.406162	0.436487	0.450522	0.355713	0.517665	0.26823	0.422265	0.659428	0.433732	0.570875
0.320162	0.0157304	0.161764	0.219895	0.179427	0.25309	0.238936	0.270904	0.242684	0.302208	0.355014	0.389978	0.0991541	0.311863	0.165296	0.312201	0.224237	0.318664	0.34472	0.486613	0.303385	0.346702	0.388691	0.420882	0.4351	0.3353	0.505912	0.248249	0.408285	0.65013	0.420118	0.561921
0.30497	-0.00737876	0.146328	0.204788	0.162158	0.238271	0.221783	0.251585	0.225377	0.285353	0.339506	0.379401	0.0852225	0.307445	0.146637	0.299541	0.207651	0.296545	0.326398	0.472102	0.282427	0.327885	0.371221	0.405276	0.419677	0.314886	0.494159	0.228268	0.394305	0.640832	0.406503	0.552967
0.289778	-0.030488	0.130892	0.189681	0.14489	0.223451	0.204631	0.232267	0.20807	0.268497	0.323997	0.368825	0.0712909	0.303027	0.127978	0.286881	0.191065	0.274426	0.308076	0.457592	0.26147	0.309068	0.353751	0.389671	0.404255	0.294473	0.482406	0.208287	0.380326	0.631534	0.392889	0.544013
0.274586	-0.0535972	0.115456	0.174574	0.127622	0.208632	0.187478	0.212948	0.190763	0.251641	0.308489	0.358248	0.0573593	0.29861	0.10932	0.274221	0.174479	0.252307	0.289754	0.443081	0.240512	0.290251	0.33628	0.374065	0.388833	0.274059	0.470653	0.188306	0.366346	0.622236	0.379274	0.535059
0.259394	-0.0767064	0.10002	0.159467	0.110353	0.193813	0.170325	0.193629	0.173456	0.234786	0.292981	0.347672	0.0434277	0.294192	0.0906612	0.261561	0.157893	0.230187	0.271432	0.428571	0.219555	0.271434	0.31881	0.35846	0.373411	0.253646	0.4589	0.168325	0.352366	0.612938	0.365659	0.526105
0.244201	-0.0998156	0.0845843	0.14436	0.0930848	0.178994	0.153172	0.174311	0.15615	0.21793	0.277473	0.337095	0.0294961	0.289774	0.0720025	0.248901	0.141307	0.208068	0.25311	0.41406	0.198598	0.252617	0.30134	0.342854	0.357989	0.233233	0.447147	0.148344	0.338387	0.60364	0.352045	0.517151
0.229009	-0.122925	0.0691483	0.129252	0.0758165	0.164175	0.136019	0.154992	0.138843	0.201074	0.261965	0.326518	0.0155645	0.285357	0.0533438	0.236241	0.124721	0.185949	0.234787	0.39955	0.17764	0.2338	0.283869	0.327249	0.342566	0.212819	0.435394	0.128363	0.324407	0.594342	0.33843	0.508197
0.213817	-0.146034	0.0537123	0.114145	0.0585481	0.149356	0.118866	0.135674	0.121536	0.184219	0.246457	0.315942	0.00163289	0.280939	0.0346852	0.223581	0.108135	0.16383	0.216465	0.385039	0.156683	0.214983	0.266399	0.311644	0.327144	0.192406	0.423641	0.108382	0.310428	0.585044	0.324815	0.499243
0.198625	-0.169143	0.0382763	0.0990383	0.0412798	0.134537	0.101713	0.116355	0.104229	0.167363	0.230949	0.305365	-0.0122987	0.276521	0.0160265	0.210921	0.091549	0.141711	0.198143	0.370529	0.135726	0.196166	0.248929	0.296038	0.311722	0.171992	0.411888	0.088401	0.296448	0.575746	0.311201	0.490289
0.183433	-0.192252	0.0228403	0.0839313	0.0240114	0.119718	0.0845602	0.0970363	0.0869223	0.150507	0.215441	0.294789	-0.0262303	0.272104	-0.00263214	0.198261	0.0749629	0.119592	0.179821	0.356018	0.114768	0.177349	0.231458	0.280433	0.2963	0.151579	0.400135	0.06842	0.282468	0.566448	0.297586	0.481335
0.168241	-0.215362	0.00740432	0.0688242	0.00674306	0.104899	0.0674073	0.0777176	0.0696154	0.133652	0.199933	0.284212	-0.0401619	0.267686	-0.0212908	0.185601	0.0583769	0.0974727	0.161499	0.341508	0.0938108	0.158532	0.213988	0.264827	0.280877	0.131165	0.388382	0.048439	0.268489	0.55715	0.283972	0.472381
0.153049	-0.238471	-0.00803167	0.0537172	-0.0105253	0.0900795	0.0502544	0.058399	0.0523086	0.116796	0.184425	0.273636	-0.0540935	0.263268	-0.0399495	0.172941	0.0417909	0.0753536	0.143177	0.326997	0.0728535	0.139715	0.196517	0.249222	0.265455	0.110752	0.376629	0.028458	0.254509	0.547853	0.270357	0.463427
0.137857	-0.26158	-0.0234677	0.0386101	-0.0277936	0.0752603	0.0331015	0.0390804	0.0350018	0.0999404	0.168917	0.263059	-0.0680251	0.258851	-0.0586081	0.160281	0.0252049	0.0532344	0.124855	0.312487	0.0518961	0.120898	0.179047	0.233616	0.250033	0.0903383	0.364876	0.00847696	0.240529	0.538555	0.256742	0.454473
0.122665	-0.284689	-0.0389036	0.023503	-0.045062	0.0604412	0.0159486	0.0197617	0.017695	0.0830848	0.153409	0.252483	-0.0819567	0.254433	-0.0772668	0.147621	0.00861883	0.0311153	0.106533	0.297976	0.0309387	0.102081	0.161577	0.218011	0.234611	0.0699249	0.353123	-0.011504	0.22655	0.529257	0.243128	0.44552
0.107472	-0.307798	-0.0543396	0.00839597	-0.0623304	0.0456221	-0.00120434	0.000443078	0.000388179	0.0662291	0.137901	0.241906	-0.0958883	0.250015	-0.0959255	0.134961	-0.00796719	0.00899621	0.0882107	0.283466	0.00998135	0.0832636	0.144106	0.202406	0.219188	0.0495114	0.34137	-0.0314851	0.21257	0.519959	0.229513	0.436566
0.0922803	-0.330908	-0.0697756	-0.00671109	-0.0795987	0.030803	-0.0183573	-0.0188756	-0.0169186	0.0493735	0.122392	0.23133	-0.10982	0.245598	-0.114584	0.122301	-0.0245532	-0.0131229	0.0698886	0.268955	-0.010976	0.0644466	0.126636	0.1868	0.203766	0.029098	0.329617	-0.0514661	0.19859	0.510661	0.215898	0.427612
0.0770882	-0.354017	-0.0852116	-0.0218182	-0.0968671	0.0159839	-0.0355102	-0.0381942	-0.0342254	0.0325178	0.106884	0.220753	-0.123752	0.24118	-0.133243	0.109641	-0.0411392	-0.035242	0.0515665	0.254445	-0.0319334	0.0456296	0.109166	0.171195	0.188344	0.00868449	0.317864	-0.0714471	0.184611	0.501363	0.202284	0.418658
0.0618961	-0.377126	-0.100648	-0.0369252	-0.114135	0.00116482	-0.0526631	-0.0575128	-0.0515323	0.0156622	0.0913763	0.210177	-0.137683	0.236762	-0.151901	0.0969805	-0.0577253	-0.0573611	0.0332444	0.239934	-0.0528908	0.0268126	0.0916954	0.155589	0.172922	-0.011729	0.306111	-0.0914281	0.170631	0.492065	0.188669	0.409704
0.0467039	-0.400235	-0.116084	-0.0520323	-0.131404	-0.0136543	-0.069816	-0.0768315	-0.0688391	-0.00119346	0.0758682	0.1996	-0.151615	0.232345	-0.17056	0.0843205	-0.0743113	-0.0794803	0.0149223	0.225424	-0.0738481	0.00799552	0.0742251	0.139984	0.157499	-0.0321424	0.294358	-0.111409	0.156651	0.482767	0.175054	0.40075
0.0315118	-0.423344	-0.13152	-0.0671393	-0.148672	-0.0284734	-0.0869689	-0.0961501	-0.0861459	-0.0180491	0.0603601	0.189023	-0.165546	0.227927	-0.189219	0.0716605	-0.0908973	-0.101599	-0.0033998	0.210913	-0.0948055	-0.0108215	0.0567547	0.124379	0.142077	-0.0525559	0.282605	-0.13139	0.142672	0.473469	0.16144	0.391796
0.0163197	-0.446454	-0.146956	-0.0822464	-0.16594	-0.0432925	-0.104122	-0.115469	-0.103453	-0.0349047	0.044852	0.178447	-0.179478	0.223509	-0.207877	0.0590005	-0.107483	-0.123718	-0.0217219	0.196403	-0.115763	-0.0296385	0.0392844	0.108773	0.126655	-0.0729693	0.270852	-0.151371	0.128692	0.464171	0.147825	0.382842
0.00112758	-0.469563	-0.162392	-0.0973535	-0.183209	-0.0581116	-0.121275	-0.134787	-0.12076	-0.0517604	0.0293439	0.16787	-0.19341	0.219091	-0.226536	0.0463405	-0.124069	-0.145838	-0.040044	0.181892	-0.13672	-0.0484556	0.021814	0.0931677	0.111233	-0.0933828	0.259099	-0.171352	0.114712	0.454873	0.134211	0.373888
-0.0140645	-0.492672	-0.177828	-0.112461	-0.200477	-0.0729307	-0.138428	-0.154106	-0.138066	-0.068616	0.0138359	0.157294	-0.207341	0.214674	-0.245195	0.0336805	-0.140655	-0.167957	-0.0583661	0.167382	-0.157678	-0.0672726	0.0043437	0.0775623	0.0958104	-0.113796	0.247346	-0.191333	0.100733	0.445575	0.120596	0.364934
-0.0292566	-0.515781	-0.193264	-0.127568	-0.217746	-0.0877498	-0.155581	-0.173425	-0.155373	-0.0854717	-0.00167222	0.146717	-0.221273	0.210256	-0.263853	0.0210205	-0.157241	-0.190076	-0.0766882	0.152871	-0.178635	-0.0860896	-0.0131266	0.0619568	0.0803882	-0.13421	0.235592	-0.211314	0.0867531	0.436277	0.106981	0.35598
-0.0444488	-0.53889	-0.2087	-0.142675	-0.235014	-0.102569	-0.172733	-0.192743	-0.17268	-0.102327	-0.0171803	0.136141	-0.235204	0.205838	-0.282512	0.00836045	-0.173827	-0.212195	-0.0950103	0.138361	-0.199592	-0.104907	-0.030597	0.0463514	0.0649659	-0.154623	0.223839	-0.231295	0.0727735	0.426979	0.0933667	0.347026
-0.0596409	-0.562	-0.224135	-0.157782	-0.252282	-0.117388	-0.189886	-0.212062	-0.189987	-0.119183	-0.0326884	0.125564	-0.249136	0.201421	-0.301171	-0.00429956	-0.190413	-0.234314	-0.113332	0.12385	-0.22055	-0.123724	-0.0480673	0.030746	0.0495437	-0.175037	0.212086	-0.251276	0.0587938	0.417681	0.079752	0.338072
-0.074833	-0.585109	-0.239571	-0.172889	-0.269551	-0.132207	-0.207039	-0.231381	-0.207294	-0.136039	-0.0481965	0.114988	-0.263068	0.197003	-0.319829	-0.0169596	-0.206999	-0.256433	-0.131654	0.10934	-0.241507	-0.142541	-0.0655377	0.0151406	0.0341214	-0.19545	0.200333	-0.271257	0.0448142	0.408384	0.0661374	0.329118
-0.0900251	-0.608218	-0.255007	-0.187996	-0.286819	-0.147026	-0.224192	-0.250699	-0.2246	-0.152894	-0.0637045	0.104411	-0.276999	0.192585	-0.338488	-0.0296196	-0.223585	-0.278552	-0.149977	0.0948294	-0.262464	-0.161358	-0.083008	-0.000464856	0.0186992	-0.215864	0.18858	-0.291238	0.0308345	0.399086	0.0525228	0.320164
-0.105217	-0.631327	-0.270443	-0.203103	-0.304087	-0.161845	-0.241345	-0.270018	-0.241907	-0.16975	-0.0792126	0.0938346	-0.290931	0.188168	-0.357147	-0.0422796	-0.240172	-0.300671	-0.168299	0.0803189	-0.283422	-0.180175	-0.100478	-0.0160703	0.00327697	-0.236277	0.176827	-0.311219	0.0168549	0.389788	0.0389081	0.31121
-0.120409	-0.654437	-0.285879	-0.21821	-0.321356	-0.176664	-0.258498	-0.289336	-0.259214	-0.186606	-0.0947207	0.083258	-0.304862	0.18375	-0.375805	-0.0549396	-0.256758	-0.322791	-0.186621	0.0658084	-0.304379	-0.198992	-0.117949	-0.0316757	-0.0121453	-0.25669	0.165074	-0.3312	0.00287521	0.38049	0.0252935	0.302256
-0.135601	-0.677546	-0.301315	-0.233317	-0.338624	-0.191484	-0.275651	-0.308655	-0.276521	-0.203461	-0.110229	0.0726815	-0.318794	0.179332	-0.394464	-0.0675996	-0.273344	-0.34491	-0.204943	0.051298	-0.325337	-0.217809	-0.135419	-0.0472811	-0.0275675	-0.277104	0.153321	-0.351181	-0.0111044	0.371192	0.0116789	0.293302
-0.150794	-0.700655	-0.316751	-0.248424	-0.355892	-0.206303	-0.292804	-0.327974	-0.293828	-0.220317	-0.125737	0.0621049	-0.332726	0.174915	-0.413123	-0.0802596	-0.28993	-0.367029	-0.223265	0.0367875	-0.346294	-0.236626	-0.152889	-0.0628865	-0.0429898	-0.297517	0.141568	-0.371162	-0.0250841	0.361894	-0.00193577	0.284348
-0.165986	-0.723764	-0.332187	-0.263531	-0.373161	-0.221122	-0.309957	-0.347292	-0.311134	-0.237172	-0.141245	0.0515284	-0.346657	0.170497	-0.431781	-0.0929196	-0.306516	-0.389148	-0.241587	0.022277	-0.367251	-0.255443	-0.17036	-0.078492	-0.058412	-0.317931	0.129815	-0.391143	-0.0390637	0.352596	-0.0155504	0.275394
-0.181178	-0.746873	-0.347623	-0.278638	-0.390429	-0.235941	-0.32711	-0.366611	-0.328441	-0.254028	-0.156753	0.0409518	-0.360589	0.166079	-0.45044	-0.10558	-0.323102	-0.411267	-0.259909	0.0077665	-0.388209	-0.27426	-0.18783	-0.0940974	-0.0738342	-0.338344	0.118062	-0.411124	-0.0530434	0.343298	-0.029165	0.26644
-0.19637	-0.769983	-0.363059	-0.293745	-0.407697	-0.25076	-0.344263	-0.38593	-0.345748	-0.270884	-0.172261	0.0303753	-0.37452	0.161662	-0.469099	-0.11824	-0.339688	-0.433386	-0.278231	-0.00674398	-0.409166	-0.293077	-0.2053	-0.109703	-0.0892565	-0.358758	0.106309	-0.431105	-0.067023	0.334	-0.0427797	0.257487
-0.211562	-0.793092	-0.378495	-0.308852	-0.424966	-0.265579	-0.361415	-0.405248	-0.363055	-0.287739	-0.187769	0.0197988	-0.388452	0.157244	-0.487757	-0.1309	-0.356274	-0.455505	-0.296553	-0.0212545	-0.430123	-0.311894	-0.222771	-0.125308	-0.104679	-0.379171	0.094556	-0.451086	-0.0810027	0.324702	-0.0563943	0.248533
-0.226754	-0.816201	-0.393931	-0.323959	-0.442234	-0.280398	-0.378568	-0.424567	-0.380362	-0.304595	-0.203277	0.00922222	-0.402384	0.152826	-0.506416	-0.14356	-0.37286	-0.477624	-0.314875	-0.035765	-0.451081	-0.330711	-0.240241	-0.140914	-0.120101	-0.399585	0.0828029	-0.471067	-0.0949824	0.315404	-0.0700089	0.239579
-0.241946	-0.83931	-0.409367	-0.339066	-0.459502	-0.295217	-0.395721	-0.443886	-0.397669	-0.321451	-0.218785	-0.00135432	-0.416315	0.148409	-0.525075	-0.15622	-0.389446	-0.499743	-0.333198	-0.0502754	-0.472038	-0.349528	-0.257711	-0.156519	-0.135523	-0.419998	0.0710499	-0.491048	-0.108962	0.306106	-0.0836236	0.230625
-0.257138	-0.862419	-0.424803	-0.354174	-0.476771	-0.310036	-0.412874	-0.463204	-0.414975	-0.338306	-0.234293	-0.0119309	-0.430247	0.143991	-0.543733	-0.16888	-0.406032	-0.521863	-0.35152	-0.0647859	-0.492996	-0.368345	-0.275182	-0.172124	-0.150945	-0.440412	0.0592968	-0.511029	-0.122942	0.296808	-0.0972382	0.221671
-0.272331	-0.885529	-0.440239	-0.369281	-0.494039	-0.324855	-0.430027	-0.482523	-0.432282	-0.355162	-0.249802	-0.0225074	-0.444178	0.139573	-0.562392	-0.18154	-0.422618	-0.543982	-0.369842	-0.0792964	-0.513953	-0.387162	-0.292652	-0.18773	-0.166368	-0.460825	0.0475438	-0.53101	-0.136921	0.28751	-0.110853	0.212717
-0.287523	-0.908638	-0.455675	-0.384388	-0.511308	-0.339675	-0.44718	-0.501841	-0.449589	-0.372018	-0.26531	-0.0330839	-0.45811	0.135156	-0.581051	-0.1942	-0.439204	-0.566101	-0.388164	-0.0938069	-0.53491	-0.405979	-0.310123	-0.203335	-0.18179	-0.481238	0.0357908	-0.550991	-0.150901	0.278213	-0.124467	0.203763
-0.302715	-0.931747	-0.471111	-0.399495	-0.528576	-0.354494	-0.464333	-0.52116	-0.466896	-0.388873	-0.280818	-0.0436605	-0.472042	0.130738	-0.599709	-0.20686	-0.45579	-0.58822	-0.406486	-0.108317	-0.555868	-0.424796	-0.327593	-0.218941	-0.197212	-0.501652	0.0240377	-0.570972	-0.164881	0.268915	-0.138082	0.194809
-0.317907	-0.954856	-0.486547	-0.414602	-0.545844	-0.369313	-0.481486	-0.540479	-0.484203	-0.405729	-0.296326	-0.054237	-0.485973	0.12632	-0.618368	-0.21952	-0.472376	-0.610339	-0.424808	-0.122828	-0.576825	-0.443613	-0.345063	-0.234546	-0.212634	-0.522065	0.0122847	-0.590953	-0.17886	0.259617	-0.151697	0.185855
-0.333099	-0.977965	-0.501983	-0.429709	-0.563113	-0.384132	-0.498639	-0.559797	-0.501509	-0.422585	-0.311834	-0.0648136	-0.499905	0.121903	-0.637027	-0.23218	-0.488962	-0.632458	-0.44313	-0.137338	-0.597782	-0.46243	-0.362534	-0.250152	-0.228057	-0.542479	0.000531639	-0.610934	-0.19284	0.250319	-0.165311	0.176901
-0.348291	-1.00107	-0.517419	-0.444816	-0.580381	-0.398951	-0.515792	-0.579116	-0.518816	-0.43944	-0.327342	-0.0753901	-0.513836	0.117485	-0.655685	-0.24484	-0.505548	-0.654577	-0.461452	-0.151849	-0.61874	-0.481247	-0.380004	-0.265757	-0.243479	-0.562892	-0.0112214	-0.630915	-0.20682	0.241021	-0.178926	0.167947
-0.363483	-1.02418	-0.532855	-0.459923	-0.597649	-0.41377	-0.532945	-0.598435	-0.536123	-0.456296	-0.34285	-0.0859667	-0.527768	0.113067	-0.674344	-0.2575	-0.522134	-0.676696	-0.479774	-0.166359	-0.639697	-0.500064	-0.397474	-0.281362	-0.258901	-0.583306	-0.0229744	-0.650896	-0.220799	0.231723	-0.192541	0.158993
-0.378675	-1.04729	-0.548291	-0.47503	-0.614918	-0.428589	-0.550097	-0.617753	-0.55343	-0.473152	-0.358358	-0.0965432	-0.5417	0.108649	-0.693003	-0.27016	-0.53872	-0.698816	-0.498096	-0.18087	-0.660654	-0.518881	-0.414945	-0.296968	-0.274323	-0.603719	-0.0347275	-0.670877	-0.234779	0.222425	-0.206155	0.150039
-0.393867	-1.0704	-0.563727	-0.490137	-0.632186	-0.443408	-0.56725	-0.637072	-0.570737	-0.490007	-0.373866	-0.10712	-0.555631	0.104232	-0.711661	-0.28282	-0.555306	-0.720935	-0.516418	-0.19538	-0.681612	-0.537698	-0.432415	-0.312573	-0.289746	-0.624133	-0.0464805	-0.690858	-0.248759	0.213127	-0.21977	0.141085
-0.40906	-1.09351	-0.579163	-0.505244	-0.649454	-0.458227	-0.584403	-0.656391	-0.588044	-0.506863	-0.389374	-0.117696	-0.569563	0.0998141	-0.73032	-0.29548	-0.571892	-0.743054	-0.534741	-0.209891	-0.702569	-0.556515	-0.449885	-0.328179	-0.305168	-0.644546	-0.0582336	-0.710839	-0.262738	0.203829	-0.233385	0.132131
-0.424252	-1.11662	-0.594599	-0.520351	-0.666723	-0.473047	-0.601556	-0.675709	-0.60535	-0.523718	-0.404882	-0.128273	-0.583494	0.0953964	-0.748979	-0.30814	-0.588478	-0.765173	-0.553063	-0.224401	-0.723527	-0.575332	-0.467356	-0.343784	-0.32059	-0.66496	-0.0699866	-0.73082	-0.276718	0.194531	-0.246999	0.123177
-0.439444	-1.13973	-0.610035	-0.535458	-0.683991	-0.487866	-0.618709	-0.695028	-0.622657	-0.540574	-0.42039	-0.138849	-0.597426	0.0909787	-0.767637	-0.3208	-0.605064	-0.787292	-0.571385	-0.238912	-0.744484	-0.594149	-0.484826	-0.35939	-0.336012	-0.685373	-0.0817397	-0.750801	-0.290697	0.185233	-0.260614	0.114223
-0.454636	-1.16284	-0.625471	-0.550565	-0.701259	-0.502685	-0.635862	-0.714346	-0.639964	-0.55743	-0.435899	-0.149426	-0.611358	0.0865611	-0.786296	-0.33346	-0.62165	-0.809411	-0.589707	-0.253422	-0.765441	-0.612966	-0.502296	-0.374995	-0.351435	-0.705787	-0.0934927	-0.770782	-0.304677	0.175935	-0.274228	0.105269
-0.469828	-1.18595	-0.640907	-0.565672	-0.718528	-0.517504	-0.653015	-0.733665	-0.657271	-0.574285	-0.451407	-0.160002	-0.625289	0.0821434	-0.804955	-0.34612	-0.638236	-0.83153	-0.608029	-0.267933	-0.786399	-0.631784	-0.519767	-0.3906	-0.366857	-0.7262	-0.105246	-0.790763	-0.318657	0.166637	-0.287843	0.0963154
-0.48502	-1.20906	-0.656343	-0.580779	-0.735796	-0.532323	-0.670168	-0.752984	-0.674578	-0.591141	-0.466915	-0.170579	-0.639221	0.0777257	-0.823613	-0.35878	-0.654822	-0.853649	-0.626351	-0.282443	-0.807356	-0.650601	-0.537237	-0.406206	-0.382279	-0.746613	-0.116999	-0.810744	-0.332636	0.157339	-0.301458	0.0873615
iRS
-0.369703	-1.37604	-0.693686	-0.865163	-0.734592	-0.434705	-0.416523	-0.614281	-0.554332	-0.375503	-0.482507	-0.264362	-0.733024	-0.0534427	-0.265794	-0.177657	-0.633182	-0.779224	-0.131528	-0.0873562	-0.475607	-0.612042	-0.630885	-0.387053	0.247248	-1.05554	0.0572871	-0.989119	0.163444	0.0443092	0.139998	-0.274603
-0.353412	-1.34798	-0.675645	-0.843072	-0.715334	-0.418028	-0.399717	-0.595858	-0.537251	-0.363052	-0.465029	-0.250484	-0.715137	-0.0431289	-0.252871	-0.164875	-0.615636	-0.758057	-0.118535	-0.0747058	-0.458416	-0.593726	-0.612455	-0.370989	0.257538	-1.0316	0.0672482	-0.966836	0.172901	0.055331	0.149173	-0.261225
-0.337121	-1.31991	-0.657604	-0.82098	-0.696076	-0.401352	-0.382911	-0.577436	-0.52017	-0.350602	-0.447551	-0.236606	-0.69725	-0.0328152	-0.239947	-0.152094	-0.59809	-0.73689	-0.105541	-0.0620555	-0.441225	-0.575411	-0.594026	-0.354925	0.267828	-1.00766	0.0772093	-0.944553	0.182358	0.0663529	0.158348	-0.247847
-0.320831	-1.29185	-0.639563	-0.798888	-0.676818	-0.384675	-0.366105	-0.559013	-0.503088	-0.338151	-0.430073	-0.222727	-0.679362	-0.0225014	-0.227024	-0.139312	-0.580544	-0.715722	-0.0925477	-0.0494051	-0.424034	-0.557095	-0.575597	-0.338862	0.278117	-0.983717	0.0871704	-0.922271	0.191815	0.0773747	0.167523	-0.234468
-0.30454	-1.26378	-0.621522	-0.776796	-0.65756	-0.367999	-0.349299	-0.540591	-0.486007	-0.325701	-0.412594	-0.208849	-0.661475	-0.0121877	-0.2141	-0.126531	-0.562998	-0.694555	-0.0795542	-0.0367547	-0.406844	-0.53878	-0.557168	-0.322798	0.288407	-0.959778	0.0971315	-0.899988	0.201273	0.0883965	0.176698	-0.22109
-0.288249	-1.23572	-0.603481	-0.754705	-0.638302	-0.351323	-0.332493	-0.522168	-0.468926	-0.31325	-0.395116	-0.19497	-0.643587	-0.00187394	-0.201177	-0.113749	-0.545452	-0.673388	-0.0665607	-0.0241044	-0.389653	-0.520464	-0.538738	-0.306734	0.298697	-0.935838	0.107093	-0.877705	0.21073	0.0994184	0.185873	-0.207712
-0.271959	-1.20765	-0.585439	-0.732613	-0.619044	-0.334646	-0.315687	-0.503746	-0.451844	-0.3008	-0.377638	-0.181092	-0.6257	0.00843981	-0.188254	-0.100968	-0.527905	-0.652221	-0.0535672	-0.011454	-0.372462	-0.502149	-0.520309	-0.29067	0.308986	-0.911898	0.117054	-0.855423	0.220187	0.11044	0.195048	-0.194333
-0.255668	-1.17959	-0.567398	-0.710521	-0.599787	-0.31797	-0.298881	-0.485323	-0.434763	-0.288349	-0.36016	-0.167213	-0.607813	0.0187536	-0.17533	-0.0881861	-0.510359	-0.631053	-0.0405736	0.00119635	-0.355271	-0.483833	-0.50188	-0.274606	0.319276	-0.887958	0.127015	-0.83314	0.229644	0.121462	0.204223	-0.180955
-0.239377	-1.15152	-0.549357	-0.688429	-0.580529	-0.301293	-0.282075	-0.466901	-0.417682	-0.275899	-0.342682	-0.153335	-0.589925	0.0290673	-0.162407	-0.0754046	-0.492813	-0.609886	-0.0275801	0.0138467	-0.33808	-0.465517	-0.48345	-0.258542	0.329566	-0.864018	0.136976	-0.810857	0.239101	0.132484	0.213398	-0.167577
-0.223087	-1.12346	-0.531316	-0.666337	-0.561271	-0.284617	-0.265269	-0.448478	-0.4006	-0.263448	-0.325203	-0.139456	-0.572038	0.0393811	-0.149483	-0.0626231	-0.475267	-0.588719	-0.0145866	0.0264971	-0.32089	-0.447202	-0.465021	-0.242478	0.339855	-0.840078	0.146937	-0.788575	0.248559	0.143506	0.222573	-0.154198
-0.206796	-1.09539	-0.513275	-0.644246	-0.542013	-0.267941	-0.248463	-0.430056	-0.383519	-0.250998	-0.307725	-0.125578	-0.55415	0.0496948	-0.13656	-0.0498415	-0.457721	-0.567552	-0.00159307	0.0391474	-0.303699	-0.428886	-0.446592	-0.226415	0.350145	-0.816138	0.156898	-0.766292	0.258016	0.154528	0.231748	-0.14082
-0.190505	-1.06733	-0.495233	-0.622154	-0.522755	-0.251264	-0.231657	-0.411633	-0.366437	-0.238547	-0.290247	-0.111699	-0.536263	0.0600086	-0.123636	-0.03706	-0.440175	-0.546384	0.0114005	0.0517978	-0.286508	-0.410571	-0.428162	-0.210351	0.360435	-0.792199	0.166859	-0.744009	0.267473	0.165549	0.240922	-0.127442
-0.174215	-1.03926	-0.477192	-0.600062	-0.503497	-0.234588	-0.214851	-0.393211	-0.349356	-0.226097	-0.272769	-0.0978209	-0.518376	0.0703223	-0.110713	-0.0242785	-0.422629	-0.525217	0.024394	0.0644482	-0.269317	-0.392255	-0.409733	-0.194287	0.370725	-0.768259	0.17682	-0.721726	0.27693	0.176571	0.250097	-0.114063
-0.157924	-1.0112	-0.459151	-0.57797	-0.484239	-0.217911	-0.198045	-0.374788	-0.332275	-0.213646	-0.255291	-0.0839424	-0.500488	0.0806361	-0.0977896	-0.011497	-0.405083	-0.50405	0.0373875	0.0770985	-0.252126	-0.37394	-0.391304	-0.178223	0.381014	-0.744319	0.186782	-0.699444	0.286387	0.187593	0.259272	-0.100685
-0.141633	-0.98313	-0.44111	-0.555879	-0.464981	-0.201235	-0.181239	-0.356365	-0.315193	-0.201196	-0.237812	-0.0700639	-0.482601	0.0909498	-0.0848662	0.00128453	-0.387537	-0.482883	0.050381	0.0897489	-0.234935	-0.355624	-0.372875	-0.162159	0.391304	-0.720379	0.196743	-0.677161	0.295845	0.198615	0.268447	-0.0873064
-0.125343	-0.955065	-0.423069	-0.533787	-0.445723	-0.184559	-0.164433	-0.337943	-0.298112	-0.188745	-0.220334	-0.0561855	-0.464714	0.101264	-0.0719427	0.0140661	-0.369991	-0.461715	0.0633745	0.102399	-0.217745	-0.337309	-0.354445	-0.146095	0.401594	-0.696439	0.206704	-0.654878	0.305302	0.209637	0.277622	-0.0739281
-0.109052	-0.927	-0.405028	-0.511695	-0.426465	-0.167882	-0.147628	-0.31952	-0.281031	-0.176295	-0.202856	-0.042307	-0.446826	0.111577	-0.0590193	0.0268476	-0.352445	-0.440548	0.0763681	0.11505	-0.200554	-0.318993	-0.336016	-0.130032	0.411883	-0.672499	0.216665	-0.632596	0.314759	0.220659	0.286797	-0.0605497
-0.0927615	-0.898935	-0.386986	-0.489603	-0.407207	-0.151206	-0.130822	-0.301098	-0.263949	-0.163844	-0.185378	-0.0284285	-0.428939	0.121891	-0.0460959	0.0396291	-0.334899	-0.419381	0.0893616	0.1277	-0.183363	-0.300678	-0.317587	-0.113968	0.422173	-0.648559	0.226626	-0.610313	0.324216	0.23168	0.295972	-0.0471714
-0.0764708	-0.870869	-0.368945	-0.467511	-0.387949	-0.134529	-0.114016	-0.282675	-0.246868	-0.151394	-0.167899	-0.0145501	-0.411051	0.132205	-0.0331724	0.0524106	-0.317353	-0.398214	0.102355	0.14035	-0.166172	-0.282362	-0.299157	-0.0979039	0.432463	-0.62462	0.236587	-0.58803	0.333673	0.242702	0.305147	-0.033793
-0.0601801	-0.842804	-0.350904	-0.44542	-0.368691	-0.117853	-0.0972096	-0.264253	-0.229786	-0.138943	-0.150421	-0.000671608	-0.393164	0.142519	-0.020249	0.0651921	-0.299807	-0.377046	0.115349	0.153001	-0.148981	-0.264046	-0.280728	-0.08184	0.442753	-0.60068	0.246548	-0.565748	0.343131	0.253724	0.314322	-0.0204147
-0.0438895	-0.814739	-0.332863	-0.423328	-0.349433	-0.101177	-0.0804036	-0.24583	-0.212705	-0.126493	-0.132943	0.0132069	-0.375277	0.152832	-0.00732557	0.0779736	-0.282261	-0.355879	0.128342	0.165651	-0.131791	-0.245731	-0.262299	-0.0657762	0.453042	-0.57674	0.256509	-0.543465	0.352588	0.264746	0.323497	-0.0070363
-0.0275988	-0.786674	-0.314822	-0.401236	-0.330175	-0.0845001	-0.0635976	-0.227408	-0.195624	-0.114043	-0.115465	0.0270853	-0.357389	0.163146	0.00559786	0.0907552	-0.264715	-0.334712	0.141336	0.178301	-0.1146	-0.227415	-0.24387	-0.0497123	0.463332	-0.5528	0.26647	-0.521182	0.362045	0.275768	0.332672	0.00634206
-0.0113081	-0.758608	-0.296781	-0.379144	-0.310917	-0.0678237	-0.0467916	-0.208985	-0.178542	-0.101592	-0.0979866	0.0409638	-0.339502	0.17346	0.0185213	0.103537	-0.247169	-0.313545	0.154329	0.190952	-0.097409	-0.2091	-0.22544	-0.0336485	0.473622	-0.52886	0.276432	-0.4989	0.371502	0.28679	0.341847	0.0197204
0.00498252	-0.730543	-0.278739	-0.357053	-0.291659	-0.0511473	-0.0299856	-0.190563	-0.161461	-0.0891415	-0.0805083	0.0548423	-0.321614	0.183774	0.0314447	0.116318	-0.229623	-0.292377	0.167323	0.203602	-0.0802181	-0.190784	-0.207011	-0.0175846	0.483911	-0.50492	0.286393	-0.476617	0.380959	0.297811	0.351022	0.0330988
0.0212732	-0.702478	-0.260698	-0.334961	-0.272401	-0.0344709	-0.0131797	-0.17214	-0.14438	-0.0766911	-0.0630301	0.0687207	-0.303727	0.194087	0.0443682	0.1291	-0.212077	-0.27121	0.180316	0.216253	-0.0630273	-0.172469	-0.188582	-0.0015208	0.494201	-0.48098	0.296354	-0.454334	0.390417	0.308833	0.360197	0.0464771
0.0375638	-0.674413	-0.242657	-0.312869	-0.253144	-0.0177945	0.00362632	-0.153718	-0.127298	-0.0642406	-0.0455519	0.0825992	-0.28584	0.204401	0.0572916	0.141881	-0.194531	-0.250043	0.19331	0.228903	-0.0458365	-0.154153	-0.170152	0.014543	0.504491	-0.457041	0.306315	-0.432052	0.399874	0.319855	0.369372	0.0598555
0.0538545	-0.646348	-0.224616	-0.290777	-0.233886	-0.00111811	0.0204323	-0.135295	-0.110217	-0.0517901	-0.0280737	0.0964777	-0.267952	0.214715	0.070215	0.154663	-0.176985	-0.228876	0.206303	0.241553	-0.0286457	-0.135838	-0.151723	0.0306069	0.51478	-0.433101	0.316276	-0.409769	0.409331	0.330877	0.378547	0.0732338
0.0701452	-0.618282	-0.206575	-0.268685	-0.214628	0.0155583	0.0372383	-0.116873	-0.0931355	-0.0393396	-0.0105955	0.110356	-0.250065	0.225029	0.0831384	0.167444	-0.159439	-0.207708	0.219297	0.254204	-0.0114549	-0.117522	-0.133294	0.0466707	0.52507	-0.409161	0.326237	-0.387486	0.418788	0.341899	0.387722	0.0866122
0.0864358	-0.590217	-0.188534	-0.246594	-0.19537	0.0322347	0.0540443	-0.0984502	-0.0760542	-0.0268891	0.00688275	0.124235	-0.232177	0.235342	0.0960619	0.180226	-0.141893	-0.186541	0.23229	0.266854	0.00573595	-0.0992064	-0.114865	0.0627346	0.53536	-0.385221	0.336198	-0.365203	0.428245	0.352921	0.396897	0.0999906
0.102726	-0.562152	-0.170492	-0.224502	-0.176112	0.0489111	0.0708502	-0.0800277	-0.0589728	-0.0144386	0.024361	0.138113	-0.21429	0.245656	0.108985	0.193007	-0.124347	-0.165374	0.245284	0.279504	0.0229268	-0.0808909	-0.0964352	0.0787984	0.54565	-0.361281	0.346159	-0.342921	0.437703	0.363942	0.406071	0.113369
0.119017	-0.534087	-0.152451	-0.20241	-0.156854	0.0655875	0.0876562	-0.0616051	-0.0418914	-0.00198817	0.0418392	0.151992	-0.196403	0.25597	0.121909	0.205789	-0.106801	-0.144207	0.258277	0.292155	0.0401176	-0.0625753	-0.0780059	0.0948623	0.555939	-0.337341	0.356121	-0.320638	0.44716	0.374964	0.415246	0.126747
0.135308	-0.506022	-0.13441	-0.180318	-0.137596	0.0822639	0.104462	-0.0431826	-0.0248101	0.0104623	0.0593174	0.16587	-0.178515	0.266284	0.134832	0.21857	-0.0892545	-0.12304	0.271271	0.304805	0.0573084	-0.0442598	-0.0595766	0.110926	0.566229	-0.313401	0.366082	-0.298355	0.456617	0.385986	0.424421	0.140126
0.151598	-0.477956	-0.116369	-0.158226	-0.118338	0.0989403	0.121268	-0.0247601	-0.0077287	0.0229128	0.0767956	0.179748	-0.160628	0.276597	0.147756	0.231352	-0.0717084	-0.101872	0.284264	0.317455	0.0744992	-0.0259442	-0.0411473	0.12699	0.576519	-0.289462	0.376043	-0.276073	0.466074	0.397008	0.433596	0.153504
0.167889	-0.449891	-0.0983278	-0.136135	-0.0990799	0.115617	0.138074	-0.00633757	0.00935267	0.0353633	0.0942738	0.193627	-0.14274	0.286911	0.160679	0.244133	-0.0541624	-0.080705	0.297258	0.330106	0.09169	-0.00762869	-0.0227181	0.143054	0.586808	-0.265522	0.386004	-0.25379	0.475531	0.40803	0.442771	0.166882
0.18418	-0.421826	-0.0802866	-0.114043	-0.079822	0.132293	0.15488	0.012085	0.026434	0.0478138	0.111752	0.207505	-0.124853	0.297225	0.173602	0.256915	-0.0366163	-0.0595378	0.310251	0.342756	0.108881	0.0106869	-0.00428877	0.159118	0.597098	-0.241582	0.395965	-0.231507	0.484989	0.419052	0.451946	0.180261
0.20047	-0.393761	-0.0622454	-0.0919511	-0.0605641	0.14897	0.171686	0.0305075	0.0435154	0.0602642	0.12923	0.221384	-0.106966	0.307539	0.186526	0.269696	-0.0190703	-0.0383705	0.323245	0.355407	0.126072	0.0290024	0.0141405	0.175181	0.607388	-0.217642	0.405926	-0.209225	0.494446	0.430073	0.461121	0.193639
0.216761	-0.365695	-0.0442042	-0.0698593	-0.0413061	0.165646	0.188492	0.04893	0.0605968	0.0727147	0.146708	0.235262	-0.0890783	0.317852	0.199449	0.282478	-0.00152426	-0.0172033	0.336239	0.368057	0.143262	0.047318	0.0325698	0.191245	0.617678	-0.193702	0.415887	-0.186942	0.503903	0.441095	0.470296	0.207017
0.233052	-0.33763	-0.0261631	-0.0477676	-0.0220482	0.182322	0.205298	0.0673525	0.0776781	0.0851652	0.164187	0.249141	-0.0711909	0.328166	0.212373	0.295259	0.0160218	0.00396395	0.349232	0.380707	0.160453	0.0656335	0.0509991	0.207309	0.627967	-0.169762	0.425848	-0.164659	0.51336	0.452117	0.479471	0.220396
0.249342	-0.309565	-0.0081219	-0.0256758	-0.00279022	0.198999	0.222104	0.085775	0.0947595	0.0976157	0.181665	0.263019	-0.0533035	0.33848	0.225296	0.308041	0.0335678	0.0251312	0.362226	0.393358	0.177644	0.0839491	0.0694284	0.223373	0.638257	-0.145822	0.435809	-0.142377	0.522817	0.463139	0.488646	0.233774
0.265633	-0.2815	0.00991927	-0.003584	0.0164677	0.215675	0.23891	0.104198	0.111841	0.110066	0.199143	0.276898	-0.0354161	0.348794	0.23822	0.320823	0.0511139	0.0462984	0.375219	0.406008	0.194835	0.102265	0.0878577	0.239437	0.648547	-0.121883	0.445771	-0.120094	0.532275	0.474161	0.497821	0.247152
0.281924	-0.253435	0.0279604	0.0185078	0.0357257	0.232352	0.255716	0.12262	0.128922	0.122517	0.216621	0.290776	-0.0175287	0.359107	0.251143	0.333604	0.0686599	0.0674657	0.388213	0.418658	0.212026	0.12058	0.106287	0.255501	0.658836	-0.0979427	0.455732	-0.0978112	0.541732	0.485183	0.506996	0.260531
0.298214	-0.225369	0.0460016	0.0405996	0.0549836	0.249028	0.272522	0.141043	0.146004	0.134967	0.2341	0.304655	0.000358644	0.369421	0.264066	0.346386	0.0862059	0.0886329	0.401206	0.431309	0.229217	0.138896	0.124716	0.271565	0.669126	-0.0740028	0.465693	-0.0755285	0.551189	0.496204	0.516171	0.273909
0.314505	-0.197304	0.0640428	0.0626913	0.0742416	0.265704	0.289328	0.159465	0.163085	0.147418	0.251578	0.318533	0.018246	0.379735	0.27699	0.359167	0.103752	0.1098	0.4142	0.443959	0.246407	0.157211	0.143146	0.287628	0.679416	-0.050063	0.475654	-0.0532458	0.560646	0.507226	0.525346	0.287288
0.330796	-0.169239	0.0820839	0.0847831	0.0934995	0.282381	0.306134	0.177888	0.180166	0.159868	0.269056	0.332412	0.0361334	0.390049	0.289913	0.371949	0.121298	0.130967	0.427193	0.456609	0.263598	0.175527	0.161575	0.303692	0.689705	-0.0261231	0.485615	-0.0309632	0.570103	0.518248	0.534521	0.300666
0.347086	-0.141174	0.100125	0.106875	0.112757	0.299057	0.32294	0.19631	0.197248	0.172319	0.286534	0.34629	0.0540208	0.400362	0.302837	0.38473	0.138844	0.152135	0.440187	0.46926	0.280789	0.193842	0.180004	0.319756	0.699995	-0.00218326	0.495576	-0.00868047	0.579561	0.52927	0.543696	0.314044
0.363377	-0.113109	0.118166	0.128967	0.132015	0.315734	0.339746	0.214733	0.214329	0.184769	0.304012	0.360168	0.0719082	0.410676	0.31576	0.397512	0.15639	0.173302	0.45318	0.48191	0.29798	0.212158	0.198433	0.33582	0.710285	0.0217566	0.505537	0.0136022	0.589018	0.540292	0.552871	0.327423
0.379668	-0.0850434	0.136207	0.151058	0.151273	0.33241	0.356552	0.233155	0.23141	0.19722	0.321491	0.374047	0.0897956	0.42099	0.328684	0.410293	0.173936	0.194469	0.466174	0.494561	0.315171	0.230473	0.216863	0.351884	0.720575	0.0456965	0.515498	0.0358849	0.598475	0.551314	0.562045	0.340801
0.395958	-0.0569781	0.154249	0.17315	0.170531	0.349086	0.373358	0.251578	0.248492	0.20967	0.338969	0.387925	0.107683	0.431304	0.341607	0.423075	0.191482	0.215636	0.479167	0.507211	0.332361	0.248789	0.235292	0.367948	0.730864	0.0696363	0.52546	0.0581676	0.607932	0.562335	0.57122	0.354179
0.412249	-0.0289129	0.17229	0.195242	0.189789	0.365763	0.390164	0.27	0.265573	0.222121	0.356447	0.401804	0.12557	0.441617	0.35453	0.435856	0.209028	0.236804	0.492161	0.519861	0.349552	0.267105	0.253721	0.384011	0.741154	0.0935762	0.535421	0.0804503	0.617389	0.573357	0.580395	0.367558
0.42854	-0.00084772	0.190331	0.217334	0.209047	0.382439	0.40697	0.288423	0.282655	0.234571	0.373925	0.415682	0.143458	0.451931	0.367454	0.448638	0.226574	0.257971	0.505154	0.532512	0.366743	0.28542	0.272151	0.400075	0.751444	0.117516	0.545382	0.102733	0.626847	0.584379	0.58957	0.380936
0.44483	0.0272175	0.208372	0.239426	0.228305	0.399116	0.423776	0.306845	0.299736	0.247021	0.391404	0.429561	0.161345	0.462245	0.380377	0.461419	0.24412	0.279138	0.518148	0.545162	0.383934	0.303736	0.29058	0.416139	0.761733	0.141456	0.555343	0.125016	0.636304	0.595401	0.598745	0.394314
0.461121	0.0552827	0.226413	0.261517	0.247563	0.415792	0.440582	0.325268	0.316817	0.259472	0.408882	0.443439	0.179233	0.472559	0.393301	0.474201	0.261666	0.300305	0.531141	0.557812	0.401125	0.322051	0.309009	0.432203	0.772023	0.165396	0.565304	0.147298	0.645761	0.606423	0.60792	0.407693
0.477412	0.0833479	0.244454	0.283609	0.266821	0.432468	0.457388	0.34369	0.333899	0.271922	0.42636	0.457318	0.19712	0.482872	0.406224	0.486982	0.279212	0.321473	0.544135	0.570463	0.418316	0.340367	0.327438	0.448267	0.782313	0.189336	0.575265	0.169581	0.655218	0.617445	0.617095	0.421071
0.493702	0.111413	0.262496	0.305701	0.286079	0.449145	0.474194	0.362113	0.35098	0.284373	0.443838	0.471196	0.215007	0.493186	0.419148	0.499764	0.296758	0.34264	0.557128	0.583113	0.435506	0.358682	0.345868	0.464331	0.792603	0.213275	0.585226	0.191864	0.664675	0.628466	0.62627	0.43445
0.509993	0.139478	0.280537	0.327793	0.305337	0.465821	0.491	0.380535	0.368061	0.296823	0.461316	0.485075	0.232895	0.5035	0.432071	0.512545	0.314304	0.363807	0.570122	0.595763	0.452697	0.376998	0.364297	0.480395	0.802892	0.237215	0.595187	0.214146	0.674133	0.639488	0.635445	0.447828
0.526284	0.167544	0.298578	0.349885	0.324595	0.482498	0.507806	0.398958	0.385143	0.309274	0.478795	0.498953	0.250782	0.513814	0.444995	0.525327	0.331851	0.384974	0.583115	0.608414	0.469888	0.395313	0.382726	0.496458	0.813182	0.261155	0.605148	0.236429	0.68359	0.65051	0.64462	0.461206
0.542574	0.195609	0.316619	0.371976	0.343853	0.499174	0.524612	0.41738	0.402224	0.321724	0.496273	0.512832	0.26867	0.524127	0.457918	0.538108	0.349397	0.406142	0.596109	0.621064	0.487079	0.413629	0.401156	0.512522	0.823472	0.285095	0.61511	0.258712	0.693047	0.661532	0.653795	0.474585
0.558865	0.223674	0.33466	0.394068	0.363111	0.51585	0.541418	0.435803	0.419306	0.334175	0.513751	0.52671	0.286557	0.534441	0.470841	0.55089	0.366943	0.427309	0.609102	0.633715	0.50427	0.431945	0.419585	0.528586	0.833761	0.309035	0.625071	0.280994	0.702504	0.672554	0.66297	0.487963
0.575156	0.251739	0.352701	0.41616	0.382369	0.532527	0.558224	0.454225	0.436387	0.346625	0.531229	0.540589	0.304444	0.544755	0.483765	0.563671	0.384489	0.448476	0.622096	0.646365	0.52146	0.45026	0.438014	0.54465	0.844051	0.332975	0.635032	0.303277	0.711961	0.683576	0.672145	0.501341
0.591446	0.279804	0.370743	0.438252	0.401627	0.549203	0.57503	0.472648	0.453468	0.359076	0.548707	0.554467	0.322332	0.555069	0.496688	0.576453	0.402035	0.469643	0.63509	0.659015	0.538651	0.468576	0.456444	0.560714	0.854341	0.356915	0.644993	0.32556	0.721419	0.694597	0.68132	0.51472
0.607737	0.30787	0.388784	0.460343	0.420885	0.56588	0.591836	0.491071	0.47055	0.371526	0.566186	0.568345	0.340219	0.565382	0.509612	0.589234	0.419581	0.490811	0.648083	0.671666	0.555842	0.486891	0.474873	0.576778	0.86463	0.380854	0.654954	0.347843	0.730876	0.705619	0.690495	0.528098
0.624028	0.335935	0.406825	0.482435	0.440143	0.582556	0.608642	0.509493	0.487631	0.383977	0.583664	0.582224	0.358106	0.575696	0.522535	0.602016	0.437127	0.511978	0.661077	0.684316	0.573033	0.505207	0.493302	0.592841	0.87492	0.404794	0.664915	0.370125	0.740333	0.716641	0.69967	0.541476
0.640318	0.364	0.424866	0.504527	0.4594	0.599232	0.625448	0.527916	0.504712	0.396427	0.601142	0.596102	0.375994	0.58601	0.535459	0.614797	0.454673	0.533145	0.67407	0.696966	0.590224	0.523522	0.511731	0.608905	0.88521	0.428734	0.674876	0.392408	0.74979	0.727663	0.708845	0.554855
0.656609	0.392065	0.442907	0.526619	0.478658	0.615909	0.642254	0.546338	0.521794	0.408878	0.61862	0.609981	0.393881	0.596324	0.548382	0.627579	0.472219	0.554312	0.687064	0.709617	0.607415	0.541838	0.530161	0.624969	0.8955	0.452674	0.684837	0.414691	0.759247	0.738685	0.71802	0.568233
0.6729	0.42013	0.460949	0.548711	0.497916	0.632585	0.65906	0.564761	0.538875	0.421328	0.636099	0.623859	0.411769	0.606637	0.561305	0.64036	0.489765	0.57548	0.700057	0.722267	0.624605	0.560153	0.54859	0.641033	0.905789	0.476614	0.694798	0.436973	0.768705	0.749707	0.727194	0.581611
0.68919	0.448196	0.47899	0.570802	0.517174	0.649262	0.675866	0.583183	0.555956	0.433779	0.653577	0.637738	0.429656	0.616951	0.574229	0.653142	0.507311	0.596647	0.713051	0.734917	0.641796	0.578469	0.567019	0.657097	0.916079	0.500554	0.70476	0.459256	0.778162	0.760728	0.736369	0.59499
0.705481	0.476261	0.497031	0.592894	0.536432	0.665938	0.692671	0.601606	0.573038	0.446229	0.671055	0.651616	0.447543	0.627265	0.587152	0.665924	0.524857	0.617814	0.726044	0.747568	0.658987	0.596784	0.585449	0.673161	0.926369	0.524494	0.714721	0.481539	0.787619	0.77175	0.745544	0.608368
0.721772	0.504326	0.515072	0.614986	0.55569	0.682614	0.709477	0.620028	0.590119	0.45868	0.688533	0.665495	0.465431	0.637579	0.600076	0.678705	0.542403	0.638981	0.739038	0.760218	0.676178	0.6151	0.603878	0.689225	0.936658	0.548433	0.724682	0.503821	0.797076	0.782772	0.754719	0.621747
0.738062	0.532391	0.533113	0.637078	0.574948	0.699291	0.726283	0.638451	0.607201	0.47113	0.706011	0.679373	0.483318	0.647892	0.612999	0.691487	0.559949	0.660149	0.752031	0.772869	0.693369	0.633416	0.622307	0.705288	0.946948	0.572373	0.734643	0.526104	0.806533	0.793794	0.763894	0.635125
0.754353	0.560457	0.551154	0.659169	0.594206	0.715967	0.743089	0.656873	0.624282	0.483581	0.72349	0.693252	0.501206	0.658206	0.625923	0.704268	0.577495	0.681316	0.765025	0.785519	0.710559	0.651731	0.640736	0.721352	0.957238	0.596313	0.744604	0.548387	0.815991	0.804816	0.773069	0.648503
0.770644	0.588522	0.569196	0.681261	0.613464	0.732644	0.759895	0.675296	0.641363	0.496031	0.740968	0.70713	0.519093	0.66852	0.638846	0.71705	0.595041	0.702483	0.778018	0.798169	0.72775	0.670047	0.659166	0.737416	0.967528	0.620253	0.754565	0.570669	0.825448	0.815838	0.782244	0.661882
0.786934	0.616587	0.587237	0.703353	0.632722	0.74932	0.776701	0.693718	0.658445	0.508482	0.758446	0.721009	0.53698	0.678834	0.651769	0.729831	0.612587	0.72365	0.791012	0.81082	0.744941	0.688362	0.677595	0.75348	0.977817	0.644193	0.764526	0.592952	0.834905	0.826859	0.791419	0.67526
0.803225	0.644652	0.605278	0.725445	0.65198	0.765996	0.793507	0.712141	0.675526	0.520932	0.775924	0.734887	0.554868	0.689147	0.664693	0.742613	0.630133	0.744817	0.804005	0.82347	0.762132	0.706678	0.696024	0.769544	0.988107	0.668133	0.774487	0.615235	0.844362	0.837881	0.800594	0.688638
0.819516	0.672717	0.623319	0.747537	0.671238	0.782673	0.810313	0.730563	0.692607	0.533383	0.793403	0.748766	0.572755	0.699461	0.677616	0.755394	0.647679	0.765985	0.816999	0.83612	0.779323	0.724993	0.714454	0.785608	0.998397	0.692073	0.784449	0.637517	0.853819	0.848903	0.809769	0.702017
0.835806	0.700783	0.64136	0.769628	0.690496	0.799349	0.827119	0.748986	0.709689	0.545833	0.810881	0.762644	0.590643	0.709775	0.69054	0.768176	0.665225	0.787152	0.829992	0.848771	0.796514	0.743309	0.732883	0.801671	1.00869	0.716012	0.79441	0.6598	0.863277	0.859925	0.818944	0.715395
0.852097	0.728848	0.659401	0.79172	0.709754	0.816026	0.843925	0.767408	0.72677	0.558284	0.828359	0.776522	0.60853	0.720089	0.703463	0.780957	0.682771	0.808319	0.842986	0.861421	0.813704	0.761624	0.751312	0.817735	1.01898	0.739952	0.804371	0.682083	0.872734	0.870947	0.828119	0.728773
0.868388	0.756913	0.677443	0.813812	0.729012	0.832702	0.860731	0.785831	0.743851	0.570734	0.845837	0.790401	0.626417	0.730402	0.716387	0.793739	0.700317	0.829486	0.855979	0.874071	0.830895	0.77994	0.769741	0.833799	1.02927	0.763892	0.814332	0.704366	0.882191	0.881969	0.837294	0.742152
0.884678	0.784978	0.695484	0.835904	0.74827	0.849378	0.877537	0.804253	0.760933	0.583184	0.863315	0.804279	0.644305	0.740716	0.72931	0.80652	0.717863	0.850654	0.868973	0.886722	0.848086	0.798256	0.788171	0.849863	1.03956	0.787832	0.824293	0.726648	0.891648	0.89299	0.846469	0.75553
0.900969	0.813043	0.713525	0.857995	0.767528	0.866055	0.894343	0.822676	0.778014	0.595635	0.880794	0.818158	0.662192	0.75103	0.742233	0.819302	0.735409	0.871821	0.881966	0.899372	0.865277	0.816571	0.8066	0.865927	1.04985	0.811772	0.834254	0.748931	0.901105	0.904012	0.855644	0.768908
0.91726	0.841109	0.731566	0.880087	0.786786	0.882731	0.911149	0.841098	0.795096	0.608085	0.898272	0.832036	0.680079	0.761344	0.755157	0.832083	0.752956	0.892988	0.89496	0.912023	0.882468	0.834887	0.825029	0.881991	1.06013	0.835712	0.844215	0.771214	0.910563	0.915034	0.864819	0.782287
0.93355	0.869174	0.749607	0.902179	0.806044	0.899408	0.927955	0.859521	0.812177	0.620536	0.91575	0.845915	0.697967	0.771657	0.76808	0.844865	0.770502	0.914155	0.907953	0.924673	0.899658	0.853202	0.843459	0.898055	1.07042	0.859652	0.854176	0.793496	0.92002	0.926056	0.873994	0.795665
0.949841	0.897239	0.767648	0.924271	0.825301	0.916084	0.944761	0.877943	0.829258	0.632986	0.933228	0.859793	0.715854	0.781971	0.781004	0.857646	0.788048	0.935323	0.920947	0.937323	0.916849	0.871518	0.861888	0.914118	1.08071	0.883591	0.864137	0.815779	0.929477	0.937078	0.883168	0.809044
0.966132	0.925304	0.78569	0.946363	0.844559	0.93276	0.961567	0.896366	0.84634	0.645437	0.950707	0.873672	0.733742	0.792285	0.793927	0.870428	0.805594	0.95649	0.933941	0.949974	0.93404	0.889833	0.880317	0.930182	1.091	0.907531	0.874099	0.838062	0.938934	0.9481	0.892343	0.822422
0.982422	0.95337	0.803731	0.968454	0.863817	0.949437	0.978373	0.914789	0.863421	0.657887	0.968185	0.88755	0.751629	0.802599	0.806851	0.883209	0.82314	0.977657	0.946934	0.962624	0.951231	0.908149	0.898747	0.946246	1.10129	0.931471	0.88406	0.860344	0.948391	0.959121	0.901518	0.8358
0.998713	0.981435	0.821772	0.990546	0.883075	0.966113	0.995179	0.933211	0.880502	0.670338	0.985663	0.901429	0.769516	0.812912	0.819774	0.895991	0.840686	0.998824	0.959928	0.975274	0.968422	0.926464	0.917176	0.96231	1.11158	0.955411	0.894021	0.882627	0.957849	0.970143	0.910693	0.849179
1.015	1.0095	0.839813	1.01264	0.902333	0.98279	1.01199	0.951634	0.897584	0.682788	1.00314	0.915307	0.787404	0.823226	0.832697	0.908772	0.858232	1.01999	0.972921	0.987925	0.985613	0.94478	0.935605	0.978374	1.12187	0.979351	0.903982	0.90491	0.967306	0.981165	0.919868	0.862557
1.03129	1.03757	0.857854	1.03473	0.921591	0.999466	1.02879	0.970056	0.914665	0.695239	1.02062	0.929186	0.805291	0.83354	0.845621	0.921554	0.875778	1.04116	0.985915	1.00058	1.0028	0.963096	0.954034	0.994438	1.13216	1.00329	0.913943	0.927192	0.976763	0.992187	0.929043	0.875935
1.04758	1.06563	0.875895	1.05682	0.940849	1.01614	1.0456	0.988479	0.931747	0.707689	1.0381	0.943064	0.823179	0.843854	0.858544	0.934335	0.893324	1.06233	0.998908	1.01323	1.01999	0.981411	0.972464	1.0105	1.14245	1.02723	0.923904	0.949475	0.98622	1.00321	0.938218	0.889314
1.06388	1.0937	0.893937	1.07891	0.960107	1.03282	1.0624	1.0069	0.948828	0.72014	1.05558	0.956943	0.841066	0.854167	0.871468	0.947117	0.91087	1.08349	1.0119	1.02588	1.03719	0.999727	0.990893	1.02657	1.15274	1.05117	0.933865	0.971758	0.995677	1.01423	0.947393	0.902692
1.08017	1.12176	0.911978	1.10101	0.979365	1.0495	1.07921	1.02532	0.965909	0.73259	1.07305	0.970821	0.858953	0.864481	0.884391	0.959898	0.928416	1.10466	1.0249	1.03853	1.05438	1.01804	1.00932	1.04263	1.16303	1.07511	0.943826	0.99404	1.00513	1.02525	0.956568	0.91607
1.09646	1.14983	0.930019	1.1231	0.998623	1.06617	1.09602	1.04375	0.982991	0.745041	1.09053	0.984699	0.876841	0.874795	0.897315	0.97268	0.945962	1.12583	1.03789	1.05118	1.07157	1.03636	1.02775	1.05869	1.17332	1.09905	0.953787	1.01632	1.01459	1.03627	0.965743	0.929449
1.11275	1.17789	0.94806	1.14519	1.01788	1.08285	1.11282	1.06217	1.00007	0.757491	1.10801	0.998578	0.894728	0.885109	0.910238	0.985461	0.963508	1.147	1.05088	1.06383	1.08876	1.05467	1.04618	1.07476	1.18361	1.12299	0.963749	1.03861	1.02405	1.0473	0.974918	0.942827
1.12904	1.20596	0.966101	1.16728	1.03714	1.09952	1.12963	1.08059	1.01715	0.769942	1.12549	1.01246	0.912616	0.895422	0.923161	0.998243	0.981054	1.16816	1.06388	1.07648	1.10595	1.07299	1.06461	1.09082	1.1939	1.14693	0.97371	1.06089	1.03351	1.05832	0.984093	0.956205
1.14533	1.23402	0.984142	1.18937	1.0564	1.1162	1.14643	1.09901	1.03423	0.782392	1.14297	1.02633	0.930503	0.905736	0.936085	1.01102	0.9986	1.18933	1.07687	1.08913	1.12314	1.0913	1.08304	1.10688	1.20419	1.17087	0.983671	1.08317	1.04296	1.06934	0.993268	0.969584
1.16162	1.26209	1.00218	1.21146	1.07565	1.13288	1.16324	1.11744	1.05132	0.794843	1.16045	1.04021	0.94839	0.91605	0.949008	1.02381	1.01615	1.2105	1.08986	1.10178	1.14033	1.10962	1.10147	1.12295	1.21448	1.19481	0.993632	1.10545	1.05242	1.08036	1.00244	0.982962
1.17791	1.29015	1.02022	1.23356	1.09491	1.14955	1.18004	1.13586	1.0684	0.807293	1.17792	1.05409	0.966278	0.926364	0.961932	1.03659	1.03369	1.23166	1.10286	1.11443	1.15752	1.12794	1.1199	1.13901	1.22477	1.21875	1.00359	1.12774	1.06188	1.09138	1.01162	0.996341
1.1942	1.31822	1.03827	1.25565	1.11417	1.16623	1.19685	1.15428	1.08548	0.819744	1.1954	1.06797	0.984165	0.936677	0.974855	1.04937	1.05124	1.25283	1.11585	1.12708	1.17471	1.14625	1.13833	1.15508	1.23506	1.24269	1.01355	1.15002	1.07134	1.10241	1.02079	1.00972
1.21049	1.34628	1.05631	1.27774	1.13343	1.18291	1.21366	1.1727	1.10256	0.832194	1.21288	1.08185	1.00205	0.946991	0.987779	1.06215	1.06878	1.274	1.12884	1.13973	1.1919	1.16457	1.15676	1.17114	1.24535	1.26663	1.02352	1.1723	1.08079	1.11343	1.02997	1.0231
1.22678	1.37435	1.07435	1.29983	1.15269	1.19958	1.23046	1.19113	1.11964	0.844645	1.23036	1.09573	1.01994	0.957305	1.0007	1.07493	1.08633	1.29517	1.14184	1.15238	1.20909	1.18288	1.17519	1.1872	1.25564	1.29057	1.03348	1.19458	1.09025	1.12445	1.03914	1.03648
1.24307	1.40241	1.09239	1.32192	1.17194	1.21626	1.24727	1.20955	1.13672	0.857095	1.24784	1.10961	1.03783	0.967619	1.01363	1.08771	1.10388	1.31633	1.15483	1.16503	1.22628	1.2012	1.19362	1.20327	1.26593	1.31451	1.04344	1.21687	1.09971	1.13547	1.04832	1.04985
1.24307	1.40241	1.09239	1.32192	1.17194	1.21626	1.24727	1.20955	1.13672	0.857095	1.24784	1.10961	1.03783	0.967619	1.01363	1.08771	1.10388	1.31633	1.15483	1.16503	1.22628	1.2012	1.19362	1.20327	1.26593	1.31451	1.04344	1.21687	1.09971	1.13547	1.04832	1.04985
1.22678	1.37435	1.07435	1.29983	1.15269	1.19958	1.23046	1.19113	1.11964	0.844645	1.23036	1.09573	1.01994	0.957305	1.0007	1.07493	1.08633	1.29517	1.14184	1.15238	1.20909	1.18288	1.17519	1.1872	1.25564	1.29057	1.03348	1.19458	1.09025	1.12445	1.03914	1.03648
1.21049	1.34628	1.05631	1.27774	1.13343	1.18291	1.21366	1.1727	1.10256	0.832194	1.21288	1.08185	1.00205	0.946991	0.987779	1.06215	1.06878	1.274	1.12884	1.13973	1.1919	1.16457	1.15676	1.17114	1.24535	1.26663	1.02352	1.1723	1.08079	1.11343	1.02997	1.0231
1.1942	1.31822	1.03827	1.25565	1.11417	1.16623	1.19685	1.15428	1.08548	0.819744	1.1954	1.06797	0.984165	0.936677	0.974855	1.04937	1.05124	1.25283	1.11585	1.12708	1.17471	1.14625	1.13833	1.15508	1.23506	1.24269	1.01355	1.15002	1.07134	1.10241	1.02079	1.00972
1.17791	1.29015	1.02022	1.23356	1.09491	1.14955	1.18004	1.13586	1.0684	0.807293	1.17792	1.05409	0.966278	0.926364	0.961932	1.03659	1.03369	1.23166	1.10286	1.11443	1.15752	1.12794	1.1199	1.13901	1.22477	1.21875	1.00359	1.12774	1.06188	1.09138	1.01162	0.996341
1.16162	1.26209	1.00218	1.21146	1.07565	1.13288	1.16324	1.11744	1.05132	0.794843	1.16045	1.04021	0.94839	0.91605	0.949008	1.02381	1.01615	1.2105	1.08986	1.10178	1.14033	1.10962	1.10147	1.12295	1.21448	1.19481	0.993632	1.10545	1.05242	1.08036	1.00244	0.982962
1.14533	1.23402	0.984142	1.18937	1.0564	1.1162	1.14643	1.09901	1.03423	0.782392	1.14297	1.02633	0.930503	0.905736	0.936085	1.01102	0.9986	1.18933	1.07687	1.08913	1.12314	1.0913	1.08304	1.10688	1.20419	1.17087	0.983671	1.08317	1.04296	1.06934	0.993268	0.969584
1.12904	1.20596	0.966101	1.16728	1.03714	1.09952	1.12963	1.08059	1.01715	0.769942	1.12549	1.01246	0.912616	0.895422	0.923161	0.998243	0.981054	1.16816	1.06388	1.07648	1.10595	1.07299	1.06461	1.09082	1.1939	1.14693	0.97371	1.06089	1.03351	1.05832	0.984093	0.956205
1.11275	1.17789	0.94806	1.14519	1.01788	1.08285	1.11282	1.06217	1.00007	0.757491	1.10801	0.998578	0.894728	0.885109	0.910238	0.985461	0.963508	1.147	1.05088	1.06383	1.08876	1.05467	1.04618	1.07476	1.18361	1.12299	0.963749	1.03861	1.02405	1.0473	0.974918	0.942827
1.09646	1.14983	0.930019	1.1231	0.998623	1.06617	1.09602	1.04375	0.982991	0.745041	1.09053	0.984699	0.876841	0.874795	0.897315	0.97268	0.945962	1.12583	1.03789	1.05118	1.07157	1.03636	1.02775	1.05869	1.17332	1.09905	0.953787	1.01632	1.01459	1.03627	0.965743	0.929449
1.08017	1.12176	0.911978	1.10101	0.979365	1.0495	1.07921	1.02532	0.965909	0.73259	1.07305	0.970821	0.858953	0.864481	0.884391	0.959898	0.928416	1.10466	1.0249	1.03853	1.05438	1.01804	1.00932	1.04263	1.16303	1.07511	0.943826	0.99404	1.00513	1.02525	0.956568	0.91607
1.06388	1.0937	0.893937	1.07891	0.960107	1.03282	1.0624	1.0069	0.948828	0.72014	1.05558	0.956943	0.841066	0.854167	0.871468	0.947117	0.91087	1.08349	1.0119	1.02588	1.03719	0.999727	0.990893	1.02657	1.15274	1.05117	0.933865	0.971758	0.995677	1.01423	0.947393	0.902692
1.04758	1.06563	0.875895	1.05682	0.940849	1.01614	1.0456	0.988479	0.931747	0.707689	1.0381	0.943064	0.823179	0.843854	0.858544	0.934335	0.893324	1.06233	0.998908	1.01323	1.01999	0.981411	0.972464	1.0105	1.14245	1.02723	0.923904	0.949475	0.98622	1.00321	0.938218	0.889314
1.03129	1.03757	0.857854	1.03473	0.921591	0.999466	1.02879	0.970056	0.914665	0.695239	1.02062	0.929186	0.805291	0.83354	0.845621	0.921554	0.875778	1.04116	0.985915	1.00058	1.0028	0.963096	0.954034	0.994438	1.13216	1.00329	0.913943	0.927192	0.976763	0.992187	0.929043	0.875935
1.015	1.0095	0.839813	1.01264	0.902333	0.98279	1.01199	0.951634	0.897584	0.682788	1.00314	0.915307	0.787404	0.823226	0.832697	0.908772	0.858232	1.01999	0.972921	0.987925	0.985613	0.94478	0.935605	0.978374	1.12187	0.979351	0.903982	0.90491	0.967306	0.981165	0.919868	0.862557
0.998713	0.981435	0.821772	0.990546	0.883075	0.966113	0.995179	0.933211	0.880502	0.670338	0.985663	0.901429	0.769516	0.812912	0.819774	0.895991	0.840686	0.998824	0.959928	0.975274	0.968422	0.926464	0.917176	0.96231	1.11158	0.955411	0.894021	0.882627	0.957849	0.970143	0.910693	0.849179
0.982422	0.95337	0.803731	0.968454	0.863817	0.949437	0.978373	0.914789	0.863421	0.657887	0.968185	0.88755	0.751629	0.802599	0.806851	0.883209	0.82314	0.977657	0.946934	0.962624	0.951231	0.908149	0.898747	0.946246	1.10129	0.931471	0.88406	0.860344	0.948391	0.959121	0.901518	0.8358
0.966132	0.925304	0.78569	0.946363	0.844559	0.93276	0.961567	0.896366	0.84634	0.645437	0.950707	0.873672	0.733742	0.792285	0.793927	0.870428	0.805594	0.95649	0.933941	0.949974	0.93404	0.889833	0.880317	0.930182	1.091	0.907531	0.874099	0.838062	0.938934	0.9481	0.892343	0.822422
0.949841	0.897239	0.767648	0.924271	0.825301	0.916084	0.944761	0.877943	0.829258	0.632986	0.933228	0.859793	0.715854	0.781971	0.781004	0.857646	0.788048	0.935323	0.920947	0.937323	0.916849	0.871518	0.861888	0.914118	1.08071	0.883591	0.864137	0.815779	0.929477	0.937078	0.883168	0.809044
0.93355	0.869174	0.749607	0.902179	0.806044	0.899408	0.927955	0.859521	0.812177	0.620536	0.91575	0.845915	0.697967	0.771657	0.76808	0.844865	0.770502	0.914155	0.907953	0.924673	0.899658	0.853202	0.843459	0.898055	1.07042	0.859652	0.854176	0.793496	0.92002	0.926056	0.873994	0.795665
0.91726	0.841109	0.731566	0.880087	0.786786	0.882731	0.911149	0.841098	0.795096	0.608085	0.898272	0.832036	0.680079	0.761344	0.755157	0.832083	0.752956	0.892988	0.89496	0.912023	0.882468	0.834887	0.825029	0.881991	1.06013	0.835712	0.844215	0.771214	0.910563	0.915034	0.864819	0.782287
0.900969	0.813043	0.713525	0.857995	0.767528	0.866055	0.894343	0.822676	0.778014	0.595635	0.880794	0.818158	0.662192	0.75103	0.742233	0.819302	0.735409	0.871821	0.881966	0.899372	0.865277	0.816571	0.8066	0.865927	1.04985	0.811772	0.834254	0.748931	0.901105	0.904012	0.855644	0.768908
0.884678	0.784978	0.695484	0.835904	0.74827	0.849378	0.877537	0.804253	0.760933	0.583184	0.863315	0.804279	0.644305	0.740716	0.72931	0.80652	0.717863	0.850654	0.868973	0.886722	0.848086	0.798256	0.788171	0.849863	1.03956	0.787832	0.824293	0.726648	0.891648	0.89299	0.846469	0.75553
0.868388	0.756913	0.677443	0.813812	0.729012	0.832702	0.860731	0.785831	0.743851	0.570734	0.845837	0.790401	0.626417	0.730402	0.716387	0.793739	0.700317	0.829486	0.855979	0.874071	0.830895	0.77994	0.769741	0.833799	1.02927	0.763892	0.814332	0.704366	0.882191	0.881969	0.837294	0.742152
0.852097	0.728848	0.659401	0.79172	0.709754	0.816026	0.843925	0.767408	0.72677	0.558284	0.828359	0.776522	0.60853	0.720089	0.703463	0.780957	0.682771	0.808319	0.842986	0.861421	0.813704	0.761624	0.751312	0.817735	1.01898	0.739952	0.804371	0.682083	0.872734	0.870947	0.828119	0.728773
0.835806	0.700783	0.64136	0.769628	0.690496	0.799349	0.827119	0.748986	0.709689	0.545833	0.810881	0.762644	0.590643	0.709775	0.69054	0.768176	0.665225	0.787152	0.829992	0.848771	0.796514	0.743309	0.732883	0.801671	1.00869	0.716012	0.79441	0.6598	0.863277	0.859925	0.818944	0.715395
0.819516	0.672717	0.623319	0.747537	0.671238	0.782673	0.810313	0.730563	0.692607	0.533383	0.793403	0.748766	0.572755	0.699461	0.677616	0.755394	0.647679	0.765985	0.816999	0.83612	0.779323	0.724993	0.714454	0.785608	0.998397	0.692073	0.784449	0.637517	0.853819	0.848903	0.809769	0.702017
0.803225	0.644652	0.605278	0.725445	0.65198	0.765996	0.793507	0.712141	0.675526	0.520932	0.775924	0.734887	0.554868	0.689147	0.664693	0.742613	0.630133	0.744817	0.804005	0.82347	0.762132	0.706678	0.696024	0.769544	0.988107	0.668133	0.774487	0.615235	0.844362	0.837881	0.800594	0.688638
0.786934	0.616587	0.587237	0.703353	0.632722	0.74932	0.776701	0.693718	0.658445	0.508482	0.758446	0.721009	0.53698	0.678834	0.651769	0.729831	0.612587	0.72365	0.791012	0.81082	0.744941	0.688362	0.677595	0.75348	0.977817	0.644193	0.764526	0.592952	0.834905	0.826859	0.791419	0.67526
0.770644	0.588522	0.569196	0.681261	0.613464	0.732644	0.759895	0.675296	0.641363	0.496031	0.740968	0.70713	0.519093	0.66852	0.638846	0.71705	0.595041	0.702483	0.778018	0.798169	0.72775	0.670047	0.659166	0.737416	0.967528	0.620253	0.754565	0.570669	0.825448	0.815838	0.782244	0.661882
0.754353	0.560457	0.551154	0.659169	0.594206	0.715967	0.743089	0.656873	0.624282	0.483581	0.72349	0.693252	0.501206	0.658206	0.625923	0.704268	0.577495	0.681316	0.765025	0.785519	0.710559	0.651731	0.640736	0.721352	0.957238	0.596313	0.744604	0.548387	0.815991	0.804816	0.773069	0.648503
0.738062	0.532391	0.533113	0.637078	0.574948	0.699291	0.726283	0.638451	0.607201	0.47113	0.706011	0.679373	0.483318	0.647892	0.612999	0.691487	0.559949	0.660149	0.752031	0.772869	0.693369	0.633416	0.622307	0.705288	0.946948	0.572373	0.734643	0.526104	0.806533	0.793794	0.763894	0.635125
0.721772	0.504326	0.515072	0.614986	0.55569	0.682614	0.709477	0.620028	0.590119	0.45868	0.688533	0.665495	0.465431	0.637579	0.600076	0.678705	0.542403	0.638981	0.739038	0.760218	0.676178	0.6151	0.603878	0.689225	0.936658	0.548433	0.724682	0.503821	0.797076	0.782772	0.754719	0.621747
0.705481	0.476261	0.497031	0.592894	0.536432	0.665938	0.692671	0.601606	0.573038	0.446229	0.671055	0.651616	0.447543	0.627265	0.587152	0.665924	0.524857	0.617814	0.726044	0.747568	0.658987	0.596784	0.585449	0.673161	0.926369	0.524494	0.714721	0.481539	0.787619	0.77175	0.745544	0.608368
0.68919	0.448196	0.47899	0.570802	0.517174	0.649262	0.675866	0.583183	0.555956	0.433779	0.653577	0.637738	0.429656	0.616951	0.574229	0.653142	0.507311	0.596647	0.713051	0.734917	0.641796	0.578469	0.567019	0.657097	0.916079	0.500554	0.70476	0.459256	0.778162	0.760728	0.736369	0.59499
0.6729	0.42013	0.460949	0.548711	0.497916	0.632585	0.65906	0.564761	0.538875	0.421328	0.636099	0.623859	0.411769	0.606637	0.561305	0.64036	0.489765	0.57548	0.700057	0.722267	0.624605	0.560153	0.54859	0.641033	0.905789	0.476614	0.694798	0.436973	0.768705	0.749707	0.727194	0.581611
0.656609	0.392065	0.442907	0.526619	0.478658	0.615909	0.642254	0.546338	0.521794	0.408878	0.61862	0.609981	0.393881	0.596324	0.548382	0.627579	0.472219	0.554312	0.687064	0.709617	0.607415	0.541838	0.530161	0.624969	0.8955	0.452674	0.684837	0.414691	0.759247	0.738685	0.71802	0.568233
0.640318	0.364	0.424866	0.504527	0.4594	0.599232	0.625448	0.527916	0.504712	0.396427	0.601142	0.596102	0.375994	0.58601	0.535459	0.614797	0.454673	0.533145	0.67407	0.696966	0.590224	0.523522	0.511731	0.608905	0.88521	0.428734	0.674876	0.392408	0.74979	0.727663	0.708845	0.554855
0.624028	0.335935	0.406825	0.482435	0.440143	0.582556	0.608642	0.509493	0.487631	0.383977	0.583664	0.582224	0.358106	0.575696	0.522535	0.602016	0.437127	0.511978	0.661077	0.684316	0.573033	0.505207	0.493302	0.592841	0.87492	0.404794	0.664915	0.370125	0.740333	0.716641	0.69967	0.541476
0.607737	0.30787	0.388784	0.460343	0.420885	0.56588	0.591836	0.491071	0.47055	0.371526	0.566186	0.568345	0.340219	0.565382	0.509612	0.589234	0.419581	0.490811	0.648083	0.671666	0.555842	0.486891	0.474873	0.576778	0.86463	0.380854	0.654954	0.347843	0.730876	0.705619	0.690495	0.528098
0.591446	0.279804	0.370743	0.438252	0.401627	0.549203	0.57503	0.472648	0.453468	0.359076	0.548707	0.554467	0.322332	0.555069	0.496688	0.576453	0.402035	0.469643	0.63509	0.659015	0.538651	0.468576	0.456444	0.560714	0.854341	0.356915	0.644993	0.32556	0.721419	0.694597	0.68132	0.51472
0.575156	0.251739	0.352701	0.41616	0.382369	0.532527	0.558224	0.454225	0.436387	0.346625	0.531229	0.540589	0.304444	0.544755	0.483765	0.563671	0.384489	0.448476	0.622096	0.646365	0.52146	0.45026	0.438014	0.54465	0.844051	0.332975	0.635032	0.303277	0.711961	0.683576	0.672145	0.501341
0.558865	0.223674	0.33466	0.394068	0.363111	0.51585	0.541418	0.435803	0.419306	0.334175	0.513751	0.52671	0.286557	0.534441	0.470841	0.55089	0.366943	0.427309	0.609102	0.633715	0.50427	0.431945	0.419585	0.528586	0.833761	0.309035	0.625071	0.280994	0.702504	0.672554	0.66297	0.487963
0.542574	0.195609	0.316619	0.371976	0.343853	0.499174	0.524612	0.41738	0.402224	0.321724	0.496273	0.512832	0.26867	0.524127	0.457918	0.538108	0.349397	0.406142	0.596109	0.621064	0.487079	0.413629	0.401156	0.512522	0.823472	0.285095	0.61511	0.258712	0.693047	0.661532	0.653795	0.474585
0.526284	0.167544	0.298578	0.349885	0.324595	0.482498	0.507806	0.398958	0.385143	0.309274	0.478795	0.498953	0.250782	0.513814	0.444995	0.525327	0.331851	0.384974	0.583115	0.608414	0.469888	0.395313	0.382726	0.496458	0.813182	0.261155	0.605148	0.236429	0.68359	0.65051	0.64462	0.461206
0.509993	0.139478	0.280537	0.327793	0.305337	0.465821	0.491	0.380535	0.368061	0.296823	0.461316	0.485075	0.232895	0.5035	0.432071	0.512545	0.314304	0.363807	0.570122	0.595763	0.452697	0.376998	0.364297	0.480395	0.802892	0.237215	0.595187	0.214146	0.674133	0.639488	0.635445	0.447828
0.493702	0.111413	0.262496	0.305701	0.286079	0.449145	0.474194	0.362113	0.35098	0.284373	0.443838	0.471196	0.215007	0.493186	0.419148	0.499764	0.296758	0.34264	0.557128	0.583113	0.435506	0.358682	0.345868	0.464331	0.792603	0.213275	0.585226	0.191864	0.664675	0.628466	0.62627	0.43445
0.477412	0.0833479	0.244454	0.283609	0.266821	0.432468	0.457388	0.34369	0.333899	0.271922	0.42636	0.457318	0.19712	0.482872	0.406224	0.486982	0.279212	0.321473	0.544135	0.570463	0.418316	0.340367	0.327438	0.448267	0.782313	0.189336	0.575265	0.169581	0.655218	0.617445	0.617095	0.421071
0.461121	0.0552827	0.226413	0.261517	0.247563	0.415792	0.440582	0.325268	0.316817	0.259472	0.408882	0.443439	0.179233	0.472559	0.393301	0.474201	0.261666	0.300305	0.531141	0.557812	0.401125	0.322051	0.309009	0.432203	0.772023	0.165396	0.565304	0.147298	0.645761	0.606423	0.60792	0.407693
0.44483	0.0272175	0.208372	0.239426	0.228305	0.399116	0.423776	0.306845	0.299736	0.247021	0.391404	0.429561	0.161345	0.462245	0.380377	0.461419	0.24412	0.279138	0.518148	0.545162	0.383934	0.303736	0.29058	0.416139	0.761733	0.141456	0.555343	0.125016	0.636304	0.595401	0.598745	0.394314
0.42854	-0.00084772	0.190331	0.217334	0.209047	0.382439	0.40697	0.288423	0.282655	0.234571	0.373925	0.415682	0.143458	0.451931	0.367454	0.448638	0.226574	0.257971	0.505154	0.532512	0.366743	0.28542	0.272151	0.400075	0.751444	0.117516	0.545382	0.102733	0.626847	0.584379	0.58957	0.380936
0.412249	-0.0289129	0.17229	0.195242	0.189789	0.365763	0.390164	0.27	0.265573	0.222121	0.356447	0.401804	0.12557	0.441617	0.35453	0.435856	0.209028	0.236804	0.492161	0.519861	0.349552	0.267105	0.253721	0.384011	0.741154	0.0935762	0.535421	0.0804503	0.617389	0.573357	0.580395	0.367558
0.395958	-0.0569781	0.154249	0.17315	0.170531	0.349086	0.373358	0.251578	0.248492	0.20967	0.338969	0.387925	0.107683	0.431304	0.341607	0.423075	0.191482	0.215636	0.479167	0.507211	0.332361	0.248789	0.235292	0.367948	0.730864	0.0696363	0.52546	0.0581676	0.607932	0.562335	0.57122	0.354179
0.379668	-0.0850434	0.136207	0.151058	0.151273	0.33241	0.356552	0.233155	0.23141	0.19722	0.321491	0.374047	0.0897956	0.42099	0.328684	0.410293	0.173936	0.194469	0.466174	0.494561	0.315171	0.230473	0.216863	0.351884	0.720575	0.0456965	0.515498	0.0358849	0.598475	0.551314	0.562045	0.340801
0.363377	-0.113109	0.118166	0.128967	0.132015	0.315734	0.339746	0.214733	0.214329	0.184769	0.304012	0.360168	0.0719082	0.410676	0.31576	0.397512	0.15639	0.173302	0.45318	0.48191	0.29798	0.212158	0.198433	0.33582	0.710285	0.0217566	0.505537	0.0136022	0.589018	0.540292	0.552871	0.327423
0.347086	-0.141174	0.100125	0.106875	0.112757	0.299057	0.32294	0.19631	0.197248	0.172319	0.286534	0.34629	0.0540208	0.400362	0.302837	0.38473	0.138844	0.152135	0.440187	0.46926	0.280789	0.193842	0.180004	0.319756	0.699995	-0.00218326	0.495576	-0.00868047	0.579561	0.52927	0.543696	0.314044
0.330796	-0.169239	0.0820839	0.0847831	0.0934995	0.282381	0.306134	0.177888	0.180166	0.159868	0.269056	0.332412	0.0361334	0.390049	0.289913	0.371949	0.121298	0.130967	0.427193	0.456609	0.263598	0.175527	0.161575	0.303692	0.689705	-0.0261231	0.485615	-0.0309632	0.570103	0.518248	0.534521	0.300666
0.314505	-0.197304	0.0640428	0.0626913	0.0742416	0.265704	0.289328	0.159465	0.163085	0.147418	0.251578	0.318533	0.018246	0.379735	0.27699	0.359167	0.103752	0.1098	0.4142	0.443959	0.246407	0.157211	0.143146	0.287628	0.679416	-0.050063	0.475654	-0.0532458	0.560646	0.507226	0.525346	0.287288
0.298214	-0.225369	0.0460016	0.0405996	0.0549836	0.249028	0.272522	0.141043	0.146004	0.134967	0.2341	0.304655	0.000358644	0.369421	0.264066	0.346386	0.0862059	0.0886329	0.401206	0.431309	0.229217	0.138896	0.124716	0.271565	0.669126	-0.0740028	0.465693	-0.0755285	0.551189	0.496204	0.516171	0.273909
0.281924	-0.253435	0.0279604	0.0185078	0.0357257	0.232352	0.255716	0.12262	0.128922	0.122517	0.216621	0.290776	-0.0175287	0.359107	0.251143	0.333604	0.0686599	0.0674657	0.388213	0.418658	0.212026	0.12058	0.106287	0.255501	0.658836	-0.0979427	0.455732	-0.0978112	0.541732	0.485183	0.506996	0.260531
0.265633	-0.2815	0.00991927	-0.003584	0.0164677	0.215675	0.23891	0.104198	0.111841	0.110066	0.199143	0.276898	-0.0354161	0.348794	0.23822	0.320823	0.0511139	0.0462984	0.375219	0.406008	0.194835	0.102265	0.0878577	0.239437	0.648547	-0.121883	0.445771	-0.120094	0.532275	0.474161	0.497821	0.247152
0.249342	-0.309565	-0.0081219	-0.0256758	-0.00279022	0.198999	0.222104	0.085775	0.0947595	0.0976157	0.181665	0.263019	-0.0533035	0.33848	0.225296	0.308041	0.0335678	0.0251312	0.362226	0.393358	0.177644	0.0839491	0.0694284	0.223373	0.638257	-0.145822	0.435809	-0.142377	0.522817	0.463139	0.488646	0.233774
0.233052	-0.33763	-0.0261631	-0.0477676	-0.0220482	0.182322	0.205298	0.0673525	0.0776781	0.0851652	0.164187	0.249141	-0.0711909	0.328166	0.212373	0.295259	0.0160218	0.00396395	0.349232	0.380707	0.160453	0.0656335	0.0509991	0.207309	0.627967	-0.169762	0.425848	-0.164659	0.51336	0.452117	0.479471	0.220396
0.216761	-0.365695	-0.0442042	-0.0698593	-0.0413061	0.165646	0.188492	0.04893	0.0605968	0.0727147	0.146708	0.235262	-0.0890783	0.317852	0.199449	0.282478	-0.00152426	-0.0172033	0.336239	0.368057	0.143262	0.047318	0.0325698	0.191245	0.617678	-0.193702	0.415887	-0.186942	0.503903	0.441095	0.470296	0.207017
0.20047	-0.393761	-0.0622454	-0.0919511	-0.0605641	0.14897	0.171686	0.0305075	0.0435154	0.0602642	0.12923	0.221384	-0.106966	0.307539	0.186526	0.269696	-0.0190703	-0.0383705	0.323245	0.355407	0.126072	0.0290024	0.0141405	0.175181	0.607388	-0.217642	0.405926	-0.209225	0.494446	0.430073	0.461121	0.193639
0.18418	-0.421826	-0.0802866	-0.114043	-0.079822	0.132293	0.15488	0.012085	0.026434	0.0478138	0.111752	0.207505	-0.124853	0.297225	0.173602	0.256915	-0.0366163	-0.0595378	0.310251	0.342756	0.108881	0.0106869	-0.00428877	0.159118	0.597098	-0.241582	0.395965	-0.231507	0.484989	0.419052	0.451946	0.180261
0.167889	-0.449891	-0.0983278	-0.136135	-0.0990799	0.115617	0.138074	-0.00633757	0.00935267	0.0353633	0.0942738	0.193627	-0.14274	0.286911	0.160679	0.244133	-0.0541624	-0.080705	0.297258	0.330106	0.09169	-0.00762869	-0.0227181	0.143054	0.586808	-0.265522	0.386004	-0.25379	0.475531	0.40803	0.442771	0.166882
0.151598	-0.477956	-0.116369	-0.158226	-0.118338	0.0989403	0.121268	-0.0247601	-0.0077287	0.0229128	0.0767956	0.179748	-0.160628	0.276597	0.147756	0.231352	-0.0717084	-0.101872	0.284264	0.317455	0.0744992	-0.0259442	-0.0411473	0.12699	0.576519	-0.289462	0.376043	-0.276073	0.466074	0.397008	0.433596	0.153504
0.135308	-0.506022	-0.13441	-0.180318	-0.137596	0.0822639	0.104462	-0.0431826	-0.0248101	0.0104623	0.0593174	0.16587	-0.178515	0.266284	0.134832	0.21857	-0.0892545	-0.12304	0.271271	0.304805	0.0573084	-0.0442598	-0.0595766	0.110926	0.566229	-0.313401	0.366082	-0.298355	0.456617	0.385986	0.424421	0.140126
0.119017	-0.534087	-0.152451	-0.20241	-0.156854	0.0655875	0.0876562	-0.0616051	-0.0418914	-0.00198817	0.0418392	0.151992	-0.196403	0.25597	0.121909	0.205789	-0.106801	-0.144207	0.258277	0.292155	0.0401176	-0.0625753	-0.0780059	0.0948623	0.555939	-0.337341	0.356121	-0.320638	0.44716	0.374964	0.415246	0.126747
0.102726	-0.562152	-0.170492	-0.224502	-0.176112	0.0489111	0.0708502	-0.0800277	-0.0589728	-0.0144386	0.024361	0.138113	-0.21429	0.245656	0.108985	0.193007	-0.124347	-0.165374	0.245284	0.279504	0.0229268	-0.0808909	-0.0964352	0.0787984	0.54565	-0.361281	0.346159	-0.342921	0.437703	0.363942	0.406071	0.113369
0.0864358	-0.590217	-0.188534	-0.246594	-0.19537	0.0322347	0.0540443	-0.0984502	-0.0760542	-0.0268891	0.00688275	0.124235	-0.232177	0.235342	0.0960619	0.180226	-0.141893	-0.186541	0.23229	0.266854	0.00573595	-0.0992064	-0.114865	0.0627346	0.53536	-0.385221	0.336198	-0.365203	0.428245	0.352921	0.396897	0.0999906
0.0701452	-0.618282	-0.206575	-0.268685	-0.214628	0.0155583	0.0372383	-0.116873	-0.0931355	-0.0393396	-0.0105955	0.110356	-0.250065	0.225029	0.0831384	0.167444	-0.159439	-0.207708	0.219297	0.254204	-0.0114549	-0.117522	-0.133294	0.0466707	0.52507	-0.409161	0.326237	-0.387486	0.418788	0.341899	0.387722	0.0866122
0.0538545	-0.646348	-0.224616	-0.290777	-0.233886	-0.00111811	0.0204323	-0.135295	-0.110217	-0.0517901	-0.0280737	0.0964777	-0.267952	0.214715	0.070215	0.154663	-0.176985	-0.228876	0.206303	0.241553	-0.0286457	-0.135838	-0.151723	0.0306069	0.51478	-0.433101	0.316276	-0.409769	0.409331	0.330877	0.378547	0.0732338
0.0375638	-0.674413	-0.242657	-0.312869	-0.253144	-0.0177945	0.00362632	-0.153718	-0.127298	-0.0642406	-0.0455519	0.0825992	-0.28584	0.204401	0.0572916	0.141881	-0.194531	-0.250043	0.19331	0.228903	-0.0458365	-0.154153	-0.170152	0.014543	0.504491	-0.457041	0.306315	-0.432052	0.399874	0.319855	0.369372	0.0598555
0.0212732	-0.702478	-0.260698	-0.334961	-0.272401	-0.0344709	-0.0131797	-0.17214	-0.14438	-0.0766911	-0.0630301	0.0687207	-0.303727	0.194087	0.0443682	0.1291	-0.212077	-0.27121	0.180316	0.216253	-0.0630273	-0.172469	-0.188582	-0.0015208	0.494201	-0.48098	0.296354	-0.454334	0.390417	0.308833	0.360197	0.0464771
0.00498252	-0.730543	-0.278739	-0.357053	-0.291659	-0.0511473	-0.0299856	-0.190563	-0.161461	-0.0891415	-0.0805083	0.0548423	-0.321614	0.183774	0.0314447	0.116318	-0.229623	-0.292377	0.167323	0.203602	-0.0802181	-0.190784	-0.207011	-0.0175846	0.483911	-0.50492	0.286393	-0.476617	0.380959	0.297811	0.351022	0.0330988
-0.0113081	-0.758608	-0.296781	-0.379144	-0.310917	-0.0678237	-0.0467916	-0.208985	-0.178542	-0.101592	-0.0979866	0.0409638	-0.339502	0.17346	0.0185213	0.103537	-0.247169	-0.313545	0.154329	0.190952	-0.097409	-0.2091	-0.22544	-0.0336485	0.473622	-0.52886	0.276432	-0.4989	0.371502	0.28679	0.341847	0.0197204
-0.0275988	-0.786674	-0.314822	-0.401236	-0.330175	-0.0845001	-0.0635976	-0.227408	-0.195624	-0.114043	-0.115465	0.0270853	-0.357389	0.163146	0.00559786	0.0907552	-0.264715	-0.334712	0.141336	0.178301	-0.1146	-0.227415	-0.24387	-0.0497123	0.463332	-0.5528	0.26647	-0.521182	0.362045	0.275768	0.332672	0.00634206
-0.0438895	-0.814739	-0.332863	-0.423328	-0.349433	-0.101177	-0.0804036	-0.24583	-0.212705	-0.126493	-0.132943	0.0132069	-0.375277	0.152832	-0.00732557	0.0779736	-0.282261	-0.355879	0.128342	0.165651	-0.131791	-0.245731	-0.262299	-0.0657762	0.453042	-0.57674	0.256509	-0.543465	0.352588	0.264746	0.323497	-0.0070363
-0.0601801	-0.842804	-0.350904	-0.44542	-0.368691	-0.117853	-0.0972096	-0.264253	-0.229786	-0.138943	-0.150421	-0.000671608	-0.393164	0.142519	-0.020249	0.0651921	-0.299807	-0.377046	0.115349	0.153001	-0.148981	-0.264046	-0.280728	-0.08184	0.442753	-0.60068	0.246548	-0.565748	0.343131	0.253724	0.314322	-0.0204147
-0.0764708	-0.870869	-0.368945	-0.467511	-0.387949	-0.134529	-0.114016	-0.282675	-0.246868	-0.151394	-0.167899	-0.0145501	-0.411051	0.132205	-0.0331724	0.0524106	-0.317353	-0.398214	0.102355	0.14035	-0.166172	-0.282362	-0.299157	-0.0979039	0.432463	-0.62462	0.236587	-0.58803	0.333673	0.242702	0.305147	-0.033793
-0.0927615	-0.898935	-0.386986	-0.489603	-0.407207	-0.151206	-0.130822	-0.301098	-0.263949	-0.163844	-0.185378	-0.0284285	-0.428939	0.121891	-0.0460959	0.0396291	-0.334899	-0.419381	0.0893616	0.1277	-0.183363	-0.300678	-0.317587	-0.113968	0.422173	-0.648559	0.226626	-0.610313	0.324216	0.23168	0.295972	-0.0471714
-0.109052	-0.927	-0.405028	-0.511695	-0.426465	-0.167882	-0.147628	-0.31952	-0.281031	-0.176295	-0.202856	-0.042307	-0.446826	0.111577	-0.0590193	0.0268476	-0.352445	-0.440548	0.0763681	0.11505	-0.200554	-0.318993	-0.336016	-0.130032	0.411883	-0.672499	0.216665	-0.632596	0.314759	0.220659	0.286797	-0.0605497
-0.125343	-0.955065	-0.423069	-0.533787	-0.445723	-0.184559	-0.164433	-0.337943	-0.298112	-0.188745	-0.220334	-0.0561855	-0.464714	0.101264	-0.0719427	0.0140661	-0.369991	-0.461715	0.0633745	0.102399	-0.217745	-0.337309	-0.354445	-0.146095	0.401594	-0.696439	0.206704	-0.654878	0.305302	0.209637	0.277622	-0.0739281
-0.141633	-0.98313	-0.44111	-0.555879	-0.464981	-0.201235	-0.181239	-0.356365	-0.315193	-0.201196	-0.237812	-0.0700639	-0.482601	0.0909498	-0.0848662	0.00128453	-0.387537	-0.482883	0.050381	0.0897489	-0.234935	-0.355624	-0.372875	-0.162159	0.391304	-0.720379	0.196743	-0.677161	0.295845	0.198615	0.268447	-0.0873064
-0.157924	-1.0112	-0.459151	-0.57797	-0.484239	-0.217911	-0.198045	-0.374788	-0.332275	-0.213646	-0.255291	-0.0839424	-0.500488	0.0806361	-0.0977896	-0.011497	-0.405083	-0.50405	0.0373875	0.0770985	-0.252126	-0.37394	-0.391304	-0.178223	0.381014	-0.744319	0.186782	-0.699444	0.286387	0.187593	0.259272	-0.100685
-0.174215	-1.03926	-0.477192	-0.600062	-0.503497	-0.234588	-0.214851	-0.393211	-0.349356	-0.226097	-0.272769	-0.0978209	-0.518376	0.0703223	-0.110713	-0.0242785	-0.422629	-0.525217	0.024394	0.0644482	-0.269317	-0.392255	-0.409733	-0.194287	0.370725	-0.768259	0.17682	-0.721726	0.27693	0.176571	0.250097	-0.114063
-0.190505	-1.06733	-0.495233	-0.622154	-0.522755	-0.251264	-0.231657	-0.411633	-0.366437	-0.238547	-0.290247	-0.111699	-0.536263	0.0600086	-0.123636	-0.03706	-0.440175	-0.546384	0.0114005	0.0517978	-0.286508	-0.410571	-0.428162	-0.210351	0.360435	-0.792199	0.166859	-0.744009	0.267473	0.165549	0.240922	-0.127442
-0.206796	-1.09539	-0.513275	-0.644246	-0.542013	-0.267941	-0.248463	-0.430056	-0.383519	-0.250998	-0.307725	-0.125578	-0.55415	0.0496948	-0.13656	-0.0498415	-0.457721	-0.567552	-0.00159307	0.0391474	-0.303699	-0.428886	-0.446592	-0.226415	0.350145	-0.816138	0.156898	-0.766292	0.258016	0.154528	0.231748	-0.14082
-0.223087	-1.12346	-0.531316	-0.666337	-0.561271	-0.284617	-0.265269	-0.448478	-0.4006	-0.263448	-0.325203	-0.139456	-0.572038	0.0393811	-0.149483	-0.0626231	-0.475267	-0.588719	-0.0145866	0.0264971	-0.32089	-0.447202	-0.465021	-0.242478	0.339855	-0.840078	0.146937	-0.788575	0.248559	0.143506	0.222573	-0.154198
-0.239377	-1.15152	-0.549357	-0.688429	-0.580529	-0.301293	-0.282075	-0.466901	-0.417682	-0.275899	-0.342682	-0.153335	-0.589925	0.0290673	-0.162407	-0.0754046	-0.492813	-0.609886	-0.0275801	0.0138467	-0.33808	-0.465517	-0.48345	-0.258542	0.329566	-0.864018	0.136976	-0.810857	0.239101	0.132484	0.213398	-0.167577
-0.255668	-1.17959	-0.567398	-0.710521	-0.599787	-0.31797	-0.298881	-0.485323	-0.434763	-0.288349	-0.36016	-0.167213	-0.607813	0.0187536	-0.17533	-0.0881861	-0.510359	-0.631053	-0.0405736	0.00119635	-0.355271	-0.483833	-0.50188	-0.274606	0.319276	-0.887958	0.127015	-0.83314	0.229644	0.121462	0.204223	-0.180955
-0.271959	-1.20765	-0.585439	-0.732613	-0.619044	-0.334646	-0.315687	-0.503746	-0.451844	-0.3008	-0.377638	-0.181092	-0.6257	0.00843981	-0.188254	-0.100968	-0.527905	-0.652221	-0.0535672	-0.011454	-0.372462	-0.502149	-0.520309	-0.29067	0.308986	-0.911898	0.117054	-0.855423	0.220187	0.11044	0.195048	-0.194333
-0.288249	-1.23572	-0.603481	-0.754705	-0.638302	-0.351323	-0.332493	-0.522168	-0.468926	-0.31325	-0.395116	-0.19497	-0.643587	-0.00187394	-0.201177	-0.113749	-0.545452	-0.673388	-0.0665607	-0.0241044	-0.389653	-0.520464	-0.538738	-0.306734	0.298697	-0.935838	0.107093	-0.877705	0.21073	0.0994184	0.185873	-0.207712
-0.30454	-1.26378	-0.621522	-0.776796	-0.65756	-0.367999	-0.349299	-0.540591	-0.486007	-0.325701	-0.412594	-0.208849	-0.661475	-0.0121877	-0.2141	-0.126531	-0.562998	-0.694555	-0.0795542	-0.0367547	-0.406844	-0.53878	-0.557168	-0.322798	0.288407	-0.959778	0.0971315	-0.899988	0.201273	0.0883965	0.176698	-0.22109
-0.320831	-1.29185	-0.639563	-0.798888	-0.676818	-0.384675	-0.366105	-0.559013	-0.503088	-0.338151	-0.430073	-0.222727	-0.679362	-0.0225014	-0.227024	-0.139312	-0.580544	-0.715722	-0.0925477	-0.0494051	-0.424034	-0.557095	-0.575597	-0.338862	0.278117	-0.983717	0.0871704	-0.922271	0.191815	0.0773747	0.167523	-0.234468
-0.337121	-1.31991	-0.657604	-0.82098	-0.696076	-0.401352	-0.382911	-0.577436	-0.52017	-0.350602	-0.447551	-0.236606	-0.69725	-0.0328152	-0.239947	-0.152094	-0.59809	-0.73689	-0.105541	-0.0620555	-0.441225	-0.575411	-0.594026	-0.354925	0.267828	-1.00766	0.0772093	-0.944553	0.182358	0.0663529	0.158348	-0.247847
-0.353412	-1.34798	-0.675645	-0.843072	-0.715334	-0.418028	-0.399717	-0.595858	-0.537251	-0.363052	-0.465029	-0.250484	-0.715137	-0.0431289	-0.252871	-0.164875	-0.615636	-0.758057	-0.118535	-0.0747058	-0.458416	-0.593726	-0.612455	-0.370989	0.257538	-1.0316	0.0672482	-0.966836	0.172901	0.055331	0.149173	-0.261225
-0.369703	-1.37604	-0.693686	-0.865163	-0.734592	-0.434705	-0.416523	-0.614281	-0.554332	-0.375503	-0.482507	-0.264362	-0.733024	-0.0534427	-0.265794	-0.177657	-0.633182	-0.779224	-0.131528	-0.0873562	-0.475607	-0.612042	-0.630885	-0.387053	0.247248	-1.05554	0.0572871	-0.989119	0.163444	0.0443092	0.139998	-0.274603
iPE
-0.826682	-1.22714	-0.518691	-1.17447	-1.05875	-1.09373	-1.13694	-0.953698	-0.691257	-0.969736	-0.626111	-0.56637	-0.952977	-0.731171	-0.872771	-0.763266	-1.14946	-1.18796	-1.23472	-1.1725	-1.30431	-1.22953	-1.17255	-1.27461	-1.65288	-1.34954	-1.0103	-1.09184	-1.23356	-0.580615	-1.2345	-0.818648
-0.814168	-1.2073	-0.510489	-1.1565	-1.04036	-1.07664	-1.11649	-0.936031	-0.677753	-0.954839	-0.616009	-0.557163	-0.938323	-0.720009	-0.857281	-0.751356	-1.12672	-1.16396	-1.21133	-1.14922	-1.27796	-1.2072	-1.14882	-1.25517	-1.62768	-1.32227	-0.99426	-1.06847	-1.21508	-0.567041	-1.21497	-0.800623
-0.801654	-1.18747	-0.502286	-1.13854	-1.02197	-1.05956	-1.09604	-0.918365	-0.664248	-0.939943	-0.605908	-0.547957	-0.923669	-0.708848	-0.841792	-0.739446	-1.10398	-1.13996	-1.18793	-1.12594	-1.25161	-1.18487	-1.12509	-1.23573	-1.60247	-1.29501	-0.978224	-1.04511	-1.19659	-0.553467	-1.19543	-0.782598
-0.789141	-1.16763	-0.494084	-1.12057	-1.00359	-1.04247	-1.07558	-0.900699	-0.650744	-0.925046	-0.595806	-0.538751	-0.909014	-0.697686	-0.826302	-0.727536	-1.08124	-1.11596	-1.16453	-1.10265	-1.22526	-1.16254	-1.10135	-1.21629	-1.57727	-1.26775	-0.962188	-1.02174	-1.17811	-0.539894	-1.17589	-0.764573
-0.776627	-1.1478	-0.485881	-1.10261	-0.985201	-1.02539	-1.05513	-0.883032	-0.63724	-0.91015	-0.585704	-0.529545	-0.89436	-0.686525	-0.810812	-0.715626	-1.05851	-1.09196	-1.14114	-1.07937	-1.19891	-1.14021	-1.07762	-1.19685	-1.55207	-1.24048	-0.946152	-0.99838	-1.15962	-0.52632	-1.15635	-0.746548
-0.764113	-1.12796	-0.477679	-1.08465	-0.966814	-1.00831	-1.03468	-0.865366	-0.623736	-0.895253	-0.575602	-0.520339	-0.879705	-0.675363	-0.795322	-0.703716	-1.03577	-1.06796	-1.11774	-1.05609	-1.17256	-1.11788	-1.05389	-1.17742	-1.52686	-1.21322	-0.930117	-0.975015	-1.14114	-0.512746	-1.13681	-0.728523
-0.7516	-1.10813	-0.469477	-1.06668	-0.948427	-0.991221	-1.01423	-0.8477	-0.610232	-0.880357	-0.565501	-0.511133	-0.865051	-0.664202	-0.779832	-0.691806	-1.01303	-1.04396	-1.09434	-1.0328	-1.14621	-1.09555	-1.03016	-1.15798	-1.50166	-1.18596	-0.914081	-0.951651	-1.12265	-0.499173	-1.11728	-0.710498
-0.739086	-1.08829	-0.461274	-1.04872	-0.93004	-0.974137	-0.993784	-0.830034	-0.596728	-0.865461	-0.555399	-0.501926	-0.850397	-0.65304	-0.764342	-0.679896	-0.990296	-1.01996	-1.07095	-1.00952	-1.11986	-1.07323	-1.00642	-1.13854	-1.47645	-1.15869	-0.898045	-0.928286	-1.10417	-0.485599	-1.09774	-0.692473
-0.726572	-1.06846	-0.453072	-1.03076	-0.911653	-0.957052	-0.973334	-0.812367	-0.583224	-0.850564	-0.545297	-0.49272	-0.835742	-0.641878	-0.748852	-0.667986	-0.967559	-0.995963	-1.04755	-0.986235	-1.09351	-1.0509	-0.982691	-1.1191	-1.45125	-1.13143	-0.882009	-0.904921	-1.08569	-0.472025	-1.0782	-0.674448
-0.714059	-1.04862	-0.444869	-1.01279	-0.893266	-0.939968	-0.952883	-0.794701	-0.56972	-0.835668	-0.535195	-0.483514	-0.821088	-0.630717	-0.733363	-0.656076	-0.944822	-0.971964	-1.02415	-0.962951	-1.06716	-1.02857	-0.958959	-1.09966	-1.42605	-1.10417	-0.865974	-0.881556	-1.0672	-0.458451	-1.05866	-0.656423
-0.701545	-1.02879	-0.436667	-0.994829	-0.874879	-0.922884	-0.932433	-0.777035	-0.556216	-0.820771	-0.525094	-0.474308	-0.806433	-0.619555	-0.717873	-0.644166	-0.922085	-0.947964	-1.00076	-0.939667	-1.04081	-1.00624	-0.935226	-1.08022	-1.40084	-1.0769	-0.849938	-0.858192	-1.04872	-0.444878	-1.03912	-0.638398
-0.689031	-1.00895	-0.428464	-0.976865	-0.856492	-0.9058	-0.911983	-0.759368	-0.542712	-0.805875	-0.514992	-0.465102	-0.791779	-0.608394	-0.702383	-0.632256	-0.899348	-0.923965	-0.97736	-0.916383	-1.01446	-0.983912	-0.911494	-1.06078	-1.37564	-1.04964	-0.833902	-0.834827	-1.03023	-0.431304	-1.01959	-0.620374
-0.676518	-0.989116	-0.420262	-0.958901	-0.838105	-0.888715	-0.891532	-0.741702	-0.529208	-0.790979	-0.50489	-0.455895	-0.777125	-0.597232	-0.686893	-0.620346	-0.876611	-0.899966	-0.953964	-0.8931	-0.988114	-0.961584	-0.887761	-1.04135	-1.35043	-1.02238	-0.817867	-0.811462	-1.01175	-0.41773	-1.00005	-0.602349
-0.664004	-0.969281	-0.412059	-0.940938	-0.819718	-0.871631	-0.871082	-0.724036	-0.515703	-0.776082	-0.494789	-0.446689	-0.76247	-0.586071	-0.671403	-0.608436	-0.853873	-0.875967	-0.930567	-0.869816	-0.961764	-0.939255	-0.864028	-1.02191	-1.32523	-0.995114	-0.801831	-0.788098	-0.993262	-0.404157	-0.980511	-0.584324
-0.65149	-0.949446	-0.403857	-0.922974	-0.801331	-0.854547	-0.850632	-0.706369	-0.502199	-0.761186	-0.484687	-0.437483	-0.747816	-0.574909	-0.655913	-0.596526	-0.831136	-0.851968	-0.90717	-0.846532	-0.935415	-0.916927	-0.840296	-1.00247	-1.30003	-0.96785	-0.785795	-0.764733	-0.974777	-0.390583	-0.960973	-0.566299
-0.638977	-0.929611	-0.395654	-0.90501	-0.782944	-0.837462	-0.830182	-0.688703	-0.488695	-0.746289	-0.474585	-0.428277	-0.733161	-0.563748	-0.640423	-0.584616	-0.808399	-0.827969	-0.883774	-0.823248	-0.909065	-0.894598	-0.816563	-0.983029	-1.27482	-0.940587	-0.769759	-0.741368	-0.956293	-0.377009	-0.941435	-0.548274
-0.626463	-0.909776	-0.387452	-0.887047	-0.764557	-0.820378	-0.809731	-0.671037	-0.475191	-0.731393	-0.464483	-0.419071	-0.718507	-0.552586	-0.624934	-0.572706	-0.785662	-0.80397	-0.860377	-0.799965	-0.882715	-0.872269	-0.792831	-0.963591	-1.24962	-0.913323	-0.753724	-0.718003	-0.937808	-0.363436	-0.921897	-0.530249
-0.613949	-0.889941	-0.37925	-0.869083	-0.746171	-0.803294	-0.789281	-0.65337	-0.461687	-0.716497	-0.454382	-0.409864	-0.703853	-0.541425	-0.609444	-0.560796	-0.762925	-0.779971	-0.83698	-0.776681	-0.856365	-0.849941	-0.769098	-0.944152	-1.22442	-0.88606	-0.737688	-0.694639	-0.919323	-0.349862	-0.902359	-0.512224
-0.601436	-0.870106	-0.371047	-0.851119	-0.727784	-0.78621	-0.768831	-0.635704	-0.448183	-0.7016	-0.44428	-0.400658	-0.689198	-0.530263	-0.593954	-0.548886	-0.740188	-0.755972	-0.813584	-0.753397	-0.830016	-0.827612	-0.745366	-0.924713	-1.19921	-0.858797	-0.721652	-0.671274	-0.900839	-0.336288	-0.882821	-0.494199
-0.588922	-0.850271	-0.362845	-0.833155	-0.709397	-0.769125	-0.74838	-0.618038	-0.434679	-0.686704	-0.434178	-0.391452	-0.674544	-0.519102	-0.578464	-0.536976	-0.717451	-0.731973	-0.790187	-0.730113	-0.803666	-0.805284	-0.721633	-0.905275	-1.17401	-0.831533	-0.705616	-0.647909	-0.882354	-0.322715	-0.863283	-0.476174
-0.576408	-0.830436	-0.354642	-0.815192	-0.69101	-0.752041	-0.72793	-0.600372	-0.421175	-0.671807	-0.424077	-0.382246	-0.659889	-0.50794	-0.562974	-0.525066	-0.694714	-0.707973	-0.766791	-0.70683	-0.777316	-0.782955	-0.697901	-0.885836	-1.1488	-0.80427	-0.689581	-0.624545	-0.86387	-0.309141	-0.843745	-0.458149
-0.563895	-0.810601	-0.34644	-0.797228	-0.672623	-0.734957	-0.70748	-0.582705	-0.407671	-0.656911	-0.413975	-0.37304	-0.645235	-0.496779	-0.547484	-0.513156	-0.671976	-0.683974	-0.743394	-0.683546	-0.750967	-0.760627	-0.674168	-0.866398	-1.1236	-0.777006	-0.673545	-0.60118	-0.845385	-0.295567	-0.824207	-0.440124
-0.551381	-0.790766	-0.338237	-0.779264	-0.654236	-0.717873	-0.68703	-0.565039	-0.394167	-0.642014	-0.403873	-0.363833	-0.630581	-0.485617	-0.531995	-0.501246	-0.649239	-0.659975	-0.719997	-0.660262	-0.724617	-0.738298	-0.650436	-0.846959	-1.0984	-0.749743	-0.657509	-0.577815	-0.8269	-0.281993	-0.804669	-0.422099
-0.538867	-0.770931	-0.330035	-0.761301	-0.635849	-0.700788	-0.666579	-0.547373	-0.380663	-0.627118	-0.393771	-0.354627	-0.615926	-0.474456	-0.516505	-0.489336	-0.626502	-0.635976	-0.696601	-0.636978	-0.698267	-0.71597	-0.626703	-0.82752	-1.07319	-0.72248	-0.641474	-0.55445	-0.808416	-0.26842	-0.785131	-0.404074
-0.526354	-0.751096	-0.321832	-0.743337	-0.617462	-0.683704	-0.646129	-0.529706	-0.367159	-0.612222	-0.38367	-0.345421	-0.601272	-0.463294	-0.501015	-0.477426	-0.603765	-0.611977	-0.673204	-0.613695	-0.671917	-0.693641	-0.60297	-0.808082	-1.04799	-0.695216	-0.625438	-0.531086	-0.789931	-0.254846	-0.765593	-0.386049
-0.51384	-0.731261	-0.31363	-0.725373	-0.599075	-0.66662	-0.625679	-0.51204	-0.353654	-0.597325	-0.373568	-0.336215	-0.586617	-0.452132	-0.485525	-0.465516	-0.581028	-0.587978	-0.649807	-0.590411	-0.645568	-0.671313	-0.579238	-0.788643	-1.02279	-0.667953	-0.609402	-0.507721	-0.771446	-0.241272	-0.746055	-0.368024
-0.501326	-0.711426	-0.305427	-0.70741	-0.580688	-0.649536	-0.605228	-0.494374	-0.34015	-0.582429	-0.363466	-0.327009	-0.571963	-0.440971	-0.470035	-0.453606	-0.558291	-0.563979	-0.626411	-0.567127	-0.619218	-0.648984	-0.555505	-0.769204	-0.997581	-0.64069	-0.593366	-0.484356	-0.752962	-0.227699	-0.726517	-0.349999
-0.488813	-0.69159	-0.297225	-0.689446	-0.562301	-0.632451	-0.584778	-0.476707	-0.326646	-0.567532	-0.353364	-0.317803	-0.557309	-0.429809	-0.454545	-0.441696	-0.535554	-0.53998	-0.603014	-0.543843	-0.592868	-0.626656	-0.531773	-0.749766	-0.972377	-0.613426	-0.577331	-0.460992	-0.734477	-0.214125	-0.706979	-0.331974
-0.476299	-0.671755	-0.289023	-0.671482	-0.543914	-0.615367	-0.564328	-0.459041	-0.313142	-0.552636	-0.343263	-0.308596	-0.542654	-0.418648	-0.439055	-0.429786	-0.512817	-0.515981	-0.579618	-0.52056	-0.566519	-0.604327	-0.50804	-0.730327	-0.947174	-0.586163	-0.561295	-0.437627	-0.715993	-0.200551	-0.687441	-0.313949
-0.463785	-0.65192	-0.28082	-0.653518	-0.525527	-0.598283	-0.543878	-0.441375	-0.299638	-0.53774	-0.333161	-0.29939	-0.528	-0.407486	-0.423566	-0.417876	-0.490079	-0.491982	-0.556221	-0.497276	-0.540169	-0.581999	-0.484308	-0.710889	-0.92197	-0.558899	-0.545259	-0.414262	-0.697508	-0.186978	-0.667903	-0.295924
-0.451272	-0.632085	-0.272618	-0.635555	-0.507141	-0.581199	-0.523427	-0.423708	-0.286134	-0.522843	-0.323059	-0.290184	-0.513345	-0.396325	-0.408076	-0.405966	-0.467342	-0.467982	-0.532824	-0.473992	-0.513819	-0.55967	-0.460575	-0.69145	-0.896766	-0.531636	-0.529223	-0.390897	-0.679023	-0.173404	-0.648365	-0.277899
-0.438758	-0.61225	-0.264415	-0.617591	-0.488754	-0.564114	-0.502977	-0.406042	-0.27263	-0.507947	-0.312958	-0.280978	-0.498691	-0.385163	-0.392586	-0.394056	-0.444605	-0.443983	-0.509428	-0.450708	-0.48747	-0.537342	-0.436843	-0.672011	-0.871562	-0.504373	-0.513188	-0.367533	-0.660539	-0.15983	-0.628827	-0.259874
-0.426244	-0.592415	-0.256213	-0.599627	-0.470367	-0.54703	-0.482527	-0.388376	-0.259126	-0.49305	-0.302856	-0.271772	-0.484037	-0.374002	-0.377096	-0.382146	-0.421868	-0.419984	-0.486031	-0.427425	-0.46112	-0.515013	-0.41311	-0.652573	-0.846358	-0.477109	-0.497152	-0.344168	-0.642054	-0.146257	-0.609289	-0.241849
-0.413731	-0.57258	-0.24801	-0.581664	-0.45198	-0.529946	-0.462076	-0.37071	-0.245622	-0.478154	-0.292754	-0.262565	-0.469382	-0.36284	-0.361606	-0.370236	-0.399131	-0.395985	-0.462634	-0.404141	-0.43477	-0.492684	-0.389378	-0.633134	-0.821155	-0.449846	-0.481116	-0.320803	-0.623569	-0.132683	-0.589751	-0.223824
-0.401217	-0.552745	-0.239808	-0.5637	-0.433593	-0.512861	-0.441626	-0.353043	-0.232118	-0.463258	-0.282652	-0.253359	-0.454728	-0.351679	-0.346116	-0.358326	-0.376394	-0.371986	-0.439238	-0.380857	-0.40842	-0.470356	-0.365645	-0.613696	-0.795951	-0.422582	-0.46508	-0.297439	-0.605085	-0.119109	-0.570213	-0.205799
-0.388703	-0.53291	-0.231605	-0.545736	-0.415206	-0.495777	-0.421176	-0.335377	-0.218614	-0.448361	-0.272551	-0.244153	-0.440073	-0.340517	-0.330626	-0.346415	-0.353657	-0.347987	-0.415841	-0.357573	-0.382071	-0.448027	-0.341912	-0.594257	-0.770747	-0.395319	-0.449045	-0.274074	-0.5866	-0.105536	-0.550675	-0.187774
-0.37619	-0.513075	-0.223403	-0.527773	-0.396819	-0.478693	-0.400726	-0.317711	-0.205109	-0.433465	-0.262449	-0.234947	-0.425419	-0.329356	-0.315137	-0.334505	-0.33092	-0.323988	-0.392445	-0.33429	-0.355721	-0.425699	-0.31818	-0.574818	-0.745543	-0.368056	-0.433009	-0.250709	-0.568116	-0.0919618	-0.531137	-0.169749
-0.363676	-0.49324	-0.2152	-0.509809	-0.378432	-0.461609	-0.380275	-0.300044	-0.191605	-0.418568	-0.252347	-0.225741	-0.410765	-0.318194	-0.299647	-0.322595	-0.308182	-0.299989	-0.369048	-0.311006	-0.329371	-0.40337	-0.294447	-0.55538	-0.720339	-0.340792	-0.416973	-0.227344	-0.549631	-0.0783881	-0.511599	-0.151724
-0.351162	-0.473405	-0.206998	-0.491845	-0.360045	-0.444524	-0.359825	-0.282378	-0.178101	-0.403672	-0.242246	-0.216534	-0.39611	-0.307033	-0.284157	-0.310685	-0.285445	-0.27599	-0.345651	-0.287722	-0.303022	-0.381042	-0.270715	-0.535941	-0.695136	-0.313529	-0.400938	-0.20398	-0.531146	-0.0648144	-0.492061	-0.133699
-0.338649	-0.45357	-0.198795	-0.473881	-0.341658	-0.42744	-0.339375	-0.264712	-0.164597	-0.388775	-0.232144	-0.207328	-0.381456	-0.295871	-0.268667	-0.298775	-0.262708	-0.251991	-0.322255	-0.264438	-0.276672	-0.358713	-0.246982	-0.516503	-0.669932	-0.286266	-0.384902	-0.180615	-0.512662	-0.0512407	-0.472523	-0.115674
-0.326135	-0.433735	-0.190593	-0.455918	-0.323271	-0.410356	-0.318924	-0.247045	-0.151093	-0.373879	-0.222042	-0.198122	-0.366802	-0.28471	-0.253177	-0.286865	-0.239971	-0.227991	-0.298858	-0.241155	-0.250322	-0.336385	-0.22325	-0.497064	-0.644728	-0.259002	-0.368866	-0.15725	-0.494177	-0.0376671	-0.452985	-0.0976489
-0.313621	-0.413899	-0.182391	-0.437954	-0.304884	-0.393272	-0.298474	-0.229379	-0.137589	-0.358983	-0.21194	-0.188916	-0.352147	-0.273548	-0.237687	-0.274955	-0.217234	-0.203992	-0.275462	-0.217871	-0.223972	-0.314056	-0.199517	-0.477625	-0.619524	-0.231739	-0.35283	-0.133886	-0.475692	-0.0240934	-0.433447	-0.0796239
-0.301108	-0.394064	-0.174188	-0.41999	-0.286497	-0.376187	-0.278024	-0.211713	-0.124085	-0.344086	-0.201839	-0.17971	-0.337493	-0.262386	-0.222198	-0.263045	-0.194497	-0.179993	-0.252065	-0.194587	-0.197623	-0.291728	-0.175785	-0.458187	-0.59432	-0.204475	-0.336795	-0.110521	-0.457208	-0.0105197	-0.413909	-0.0615989
-0.288594	-0.374229	-0.165986	-0.402027	-0.26811	-0.359103	-0.257574	-0.194047	-0.110581	-0.32919	-0.191737	-0.170503	-0.322838	-0.251225	-0.206708	-0.251135	-0.17176	-0.155994	-0.228668	-0.171303	-0.171273	-0.269399	-0.152052	-0.438748	-0.569116	-0.177212	-0.320759	-0.0871561	-0.438723	0.00305402	-0.394371	-0.0435739
-0.27608	-0.354394	-0.157783	-0.384063	-0.249724	-0.342019	-0.237123	-0.17638	-0.0970767	-0.314293	-0.181635	-0.161297	-0.308184	-0.240063	-0.191218	-0.239225	-0.149023	-0.131995	-0.205272	-0.14802	-0.144923	-0.247071	-0.12832	-0.419309	-0.543913	-0.149949	-0.304723	-0.0637914	-0.420239	0.0166277	-0.374833	-0.025549
-0.263567	-0.334559	-0.149581	-0.366099	-0.231337	-0.324935	-0.216673	-0.158714	-0.0835727	-0.299397	-0.171533	-0.152091	-0.29353	-0.228902	-0.175728	-0.227315	-0.126285	-0.107996	-0.181875	-0.124736	-0.118574	-0.224742	-0.104587	-0.399871	-0.518709	-0.122685	-0.288687	-0.0404267	-0.401754	0.0302014	-0.355295	-0.00752398
-0.251053	-0.314724	-0.141378	-0.348136	-0.21295	-0.30785	-0.196223	-0.141048	-0.0700686	-0.284501	-0.161432	-0.142885	-0.278875	-0.21774	-0.160238	-0.215405	-0.103548	-0.0839969	-0.158478	-0.101452	-0.092224	-0.202414	-0.0808545	-0.380432	-0.493505	-0.0954219	-0.272652	-0.017062	-0.383269	0.0437751	-0.335757	0.010501
-0.238539	-0.294889	-0.133176	-0.330172	-0.194563	-0.290766	-0.175772	-0.123381	-0.0565645	-0.269604	-0.15133	-0.133679	-0.264221	-0.206579	-0.144748	-0.203495	-0.0808111	-0.0599978	-0.135082	-0.0781684	-0.0658743	-0.180085	-0.057122	-0.360994	-0.468301	-0.0681585	-0.256616	0.00630275	-0.364785	0.0573488	-0.316219	0.028526
-0.226026	-0.275054	-0.124973	-0.312208	-0.176176	-0.273682	-0.155322	-0.105715	-0.0430604	-0.254708	-0.141228	-0.124473	-0.249566	-0.195417	-0.129258	-0.191585	-0.058074	-0.0359987	-0.111685	-0.0548846	-0.0395246	-0.157757	-0.0333894	-0.341555	-0.443097	-0.0408951	-0.24058	0.0296675	-0.3463	0.0709225	-0.296681	0.046551
-0.213512	-0.255219	-0.116771	-0.294244	-0.157789	-0.256597	-0.134872	-0.0880487	-0.0295563	-0.239811	-0.131127	-0.115266	-0.234912	-0.184256	-0.113769	-0.179675	-0.0353369	-0.0119996	-0.0882885	-0.0316009	-0.0131749	-0.135428	-0.00965688	-0.322116	-0.417894	-0.0136317	-0.224544	0.0530322	-0.327816	0.0844962	-0.277143	0.064576
-0.200999	-0.235384	-0.108568	-0.276281	-0.139402	-0.239513	-0.114422	-0.0703824	-0.0160522	-0.224915	-0.121025	-0.10606	-0.220258	-0.173094	-0.0982787	-0.167765	-0.0125998	0.0119996	-0.0648919	-0.0083171	0.0131749	-0.1131	0.0140757	-0.302678	-0.39269	0.0136317	-0.208509	0.0763969	-0.309331	0.0980699	-0.257605	0.082601
-0.188485	-0.215549	-0.100366	-0.258317	-0.121015	-0.222429	-0.0939713	-0.0527161	-0.00254812	-0.210019	-0.110923	-0.096854	-0.205603	-0.161933	-0.0827889	-0.155855	0.0101374	0.0359987	-0.0414953	0.0149667	0.0395246	-0.090771	0.0378082	-0.283239	-0.367486	0.0408951	-0.192473	0.0997616	-0.290846	0.111644	-0.238067	0.100626
-0.175971	-0.195714	-0.0921635	-0.240353	-0.102628	-0.205345	-0.073521	-0.0350497	0.010956	-0.195122	-0.100821	-0.0876478	-0.190949	-0.150771	-0.067299	-0.143945	0.0328745	0.0599978	-0.0180987	0.0382504	0.0658743	-0.0684425	0.0615408	-0.263801	-0.342282	0.0681585	-0.176437	0.123126	-0.272362	0.125217	-0.21853	0.118651
-0.163458	-0.175879	-0.0839611	-0.22239	-0.0842413	-0.18826	-0.0530708	-0.0173834	0.0244601	-0.180226	-0.0907197	-0.0784416	-0.176294	-0.13961	-0.0518092	-0.132035	0.0556116	0.0839969	0.00529794	0.0615342	0.092224	-0.0461139	0.0852733	-0.244362	-0.317078	0.0954219	-0.160402	0.146491	-0.253877	0.138791	-0.198992	0.136676
-0.150944	-0.156044	-0.0757586	-0.204426	-0.0658543	-0.171176	-0.0326205	0.000282866	0.0379641	-0.165329	-0.0806179	-0.0692354	-0.16164	-0.128448	-0.0363193	-0.120125	0.0783488	0.107996	0.0286946	0.0848179	0.118574	-0.0237854	0.109006	-0.224923	-0.291875	0.122685	-0.144366	0.169856	-0.235392	0.152365	-0.179454	0.154701
-0.13843	-0.136208	-0.0675562	-0.186462	-0.0474674	-0.154092	-0.0121702	0.0179492	0.0514682	-0.150433	-0.0705162	-0.0600292	-0.146986	-0.117287	-0.0208295	-0.108215	0.101086	0.131995	0.0520912	0.108102	0.144923	-0.00145689	0.132738	-0.205485	-0.266671	0.149949	-0.12833	0.19322	-0.216908	0.165938	-0.159916	0.172726
-0.125917	-0.116373	-0.0593537	-0.168498	-0.0290805	-0.137008	0.00828009	0.0356155	0.0649723	-0.135536	-0.0604145	-0.050823	-0.132331	-0.106125	-0.00533961	-0.0963053	0.123823	0.155994	0.0754878	0.131385	0.171273	0.0208716	0.156471	-0.186046	-0.241467	0.177212	-0.112294	0.216585	-0.198423	0.179512	-0.140378	0.190751
-0.113403	-0.0965383	-0.0511513	-0.150535	-0.0106936	-0.119923	0.0287304	0.0532818	0.0784764	-0.12064	-0.0503128	-0.0416168	-0.117677	-0.0949636	0.0101502	-0.0843953	0.14656	0.179993	0.0988844	0.154669	0.197623	0.0432002	0.180203	-0.166608	-0.216263	0.204475	-0.0962586	0.23995	-0.179939	0.193086	-0.12084	0.208776
-0.100889	-0.0767033	-0.0429488	-0.132571	0.00769337	-0.102839	0.0491807	0.0709481	0.0919805	-0.105744	-0.040211	-0.0324106	-0.103022	-0.083802	0.0256401	-0.0724853	0.169297	0.203992	0.122281	0.177953	0.223972	0.0655287	0.203936	-0.147169	-0.191059	0.231739	-0.0802229	0.263315	-0.161454	0.206659	-0.101302	0.226801
-0.0883756	-0.0568682	-0.0347463	-0.114607	0.0260803	-0.0857549	0.0696309	0.0886144	0.105485	-0.0908472	-0.0301093	-0.0232044	-0.088368	-0.0726405	0.0411299	-0.0605752	0.192034	0.227991	0.145678	0.201237	0.250322	0.0878572	0.227669	-0.12773	-0.165855	0.259002	-0.0641872	0.286679	-0.142969	0.220233	-0.0817637	0.244826
-0.0758619	-0.0370331	-0.0265439	-0.0966437	0.0444672	-0.0686706	0.0900812	0.106281	0.118989	-0.0759508	-0.0200076	-0.0139983	-0.0737136	-0.061479	0.0566198	-0.0486652	0.214772	0.251991	0.169074	0.22452	0.276672	0.110186	0.251401	-0.108292	-0.140652	0.286266	-0.0481514	0.310044	-0.124485	0.233807	-0.0622257	0.262851
-0.0633482	-0.0171981	-0.0183414	-0.07868	0.0628541	-0.0515863	0.110532	0.123947	0.132493	-0.0610544	-0.00990588	-0.00479206	-0.0590592	-0.0503174	0.0721096	-0.0367552	0.237509	0.27599	0.192471	0.247804	0.303022	0.132514	0.275134	-0.0888531	-0.115448	0.313529	-0.0321157	0.333409	-0.106	0.24738	-0.0426877	0.280876
-0.0508346	0.00263701	-0.010139	-0.0607163	0.0812411	-0.0345021	0.130982	0.141613	0.145997	-0.046158	0.000195846	0.00441413	-0.0444048	-0.0391559	0.0875995	-0.0248452	0.260246	0.299989	0.215868	0.271088	0.329371	0.154843	0.298866	-0.0694145	-0.090244	0.340792	-0.01608	0.356773	-0.0875154	0.260954	-0.0231497	0.298901
-0.0383209	0.0224721	-0.00193651	-0.0427526	0.099628	-0.0174178	0.151432	0.15928	0.159501	-0.0312616	0.0102976	0.0136203	-0.0297504	-0.0279944	0.103089	-0.0129352	0.282983	0.323988	0.239264	0.294372	0.355721	0.177171	0.322599	-0.0499759	-0.0650402	0.368056	-4.42282e-05	0.380138	-0.0690308	0.274528	-0.00361175	0.316926
-0.0258073	0.0423072	0.00626594	-0.0247888	0.118015	-0.000333529	0.171882	0.176946	0.173005	-0.0163652	0.0203993	0.0228265	-0.015096	-0.0168328	0.118579	-0.00102519	0.30572	0.347987	0.262661	0.317655	0.382071	0.1995	0.346331	-0.0305373	-0.0398364	0.395319	0.0159915	0.403503	-0.0505462	0.288102	0.0159262	0.334951
-0.0132936	0.0621422	0.0144684	-0.00682515	0.136402	0.0167507	0.192333	0.194612	0.186509	-0.00146874	0.030501	0.0320327	-0.000441568	-0.00567132	0.134069	0.0108848	0.328457	0.371986	0.286057	0.340939	0.40842	0.221828	0.370064	-0.0110987	-0.0146326	0.422582	0.0320272	0.426868	-0.0320615	0.301675	0.0354642	0.352976
-0.000779946	0.0819773	0.0226709	0.0111386	0.154789	0.033835	0.212783	0.212279	0.200013	0.0134277	0.0406027	0.0412389	0.0142128	0.00549021	0.149559	0.0227948	0.351194	0.395985	0.309454	0.364223	0.43477	0.244157	0.393796	0.00833995	0.0105712	0.449846	0.048063	0.450232	-0.0135769	0.315249	0.0550022	0.371001
0.0117337	0.101812	0.0308733	0.0291023	0.173176	0.0509193	0.233233	0.229945	0.213517	0.0283241	0.0507045	0.0504451	0.0288672	0.0166517	0.165049	0.0347048	0.373931	0.419984	0.332851	0.387507	0.46112	0.266485	0.417529	0.0277786	0.035775	0.477109	0.0640987	0.473597	0.0049077	0.328823	0.0745402	0.389026
0.0242474	0.121647	0.0390758	0.047066	0.191563	0.0680035	0.253683	0.247611	0.227021	0.0432205	0.0608062	0.0596513	0.0435216	0.0278133	0.180539	0.0466148	0.396669	0.443983	0.356247	0.41079	0.48747	0.288814	0.441261	0.0472172	0.0609788	0.504373	0.0801344	0.496962	0.0233923	0.342396	0.0940781	0.407051
0.036761	0.141483	0.0472782	0.0650297	0.20995	0.0850878	0.274134	0.265277	0.240525	0.0581169	0.0709079	0.0688575	0.058176	0.0389748	0.196028	0.0585249	0.419406	0.467982	0.379644	0.434074	0.513819	0.311142	0.464994	0.0666558	0.0861827	0.531636	0.0961702	0.520326	0.0418769	0.35597	0.113616	0.425076
0.0492747	0.161318	0.0554807	0.0829934	0.228336	0.102172	0.294584	0.282944	0.25403	0.0730133	0.0810096	0.0780637	0.0728304	0.0501363	0.211518	0.0704349	0.442143	0.491982	0.40304	0.457358	0.540169	0.333471	0.488727	0.0860944	0.111386	0.558899	0.112206	0.543691	0.0603616	0.369544	0.133154	0.443101
0.0617884	0.181153	0.0636831	0.100957	0.246723	0.119256	0.315034	0.30061	0.267534	0.0879097	0.0911114	0.0872698	0.0874848	0.0612979	0.227008	0.0823449	0.46488	0.515981	0.426437	0.480642	0.566519	0.3558	0.512459	0.105533	0.13659	0.586163	0.128242	0.567056	0.0788462	0.383117	0.152692	0.461126
0.074302	0.200988	0.0718856	0.118921	0.26511	0.136341	0.335485	0.318276	0.281038	0.102806	0.101213	0.096476	0.102139	0.0724594	0.242498	0.0942549	0.487617	0.53998	0.449834	0.503925	0.592868	0.378128	0.536192	0.124972	0.161794	0.613426	0.144277	0.590421	0.0973308	0.396691	0.17223	0.479151
0.0868157	0.220823	0.0800881	0.136884	0.283497	0.153425	0.355935	0.335943	0.294542	0.117703	0.111315	0.105682	0.116794	0.0836209	0.257988	0.106165	0.510354	0.563979	0.47323	0.527209	0.619218	0.400457	0.559924	0.14441	0.186998	0.64069	0.160313	0.613785	0.115815	0.410265	0.191768	0.497176
0.0993293	0.240658	0.0882905	0.154848	0.301884	0.170509	0.376385	0.353609	0.308046	0.132599	0.121417	0.114888	0.131448	0.0947824	0.273478	0.118075	0.533091	0.587978	0.496627	0.550493	0.645568	0.422785	0.583657	0.163849	0.212202	0.667953	0.176349	0.63715	0.1343	0.423838	0.211306	0.515201
0.111843	0.260493	0.096493	0.172812	0.320271	0.187593	0.396835	0.371275	0.32155	0.147495	0.131518	0.124095	0.146102	0.105944	0.288968	0.129985	0.555828	0.611977	0.520024	0.573777	0.671917	0.445114	0.607389	0.183287	0.237406	0.695216	0.192385	0.660515	0.152785	0.437412	0.230844	0.533226
0.124357	0.280328	0.104695	0.190776	0.338658	0.204678	0.417286	0.388942	0.335054	0.162392	0.14162	0.133301	0.160757	0.117106	0.304457	0.141895	0.578566	0.635976	0.54342	0.59706	0.698267	0.467442	0.631122	0.202726	0.262609	0.72248	0.20842	0.683879	0.171269	0.450986	0.250382	0.551251
0.13687	0.300163	0.112898	0.208739	0.357045	0.221762	0.437736	0.406608	0.348558	0.177288	0.151722	0.142507	0.175411	0.128267	0.319947	0.153805	0.601303	0.659975	0.566817	0.620344	0.724617	0.489771	0.654854	0.222165	0.287813	0.749743	0.224456	0.707244	0.189754	0.464559	0.26992	0.569276
0.149384	0.319998	0.1211	0.226703	0.375432	0.238846	0.458186	0.424274	0.362062	0.192185	0.161823	0.151713	0.190066	0.139429	0.335437	0.165715	0.62404	0.683974	0.590213	0.643628	0.750967	0.512099	0.678587	0.241603	0.313017	0.777006	0.240492	0.730609	0.208239	0.478133	0.289458	0.587301
0.161898	0.339833	0.129303	0.244667	0.393819	0.25593	0.478637	0.441941	0.375566	0.207081	0.171925	0.160919	0.20472	0.15059	0.350927	0.177625	0.646777	0.707973	0.61361	0.666912	0.777316	0.534428	0.702319	0.261042	0.338221	0.80427	0.256527	0.753974	0.226723	0.491707	0.308996	0.605326
0.174411	0.359668	0.137505	0.26263	0.412206	0.273015	0.499087	0.459607	0.38907	0.221977	0.182027	0.170126	0.219374	0.161752	0.366417	0.189535	0.669514	0.731973	0.637007	0.690196	0.803666	0.556756	0.726052	0.28048	0.363425	0.831533	0.272563	0.777338	0.245208	0.505281	0.328534	0.623351
0.186925	0.379503	0.145708	0.280594	0.430593	0.290099	0.519537	0.477273	0.402575	0.236874	0.192129	0.179332	0.234029	0.172913	0.381907	0.201445	0.692251	0.755972	0.660403	0.713479	0.830016	0.579085	0.749785	0.299919	0.388628	0.858797	0.288599	0.800703	0.263692	0.518854	0.348072	0.641376
0.199439	0.399338	0.15391	0.298558	0.44898	0.307183	0.539987	0.494939	0.416079	0.25177	0.20223	0.188538	0.248683	0.184075	0.397396	0.213355	0.714988	0.779971	0.6838	0.736763	0.856365	0.601413	0.773517	0.319358	0.413832	0.88606	0.304635	0.824068	0.282177	0.532428	0.36761	0.659401
0.211952	0.419173	0.162113	0.316522	0.467366	0.324267	0.560438	0.512606	0.429583	0.266667	0.212332	0.197744	0.263338	0.195236	0.412886	0.225265	0.737725	0.80397	0.707197	0.760047	0.882715	0.623742	0.79725	0.338796	0.439036	0.913323	0.32067	0.847432	0.300662	0.546002	0.387148	0.677425
0.224466	0.439009	0.170315	0.334485	0.485753	0.341352	0.580888	0.530272	0.443087	0.281563	0.222434	0.20695	0.277992	0.206398	0.428376	0.237175	0.760463	0.827969	0.730593	0.783331	0.909065	0.64607	0.820982	0.358235	0.46424	0.940587	0.336706	0.870797	0.319146	0.559575	0.406686	0.69545
0.23698	0.458844	0.178518	0.352449	0.50414	0.358436	0.601338	0.547938	0.456591	0.29646	0.232535	0.216157	0.292646	0.217559	0.443866	0.249085	0.7832	0.851968	0.75399	0.806614	0.935415	0.668399	0.844715	0.377674	0.489444	0.96785	0.352742	0.894162	0.337631	0.573149	0.426224	0.713475
0.249493	0.478679	0.18672	0.370413	0.522527	0.37552	0.621789	0.565605	0.470095	0.311356	0.242637	0.225363	0.307301	0.228721	0.459356	0.260995	0.805937	0.875967	0.777386	0.829898	0.961764	0.690727	0.868447	0.397112	0.514647	0.995114	0.368778	0.917527	0.356116	0.586723	0.445762	0.7315
0.262007	0.498514	0.194922	0.388376	0.540914	0.392605	0.642239	0.583271	0.483599	0.326252	0.252739	0.234569	0.321955	0.239882	0.474846	0.272905	0.828674	0.899966	0.800783	0.853182	0.988114	0.713056	0.89218	0.416551	0.539851	1.02238	0.384813	0.940891	0.3746	0.600296	0.4653	0.749525
0.274521	0.518349	0.203125	0.40634	0.559301	0.409689	0.662689	0.600937	0.497103	0.341149	0.262841	0.243775	0.33661	0.251044	0.490336	0.284815	0.851411	0.923965	0.82418	0.876466	1.01446	0.735385	0.915912	0.435989	0.565055	1.04964	0.400849	0.964256	0.393085	0.61387	0.484838	0.76755
0.287034	0.538184	0.211327	0.424304	0.577688	0.426773	0.683139	0.618604	0.510607	0.356045	0.272942	0.252981	0.351264	0.262205	0.505825	0.296725	0.874148	0.947964	0.847576	0.899749	1.04081	0.757713	0.939645	0.455428	0.590259	1.0769	0.416885	0.987621	0.411569	0.627444	0.504376	0.785575
0.299548	0.558019	0.21953	0.442267	0.596075	0.443857	0.70359	0.63627	0.524111	0.370942	0.283044	0.262187	0.365918	0.273367	0.521315	0.308635	0.896885	0.971964	0.870973	0.923033	1.06716	0.780042	0.963377	0.474867	0.615463	1.10417	0.432921	1.01099	0.430054	0.641017	0.523914	0.8036
0.312062	0.577854	0.227732	0.460231	0.614462	0.460942	0.72404	0.653936	0.537615	0.385838	0.293146	0.271394	0.380573	0.284528	0.536805	0.320545	0.919622	0.995963	0.89437	0.946317	1.09351	0.80237	0.98711	0.494305	0.640667	1.13143	0.448956	1.03435	0.448539	0.654591	0.543452	0.821625
0.324575	0.597689	0.235935	0.478195	0.632849	0.478026	0.74449	0.671602	0.55112	0.400734	0.303248	0.2806	0.395227	0.29569	0.552295	0.332455	0.94236	1.01996	0.917766	0.969601	1.11986	0.824699	1.01084	0.513744	0.66587	1.15869	0.464992	1.05771	0.467023	0.668165	0.56299	0.83965
0.337089	0.617524	0.244137	0.496159	0.651236	0.49511	0.764941	0.689269	0.564624	0.415631	0.313349	0.289806	0.409882	0.306852	0.567785	0.344365	0.965097	1.04396	0.941163	0.992884	1.14621	0.847027	1.03458	0.533182	0.691074	1.18596	0.481028	1.08108	0.485508	0.681739	0.582528	0.857675
0.349603	0.637359	0.25234	0.514122	0.669623	0.512194	0.785391	0.706935	0.578128	0.430527	0.323451	0.299012	0.424536	0.318013	0.583275	0.356275	0.987834	1.06796	0.964559	1.01617	1.17256	0.869356	1.05831	0.552621	0.716278	1.21322	0.497063	1.10444	0.503993	0.695312	0.602066	0.8757
0.362116	0.657194	0.260542	0.532086	0.68801	0.529279	0.805841	0.724601	0.591632	0.445424	0.333553	0.308218	0.43919	0.329175	0.598765	0.368185	1.01057	1.09196	0.987956	1.03945	1.19891	0.891684	1.08204	0.57206	0.741482	1.24048	0.513099	1.12781	0.522477	0.708886	0.621604	0.893725
0.37463	0.677029	0.268745	0.55005	0.706396	0.546363	0.826291	0.742268	0.605136	0.46032	0.343654	0.317425	0.453845	0.340336	0.614254	0.380095	1.03331	1.11596	1.01135	1.06274	1.22526	0.914013	1.10577	0.591498	0.766686	1.26775	0.529135	1.15117	0.540962	0.72246	0.641142	0.91175
0.387144	0.696864	0.276947	0.568013	0.724783	0.563447	0.846742	0.759934	0.61864	0.475216	0.353756	0.326631	0.468499	0.351498	0.629744	0.392005	1.05605	1.13996	1.03475	1.08602	1.25161	0.936341	1.12951	0.610937	0.791889	1.29501	0.545171	1.17454	0.559446	0.736033	0.66068	0.929775
0.399657	0.7167	0.285149	0.585977	0.74317	0.580531	0.867192	0.7776	0.632144	0.490113	0.363858	0.335837	0.483154	0.362659	0.645234	0.403915	1.07878	1.16396	1.05815	1.1093	1.27796	0.95867	1.15324	0.630375	0.817093	1.32227	0.561206	1.1979	0.577931	0.749607	0.680218	0.9478
0.412171	0.736535	0.293352	0.603941	0.761557	0.597616	0.887642	0.795267	0.645648	0.505009	0.37396	0.345043	0.497808	0.373821	0.660724	0.415825	1.10152	1.18796	1.08154	1.13259	1.30431	0.980998	1.17697	0.649814	0.842297	1.34954	0.577242	1.22127	0.596416	0.763181	0.699755	0.965825
0.412171	0.736535	0.293352	0.603941	0.761557	0.597616	0.887642	0.795267	0.645648	0.505009	0.37396	0.345043	0.497808	0.373821	0.660724	0.415825	1.10152	1.18796	1.08154	1.13259	1.30431	0.980998	1.17697	0.649814	0.842297	1.34954	0.577242	1.22127	0.596416	0.763181	0.699755	0.965825
0.399657	0.7167	0.285149	0.585977	0.74317	0.580531	0.867192	0.7776	0.632144	0.490113	0.363858	0.335837	0.483154	0.362659	0.645234	0.403915	1.07878	1.16396	1.05815	1.1093	1.27796	0.95867	1.15324	0.630375	0.817093	1.32227	0.561206	1.1979	0.577931	0.749607	0.680218	0.9478
0.387144	0.696864	0.276947	0.568013	0.724783	0.563447	0.846742	0.759934	0.61864	0.475216	0.353756	0.326631	0.468499	0.351498	0.629744	0.392005	1.05605	1.13996	1.03475	1.08602	1.25161	0.936341	1.12951	0.610937	0.791889	1.29501	0.545171	1.17454	0.559446	0.736033	0.66068	0.929775
0.37463	0.677029	0.268745	0.55005	0.706396	0.546363	0.826291	0.742268	0.605136	0.46032	0.343654	0.317425	0.453845	0.340336	0.614254	0.380095	1.03331	1.11596	1.01135	1.06274	1.22526	0.914013	1.10577	0.591498	0.766686	1.26775	0.529135	1.15117	0.540962	0.72246	0.641142	0.91175
0.362116	0.657194	0.260542	0.532086	0.68801	0.529279	0.805841	0.724601	0.591632	0.445424	0.333553	0.308218	0.43919	0.329175	0.598765	0.368185	1.01057	1.09196	0.987956	1.03945	1.19891	0.891684	1.08204	0.57206	0.741482	1.24048	0.513099	1.12781	0.522477	0.708886	0.621604	0.893725
0.349603	0.637359	0.25234	0.514122	0.669623	0.512194	0.785391	0.706935	0.578128	0.430527	0.323451	0.299012	0.424536	0.318013	0.583275	0.356275	0.987834	1.06796	0.964559	1.01617	1.17256	0.869356	1.05831	0.552621	0.716278	1.21322	0.497063	1.10444	0.503993	0.695312	0.602066	0.8757
0.337089	0.617524	0.244137	0.496159	0.651236	0.49511	0.764941	0.689269	0.564624	0.415631	0.313349	0.289806	0.409882	0.306852	0.567785	0.344365	0.965097	1.04396	0.941163	0.992884	1.14621	0.847027	1.03458	0.533182	0.691074	1.18596	0.481028	1.08108	0.485508	0.681739	0.582528	0.857675
0.324575	0.597689	0.235935	0.478195	0.632849	0.478026	0.74449	0.671602	0.55112	0.400734	0.303248	0.2806	0.395227	0.29569	0.552295	0.332455	0.94236	1.01996	0.917766	0.969601	1.11986	0.824699	1.01084	0.513744	0.66587	1.15869	0.464992	1.05771	0.467023	0.668165	0.56299	0.83965
0.312062	0.577854	0.227732	0.460231	0.614462	0.460942	0.72404	0.653936	0.537615	0.385838	0.293146	0.271394	0.380573	0.284528	0.536805	0.320545	0.919622	0.995963	0.89437	0.946317	1.09351	0.80237	0.98711	0.494305	0.640667	1.13143	0.448956	1.03435	0.448539	0.654591	0.543452	0.821625
0.299548	0.558019	0.21953	0.442267	0.596075	0.443857	0.70359	0.63627	0.524111	0.370942	0.283044	0.262187	0.365918	0.273367	0.521315	0.308635	0.896885	0.971964	0.870973	0.923033	1.06716	0.780042	0.963377	0.474867	0.615463	1.10417	0.432921	1.01099	0.430054	0.641017	0.523914	0.8036
0.287034	0.538184	0.211327	0.424304	0.577688	0.426773	0.683139	0.618604	0.510607	0.356045	0.272942	0.252981	0.351264	0.262205	0.505825	0.296725	0.874148	0.947964	0.847576	0.899749	1.04081	0.757713	0.939645	0.455428	0.590259	1.0769	0.416885	0.987621	0.411569	0.627444	0.504376	0.785575
0.274521	0.518349	0.203125	0.40634	0.559301	0.409689	0.662689	0.600937	0.497103	0.341149	0.262841	0.243775	0.33661	0.251044	0.490336	0.284815	0.851411	0.923965	0.82418	0.876466	1.01446	0.735385	0.915912	0.435989	0.565055	1.04964	0.400849	0.964256	0.393085	0.61387	0.484838	0.76755
0.262007	0.498514	0.194922	0.388376	0.540914	0.392605	0.642239	0.583271	0.483599	0.326252	0.252739	0.234569	0.321955	0.239882	0.474846	0.272905	0.828674	0.899966	0.800783	0.853182	0.988114	0.713056	0.89218	0.416551	0.539851	1.02238	0.384813	0.940891	0.3746	0.600296	0.4653	0.749525
0.249493	0.478679	0.18672	0.370413	0.522527	0.37552	0.621789	0.565605	0.470095	0.311356	0.242637	0.225363	0.307301	0.228721	0.459356	0.260995	0.805937	0.875967	0.777386	0.829898	0.961764	0.690727	0.868447	0.397112	0.514647	0.995114	0.368778	0.917527	0.356116	0.586723	0.445762	0.7315
0.23698	0.458844	0.178518	0.352449	0.50414	0.358436	0.601338	0.547938	0.456591	0.29646	0.232535	0.216157	0.292646	0.217559	0.443866	0.249085	0.7832	0.851968	0.75399	0.806614	0.935415	0.668399	0.844715	0.377674	0.489444	0.96785	0.352742	0.894162	0.337631	0.573149	0.426224	0.713475
0.224466	0.439009	0.170315	0.334485	0.485753	0.341352	0.580888	0.530272	0.443087	0.281563	0.222434	0.20695	0.277992	0.206398	0.428376	0.237175	0.760463	0.827969	0.730593	0.783331	0.909065	0.64607	0.820982	0.358235	0.46424	0.940587	0.336706	0.870797	0.319146	0.559575	0.406686	0.69545
0.211952	0.419173	0.162113	0.316522	0.467366	0.324267	0.560438	0.512606	0.429583	0.266667	0.212332	0.197744	0.263338	0.195236	0.412886	0.225265	0.737725	0.80397	0.707197	0.760047	0.882715	0.623742	0.79725	0.338796	0.439036	0.913323	0.32067	0.847432	0.300662	0.546002	0.387148	0.677425
0.199439	0.399338	0.15391	0.298558	0.44898	0.307183	0.539987	0.494939	0.416079	0.25177	0.20223	0.188538	0.248683	0.184075	0.397396	0.213355	0.714988	0.779971	0.6838	0.736763	0.856365	0.601413	0.773517	0.319358	0.413832	0.88606	0.304635	0.824068	0.282177	0.532428	0.36761	0.659401
0.186925	0.379503	0.145708	0.280594	0.430593	0.290099	0.519537	0.477273	0.402575	0.236874	0.192129	0.179332	0.234029	0.172913	0.381907	0.201445	0.692251	0.755972	0.660403	0.713479	0.830016	0.579085	0.749785	0.299919	0.388628	0.858797	0.288599	0.800703	0.263692	0.518854	0.348072	0.641376
0.174411	0.359668	0.137505	0.26263	0.412206	0.273015	0.499087	0.459607	0.38907	0.221977	0.182027	0.170126	0.219374	0.161752	0.366417	0.189535	0.669514	0.731973	0.637007	0.690196	0.803666	0.556756	0.726052	0.28048	0.363425	0.831533	0.272563	0.777338	0.245208	0.505281	0.328534	0.623351
0.161898	0.339833	0.129303	0.244667	0.393819	0.25593	0.478637	0.441941	0.375566	0.207081	0.171925	0.160919	0.20472	0.15059	0.350927	0.177625	0.646777	0.707973	0.61361	0.666912	0.777316	0.534428	0.702319	0.261042	0.338221	0.80427	0.256527	0.753974	0.226723	0.491707	0.308996	0.605326
0.149384	0.319998	0.1211	0.226703	0.375432	0.238846	0.458186	0.424274	0.362062	0.192185	0.161823	0.151713	0.190066	0.139429	0.335437	0.165715	0.62404	0.683974	0.590213	0.643628	0.750967	0.512099	0.678587	0.241603	0.313017	0.777006	0.240492	0.730609	0.208239	0.478133	0.289458	0.587301
0.13687	0.300163	0.112898	0.208739	0.357045	0.221762	0.437736	0.406608	0.348558	0.177288	0.151722	0.142507	0.175411	0.128267	0.319947	0.153805	0.601303	0.659975	0.566817	0.620344	0.724617	0.489771	0.654854	0.222165	0.287813	0.749743	0.224456	0.707244	0.189754	0.464559	0.26992	0.569276
0.124357	0.280328	0.104695	0.190776	0.338658	0.204678	0.417286	0.388942	0.335054	0.162392	0.14162	0.133301	0.160757	0.117106	0.304457	0.141895	0.578566	0.635976	0.54342	0.59706	0.698267	0.467442	0.631122	0.202726	0.262609	0.72248	0.20842	0.683879	0.171269	0.450986	0.250382	0.551251
0.111843	0.260493	0.096493	0.172812	0.320271	0.187593	0.396835	0.371275	0.32155	0.147495	0.131518	0.124095	0.146102	0.105944	0.288968	0.129985	0.555828	0.611977	0.520024	0.573777	0.671917	0.445114	0.607389	0.183287	0.237406	0.695216	0.192385	0.660515	0.152785	0.437412	0.230844	0.533226
0.0993293	0.240658	0.0882905	0.154848	0.301884	0.170509	0.376385	0.353609	0.308046	0.132599	0.121417	0.114888	0.131448	0.0947824	0.273478	0.118075	0.533091	0.587978	0.496627	0.550493	0.645568	0.422785	0.583657	0.163849	0.212202	0.667953	0.176349	0.63715	0.1343	0.423838	0.211306	0.515201
0.0868157	0.220823	0.0800881	0.136884	0.283497	0.153425	0.355935	0.335943	0.294542	0.117703	0.111315	0.105682	0.116794	0.0836209	0.257988	0.106165	0.510354	0.563979	0.47323	0.527209	0.619218	0.400457	0.559924	0.14441	0.186998	0.64069	0.160313	0.613785	0.115815	0.410265	0.191768	0.497176
0.074302	0.200988	0.0718856	0.118921	0.26511	0.136341	0.335485	0.318276	0.281038	0.102806	0.101213	0.096476	0.102139	0.0724594	0.242498	0.0942549	0.487617	0.53998	0.449834	0.503925	0.592868	0.378128	0.536192	0.124972	0.161794	0.613426	0.144277	0.590421	0.0973308	0.396691	0.17223	0.479151
0.0617884	0.181153	0.0636831	0.100957	0.246723	0.119256	0.315034	0.30061	0.267534	0.0879097	0.0911114	0.0872698	0.0874848	0.0612979	0.227008	0.0823449	0.46488	0.515981	0.426437	0.480642	0.566519	0.3558	0.512459	0.105533	0.13659	0.586163	0.128242	0.567056	0.0788462	0.383117	0.152692	0.461126
0.0492747	0.161318	0.0554807	0.0829934	0.228336	0.102172	0.294584	0.282944	0.25403	0.0730133	0.0810096	0.0780637	0.0728304	0.0501363	0.211518	0.0704349	0.442143	0.491982	0.40304	0.457358	0.540169	0.333471	0.488727	0.0860944	0.111386	0.558899	0.112206	0.543691	0.0603616	0.369544	0.133154	0.443101
0.036761	0.141483	0.0472782	0.0650297	0.20995	0.0850878	0.274134	0.265277	0.240525	0.0581169	0.0709079	0.0688575	0.058176	0.0389748	0.196028	0.0585249	0.419406	0.467982	0.379644	0.434074	0.513819	0.311142	0.464994	0.0666558	0.0861827	0.531636	0.0961702	0.520326	0.0418769	0.35597	0.113616	0.425076
0.0242474	0.121647	0.0390758	0.047066	0.191563	0.0680035	0.253683	0.247611	0.227021	0.0432205	0.0608062	0.0596513	0.0435216	0.0278133	0.180539	0.0466148	0.396669	0.443983	0.356247	0.41079	0.48747	0.288814	0.441261	0.0472172	0.0609788	0.504373	0.0801344	0.496962	0.0233923	0.342396	0.0940781	0.407051
0.0117337	0.101812	0.0308733	0.0291023	0.173176	0.0509193	0.233233	0.229945	0.213517	0.0283241	0.0507045	0.0504451	0.0288672	0.0166517	0.165049	0.0347048	0.373931	0.419984	0.332851	0.387507	0.46112	0.266485	0.417529	0.0277786	0.035775	0.477109	0.0640987	0.473597	0.0049077	0.328823	0.0745402	0.389026
-0.000779946	0.0819773	0.0226709	0.0111386	0.154789	0.033835	0.212783	0.212279	0.200013	0.0134277	0.0406027	0.0412389	0.0142128	0.00549021	0.149559	0.0227948	0.351194	0.395985	0.309454	0.364223	0.43477	0.244157	0.393796	0.00833995	0.0105712	0.449846	0.048063	0.450232	-0.0135769	0.315249	0.0550022	0.371001
-0.0132936	0.0621422	0.0144684	-0.00682515	0.136402	0.0167507	0.192333	0.194612	0.186509	-0.00146874	0.030501	0.0320327	-0.000441568	-0.00567132	0.134069	0.0108848	0.328457	0.371986	0.286057	0.340939	0.40842	0.221828	0.370064	-0.0110987	-0.0146326	0.422582	0.0320272	0.426868	-0.0320615	0.301675	0.0354642	0.352976
-0.0258073	0.0423072	0.00626594	-0.0247888	0.118015	-0.000333529	0.171882	0.176946	0.173005	-0.0163652	0.0203993	0.0228265	-0.015096	-0.0168328	0.118579	-0.00102519	0.30572	0.347987	0.262661	0.317655	0.382071	0.1995	0.346331	-0.0305373	-0.0398364	0.395319	0.0159915	0.403503	-0.0505462	0.288102	0.0159262	0.334951
-0.0383209	0.0224721	-0.00193651	-0.0427526	0.099628	-0.0174178	0.151432	0.15928	0.159501	-0.0312616	0.0102976	0.0136203	-0.0297504	-0.0279944	0.103089	-0.0129352	0.282983	0.323988	0.239264	0.294372	0.355721	0.177171	0.322599	-0.0499759	-0.0650402	0.368056	-4.42282e-05	0.380138	-0.0690308	0.274528	-0.00361175	0.316926
-0.0508346	0.00263701	-0.010139	-0.0607163	0.0812411	-0.0345021	0.130982	0.141613	0.145997	-0.046158	0.000195846	0.00441413	-0.0444048	-0.0391559	0.0875995	-0.0248452	0.260246	0.299989	0.215868	0.271088	0.329371	0.154843	0.298866	-0.0694145	-0.090244	0.340792	-0.01608	0.356773	-0.0875154	0.260954	-0.0231497	0.298901
-0.0633482	-0.0171981	-0.0183414	-0.07868	0.0628541	-0.0515863	0.110532	0.123947	0.132493	-0.0610544	-0.00990588	-0.00479206	-0.0590592	-0.0503174	0.0721096	-0.0367552	0.237509	0.27599	0.192471	0.247804	0.303022	0.132514	0.275134	-0.0888531	-0.115448	0.313529	-0.0321157	0.333409	-0.106	0.24738	-0.0426877	0.280876
-0.0758619	-0.0370331	-0.0265439	-0.0966437	0.0444672	-0.0686706	0.0900812	0.106281	0.118989	-0.0759508	-0.0200076	-0.0139983	-0.0737136	-0.061479	0.0566198	-0.0486652	0.214772	0.251991	0.169074	0.22452	0.276672	0.110186	0.251401	-0.108292	-0.140652	0.286266	-0.0481514	0.310044	-0.124485	0.233807	-0.0622257	0.262851
-0.0883756	-0.0568682	-0.0347463	-0.114607	0.0260803	-0.0857549	0.0696309	0.0886144	0.105485	-0.0908472	-0.0301093	-0.0232044	-0.088368	-0.0726405	0.0411299	-0.0605752	0.192034	0.227991	0.145678	0.201237	0.250322	0.0878572	0.227669	-0.12773	-0.165855	0.259002	-0.0641872	0.286679	-0.142969	0.220233	-0.0817637	0.244826
-0.100889	-0.0767033	-0.0429488	-0.132571	0.00769337	-0.102839	0.0491807	0.0709481	0.0919805	-0.105744	-0.040211	-0.0324106	-0.103022	-0.083802	0.0256401	-0.0724853	0.169297	0.203992	0.122281	0.177953	0.223972	0.0655287	0.203936	-0.147169	-0.191059	0.231739	-0.0802229	0.263315	-0.161454	0.206659	-0.101302	0.226801
-0.113403	-0.0965383	-0.0511513	-0.150535	-0.0106936	-0.119923	0.0287304	0.0532818	0.0784764	-0.12064	-0.0503128	-0.0416168	-0.117677	-0.0949636	0.0101502	-0.0843953	0.14656	0.179993	0.0988844	0.154669	0.197623	0.0432002	0.180203	-0.166608	-0.216263	0.204475	-0.0962586	0.23995	-0.179939	0.193086	-0.12084	0.208776
-0.125917	-0.116373	-0.0593537	-0.168498	-0.0290805	-0.137008	0.00828009	0.0356155	0.0649723	-0.135536	-0.0604145	-0.050823	-0.132331	-0.106125	-0.00533961	-0.0963053	0.123823	0.155994	0.0754878	0.131385	0.171273	0.0208716	0.156471	-0.186046	-0.241467	0.177212	-0.112294	0.216585	-0.198423	0.179512	-0.140378	0.190751
-0.13843	-0.136208	-0.0675562	-0.186462	-0.0474674	-0.154092	-0.0121702	0.0179492	0.0514682	-0.150433	-0.0705162	-0.0600292	-0.146986	-0.117287	-0.0208295	-0.108215	0.101086	0.131995	0.0520912	0.108102	0.144923	-0.00145689	0.132738	-0.205485	-0.266671	0.149949	-0.12833	0.19322	-0.216908	0.165938	-0.159916	0.172726
-0.150944	-0.156044	-0.0757586	-0.204426	-0.0658543	-0.171176	-0.0326205	0.000282866	0.0379641	-0.165329	-0.0806179	-0.0692354	-0.16164	-0.128448	-0.0363193	-0.120125	0.0783488	0.107996	0.0286946	0.0848179	0.118574	-0.0237854	0.109006	-0.224923	-0.291875	0.122685	-0.144366	0.169856	-0.235392	0.152365	-0.179454	0.154701
-0.163458	-0.175879	-0.0839611	-0.22239	-0.0842413	-0.18826	-0.0530708	-0.0173834	0.0244601	-0.180226	-0.0907197	-0.0784416	-0.176294	-0.13961	-0.0518092	-0.132035	0.0556116	0.0839969	0.00529794	0.0615342	0.092224	-0.0461139	0.0852733	-0.244362	-0.317078	0.0954219	-0.160402	0.146491	-0.253877	0.138791	-0.198992	0.136676
-0.175971	-0.195714	-0.0921635	-0.240353	-0.102628	-0.205345	-0.073521	-0.0350497	0.010956	-0.195122	-0.100821	-0.0876478	-0.190949	-0.150771	-0.067299	-0.143945	0.0328745	0.0599978	-0.0180987	0.0382504	0.0658743	-0.0684425	0.0615408	-0.263801	-0.342282	0.0681585	-0.176437	0.123126	-0.272362	0.125217	-0.21853	0.118651
-0.188485	-0.215549	-0.100366	-0.258317	-0.121015	-0.222429	-0.0939713	-0.0527161	-0.00254812	-0.210019	-0.110923	-0.096854	-0.205603	-0.161933	-0.0827889	-0.155855	0.0101374	0.0359987	-0.0414953	0.0149667	0.0395246	-0.090771	0.0378082	-0.283239	-0.367486	0.0408951	-0.192473	0.0997616	-0.290846	0.111644	-0.238067	0.100626
-0.200999	-0.235384	-0.108568	-0.276281	-0.139402	-0.239513	-0.114422	-0.0703824	-0.0160522	-0.224915	-0.121025	-0.10606	-0.220258	-0.173094	-0.0982787	-0.167765	-0.0125998	0.0119996	-0.0648919	-0.0083171	0.0131749	-0.1131	0.0140757	-0.302678	-0.39269	0.0136317	-0.208509	0.0763969	-0.309331	0.0980699	-0.257605	0.082601
-0.213512	-0.255219	-0.116771	-0.294244	-0.157789	-0.256597	-0.134872	-0.0880487	-0.0295563	-0.239811	-0.131127	-0.115266	-0.234912	-0.184256	-0.113769	-0.179675	-0.0353369	-0.0119996	-0.0882885	-0.0316009	-0.0131749	-0.135428	-0.00965688	-0.322116	-0.417894	-0.0136317	-0.224544	0.0530322	-0.327816	0.0844962	-0.277143	0.064576
-0.226026	-0.275054	-0.124973	-0.312208	-0.176176	-0.273682	-0.155322	-0.105715	-0.0430604	-0.254708	-0.141228	-0.124473	-0.249566	-0.195417	-0.129258	-0.191585	-0.058074	-0.0359987	-0.111685	-0.0548846	-0.0395246	-0.157757	-0.0333894	-0.341555	-0.443097	-0.0408951	-0.24058	0.0296675	-0.3463	0.0709225	-0.296681	0.046551
-0.238539	-0.294889	-0.133176	-0.330172	-0.194563	-0.290766	-0.175772	-0.123381	-0.0565645	-0.269604	-0.15133	-0.133679	-0.264221	-0.206579	-0.144748	-0.203495	-0.0808111	-0.0599978	-0.135082	-0.0781684	-0.0658743	-0.180085	-0.057122	-0.360994	-0.468301	-0.0681585	-0.256616	0.00630275	-0.364785	0.0573488	-0.316219	0.028526
-0.251053	-0.314724	-0.141378	-0.348136	-0.21295	-0.30785	-0.196223	-0.141048	-0.0700686	-0.284501	-0.161432	-0.142885	-0.278875	-0.21774	-0.160238	-0.215405	-0.103548	-0.0839969	-0.158478	-0.101452	-0.092224	-0.202414	-0.0808545	-0.380432	-0.493505	-0.0954219	-0.272652	-0.017062	-0.383269	0.0437751	-0.335757	0.010501
-0.263567	-0.334559	-0.149581	-0.366099	-0.231337	-0.324935	-0.216673	-0.158714	-0.0835727	-0.299397	-0.171533	-0.152091	-0.29353	-0.228902	-0.175728	-0.227315	-0.126285	-0.107996	-0.181875	-0.124736	-0.118574	-0.224742	-0.104587	-0.399871	-0.518709	-0.122685	-0.288687	-0.0404267	-0.401754	0.0302014	-0.355295	-0.00752398
-0.27608	-0.354394	-0.157783	-0.384063	-0.249724	-0.342019	-0.237123	-0.17638	-0.0970767	-0.314293	-0.181635	-0.161297	-0.308184	-0.240063	-0.191218	-0.239225	-0.149023	-0.131995	-0.205272	-0.14802	-0.144923	-0.247071	-0.12832	-0.419309	-0.543913	-0.149949	-0.304723	-0.0637914	-0.420239	0.0166277	-0.374833	-0.025549
-0.288594	-0.374229	-0.165986	-0.402027	-0.26811	-0.359103	-0.257574	-0.194047	-0.110581	-0.32919	-0.191737	-0.170503	-0.322838	-0.251225	-0.206708	-0.251135	-0.17176	-0.155994	-0.228668	-0.171303	-0.171273	-0.269399	-0.152052	-0.438748	-0.569116	-0.177212	-0.320759	-0.0871561	-0.438723	0.00305402	-0.394371	-0.0435739
-0.301108	-0.394064	-0.174188	-0.41999	-0.286497	-0.376187	-0.278024	-0.211713	-0.124085	-0.344086	-0.201839	-0.17971	-0.337493	-0.262386	-0.222198	-0.263045	-0.194497	-0.179993	-0.252065	-0.194587	-0.197623	-0.291728	-0.175785	-0.458187	-0.59432	-0.204475	-0.336795	-0.110521	-0.457208	-0.0105197	-0.413909	-0.0615989
-0.313621	-0.413899	-0.182391	-0.437954	-0.304884	-0.393272	-0.298474	-0.229379	-0.137589	-0.358983	-0.21194	-0.188916	-0.352147	-0.273548	-0.237687	-0.274955	-0.217234	-0.203992	-0.275462	-0.217871	-0.223972	-0.314056	-0.199517	-0.477625	-0.619524	-0.231739	-0.35283	-0.133886	-0.475692	-0.0240934	-0.433447	-0.0796239
-0.326135	-0.433735	-0.190593	-0.455918	-0.323271	-0.410356	-0.318924	-0.247045	-0.151093	-0.373879	-0.222042	-0.198122	-0.366802	-0.28471	-0.253177	-0.286865	-0.239971	-0.227991	-0.298858	-0.241155	-0.250322	-0.336385	-0.22325	-0.497064	-0.644728	-0.259002	-0.368866	-0.15725	-0.494177	-0.0376671	-0.452985	-0.0976489
-0.338649	-0.45357	-0.198795	-0.473881	-0.341658	-0.42744	-0.339375	-0.264712	-0.164597	-0.388775	-0.232144	-0.207328	-0.381456	-0.295871	-0.268667	-0.298775	-0.262708	-0.251991	-0.322255	-0.264438	-0.276672	-0.358713	-0.246982	-0.516503	-0.669932	-0.286266	-0.384902	-0.180615	-0.512662	-0.0512407	-0.472523	-0.115674
-0.351162	-0.473405	-0.206998	-0.491845	-0.360045	-0.444524	-0.359825	-0.282378	-0.178101	-0.403672	-0.242246	-0.216534	-0.39611	-0.307033	-0.284157	-0.310685	-0.285445	-0.27599	-0.345651	-0.287722	-0.303022	-0.381042	-0.270715	-0.535941	-0.695136	-0.313529	-0.400938	-0.20398	-0.531146	-0.0648144	-0.492061	-0.133699
-0.363676	-0.49324	-0.2152	-0.509809	-0.378432	-0.461609	-0.380275	-0.300044	-0.191605	-0.418568	-0.252347	-0.225741	-0.410765	-0.318194	-0.299647	-0.322595	-0.308182	-0.299989	-0.369048	-0.311006	-0.329371	-0.40337	-0.294447	-0.55538	-0.720339	-0.340792	-0.416973	-0.227344	-0.549631	-0.0783881	-0.511599	-0.151724
-0.37619	-0.513075	-0.223403	-0.527773	-0.396819	-0.478693	-0.400726	-0.317711	-0.205109	-0.433465	-0.262449	-0.234947	-0.425419	-0.329356	-0.315137	-0.334505	-0.33092	-0.323988	-0.392445	-0.33429	-0.355721	-0.425699	-0.31818	-0.574818	-0.745543	-0.368056	-0.433009	-0.250709	-0.568116	-0.0919618	-0.531137	-0.169749
-0.388703	-0.53291	-0.231605	-0.545736	-0.415206	-0.495777	-0.421176	-0.335377	-0.218614	-0.448361	-0.272551	-0.244153	-0.440073	-0.340517	-0.330626	-0.346415	-0.353657	-0.347987	-0.415841	-0.357573	-0.382071	-0.448027	-0.341912	-0.594257	-0.770747	-0.395319	-0.449045	-0.274074	-0.5866	-0.105536	-0.550675	-0.187774
-0.401217	-0.552745	-0.239808	-0.5637	-0.433593	-0.512861	-0.441626	-0.353043	-0.232118	-0.463258	-0.282652	-0.253359	-0.454728	-0.351679	-0.346116	-0.358326	-0.376394	-0.371986	-0.439238	-0.380857	-0.40842	-0.470356	-0.365645	-0.613696	-0.795951	-0.422582	-0.46508	-0.297439	-0.605085	-0.119109	-0.570213	-0.205799
-0.413731	-0.57258	-0.24801	-0.581664	-0.45198	-0.529946	-0.462076	-0.37071	-0.245622	-0.478154	-0.292754	-0.262565	-0.469382	-0.36284	-0.361606	-0.370236	-0.399131	-0.395985	-0.462634	-0.404141	-0.43477	-0.492684	-0.389378	-0.633134	-0.821155	-0.449846	-0.481116	-0.320803	-0.623569	-0.132683	-0.589751	-0.223824
-0.426244	-0.592415	-0.256213	-0.599627	-0.470367	-0.54703	-0.482527	-0.388376	-0.259126	-0.49305	-0.302856	-0.271772	-0.484037	-0.374002	-0.377096	-0.382146	-0.421868	-0.419984	-0.486031	-0.427425	-0.46112	-0.515013	-0.41311	-0.652573	-0.846358	-0.477109	-0.497152	-0.344168	-0.642054	-0.146257	-0.609289	-0.241849
-0.438758	-0.61225	-0.264415	-0.617591	-0.488754	-0.564114	-0.502977	-0.406042	-0.27263	-0.507947	-0.312958	-0.280978	-0.498691	-0.385163	-0.392586	-0.394056	-0.444605	-0.443983	-0.509428	-0.450708	-0.48747	-0.537342	-0.436843	-0.672011	-0.871562	-0.504373	-0.513188	-0.367533	-0.660539	-0.15983	-0.628827	-0.259874
-0.451272	-0.632085	-0.272618	-0.635555	-0.507141	-0.581199	-0.523427	-0.423708	-0.286134	-0.522843	-0.323059	-0.290184	-0.513345	-0.396325	-0.408076	-0.405966	-0.467342	-0.467982	-0.532824	-0.473992	-0.513819	-0.55967	-0.460575	-0.69145	-0.896766	-0.531636	-0.529223	-0.390897	-0.679023	-0.173404	-0.648365	-0.277899
-0.463785	-0.65192	-0.28082	-0.653518	-0.525527	-0.598283	-0.543878	-0.441375	-0.299638	-0.53774	-0.333161	-0.29939	-0.528	-0.407486	-0.423566	-0.417876	-0.490079	-0.491982	-0.556221	-0.497276	-0.540169	-0.581999	-0.484308	-0.710889	-0.92197	-0.558899	-0.545259	-0.414262	-0.697508	-0.186978	-0.667903	-0.295924
-0.476299	-0.671755	-0.289023	-0.671482	-0.543914	-0.615367	-0.564328	-0.459041	-0.313142	-0.552636	-0.343263	-0.308596	-0.542654	-0.418648	-0.439055	-0.429786	-0.512817	-0.515981	-0.579618	-0.52056	-0.566519	-0.604327	-0.50804	-0.730327	-0.947174	-0.586163	-0.561295	-0.437627	-0.715993	-0.200551	-0.687441	-0.313949
-0.488813	-0.69159	-0.297225	-0.689446	-0.562301	-0.632451	-0.584778	-0.476707	-0.326646	-0.567532	-0.353364	-0.317803	-0.557309	-0.429809	-0.454545	-0.441696	-0.535554	-0.53998	-0.603014	-0.543843	-0.592868	-0.626656	-0.531773	-0.749766	-0.972377	-0.613426	-0.577331	-0.460992	-0.734477	-0.214125	-0.706979	-0.331974
-0.501326	-0.711426	-0.305427	-0.70741	-0.580688	-0.649536	-0.605228	-0.494374	-0.34015	-0.582429	-0.363466	-0.327009	-0.571963	-0.440971	-0.470035	-0.453606	-0.558291	-0.563979	-0.626411	-0.567127	-0.619218	-0.648984	-0.555505	-0.769204	-0.997581	-0.64069	-0.593366	-0.484356	-0.752962	-0.227699	-0.726517	-0.349999
-0.51384	-0.731261	-0.31363	-0.725373	-0.599075	-0.66662	-0.625679	-0.51204	-0.353654	-0.597325	-0.373568	-0.336215	-0.586617	-0.452132	-0.485525	-0.465516	-0.581028	-0.587978	-0.649807	-0.590411	-0.645568	-0.671313	-0.579238	-0.788643	-1.02279	-0.667953	-0.609402	-0.507721	-0.771446	-0.241272	-0.746055	-0.368024
-0.526354	-0.751096	-0.321832	-0.743337	-0.617462	-0.683704	-0.646129	-0.529706	-0.367159	-0.612222	-0.38367	-0.345421	-0.601272	-0.463294	-0.501015	-0.477426	-0.603765	-0.611977	-0.673204	-0.613695	-0.671917	-0.693641	-0.60297	-0.808082	-1.04799	-0.695216	-0.625438	-0.531086	-0.789931	-0.254846	-0.765593	-0.386049
-0.538867	-0.770931	-0.330035	-0.761301	-0.635849	-0.700788	-0.666579	-0.547373	-0.380663	-0.627118	-0.393771	-0.354627	-0.615926	-0.474456	-0.516505	-0.489336	-0.626502	-0.635976	-0.696601	-0.636978	-0.698267	-0.71597	-0.626703	-0.82752	-1.07319	-0.72248	-0.641474	-0.55445	-0.808416	-0.26842	-0.785131	-0.404074
-0.551381	-0.790766	-0.338237	-0.779264	-0.654236	-0.717873	-0.68703	-0.565039	-0.394167	-0.642014	-0.403873	-0.363833	-0.630581	-0.485617	-0.531995	-0.501246	-0.649239	-0.659975	-0.719997	-0.660262	-0.724617	-0.738298	-0.650436	-0.846959	-1.0984	-0.749743	-0.657509	-0.577815	-0.8269	-0.281993	-0.804669	-0.422099
-0.563895	-0.810601	-0.34644	-0.797228	-0.672623	-0.734957	-0.70748	-0.582705	-0.407671	-0.656911	-0.413975	-0.37304	-0.645235	-0.496779	-0.547484	-0.513156	-0.671976	-0.683974	-0.743394	-0.683546	-0.750967	-0.760627	-0.674168	-0.866398	-1.1236	-0.777006	-0.673545	-0.60118	-0.845385	-0.295567	-0.824207	-0.440124
-0.576408	-0.830436	-0.354642	-0.815192	-0.69101	-0.752041	-0.72793	-0.600372	-0.421175	-0.671807	-0.424077	-0.382246	-0.659889	-0.50794	-0.562974	-0.525066	-0.694714	-0.707973	-0.766791	-0.70683	-0.777316	-0.782955	-0.697901	-0.885836	-1.1488	-0.80427	-0.689581	-0.624545	-0.86387	-0.309141	-0.843745	-0.458149
-0.588922	-0.850271	-0.362845	-0.833155	-0.709397	-0.769125	-0.74838	-0.618038	-0.434679	-0.686704	-0.434178	-0.391452	-0.674544	-0.519102	-0.578464	-0.536976	-0.717451	-0.731973	-0.790187	-0.730113	-0.803666	-0.805284	-0.721633	-0.905275	-1.17401	-0.831533	-0.705616	-0.647909	-0.882354	-0.322715	-0.863283	-0.476174
-0.601436	-0.870106	-0.371047	-0.851119	-0.727784	-0.78621	-0.768831	-0.635704	-0.448183	-0.7016	-0.44428	-0.400658	-0.689198	-0.530263	-0.593954	-0.548886	-0.740188	-0.755972	-0.813584	-0.753397	-0.830016	-0.827612	-0.745366	-0.924713	-1.19921	-0.858797	-0.721652	-0.671274	-0.900839	-0.336288	-0.882821	-0.494199
-0.613949	-0.889941	-0.37925	-0.869083	-0.746171	-0.803294	-0.789281	-0.65337	-0.461687	-0.716497	-0.454382	-0.409864	-0.703853	-0.541425	-0.609444	-0.560796	-0.762925	-0.779971	-0.83698	-0.776681	-0.856365	-0.849941	-0.769098	-0.944152	-1.22442	-0.88606	-0.737688	-0.694639	-0.919323	-0.349862	-0.902359	-0.512224
-0.626463	-0.909776	-0.387452	-0.887047	-0.764557	-0.820378	-0.809731	-0.671037	-0.475191	-0.731393	-0.464483	-0.419071	-0.718507	-0.552586	-0.624934	-0.572706	-0.785662	-0.80397	-0.860377	-0.799965	-0.882715	-0.872269	-0.792831	-0.963591	-1.24962	-0.913323	-0.753724	-0.718003	-0.937808	-0.363436	-0.921897	-0.530249
-0.638977	-0.929611	-0.395654	-0.90501	-0.782944	-0.837462	-0.830182	-0.688703	-0.488695	-0.746289	-0.474585	-0.428277	-0.733161	-0.563748	-0.640423	-0.584616	-0.808399	-0.827969	-0.883774	-0.823248	-0.909065	-0.894598	-0.816563	-0.983029	-1.27482	-0.940587	-0.769759	-0.741368	-0.956293	-0.377009	-0.941435	-0.548274
-0.65149	-0.949446	-0.403857	-0.922974	-0.801331	-0.854547	-0.850632	-0.706369	-0.502199	-0.761186	-0.484687	-0.437483	-0.747816	-0.574909	-0.655913	-0.596526	-0.831136	-0.851968	-0.90717	-0.846532	-0.935415	-0.916927	-0.840296	-1.00247	-1.30003	-0.96785	-0.785795	-0.764733	-0.974777	-0.390583	-0.960973	-0.566299
-0.664004	-0.969281	-0.412059	-0.940938	-0.819718	-0.871631	-0.871082	-0.724036	-0.515703	-0.776082	-0.494789	-0.446689	-0.76247	-0.586071	-0.671403	-0.608436	-0.853873	-0.875967	-0.930567	-0.869816	-0.961764	-0.939255	-0.864028	-1.02191	-1.32523	-0.995114	-0.801831	-0.788098	-0.993262	-0.404157	-0.980511	-0.584324
-0.676518	-0.989116	-0.420262	-0.958901	-0.838105	-0.888715	-0.891532	-0.741702	-0.529208	-0.790979	-0.50489	-0.455895	-0.777125	-0.597232	-0.686893	-0.620346	-0.876611	-0.899966	-0.953964	-0.8931	-0.988114	-0.961584	-0.887761	-1.04135	-1.35043	-1.02238	-0.817867	-0.811462	-1.01175	-0.41773	-1.00005	-0.602349
-0.689031	-1.00895	-0.428464	-0.976865	-0.856492	-0.9058	-0.911983	-0.759368	-0.542712	-0.805875	-0.514992	-0.465102	-0.791779	-0.608394	-0.702383	-0.632256	-0.899348	-0.923965	-0.97736	-0.916383	-1.01446	-0.983912	-0.911494	-1.06078	-1.37564	-1.04964	-0.833902	-0.834827	-1.03023	-0.431304	-1.01959	-0.620374
-0.701545	-1.02879	-0.436667	-0.994829	-0.874879	-0.922884	-0.932433	-0.777035	-0.556216	-0.820771	-0.525094	-0.474308	-0.806433	-0.619555	-0.717873	-0.644166	-0.922085	-0.947964	-1.00076	-0.939667	-1.04081	-1.00624	-0.935226	-1.08022	-1.40084	-1.0769	-0.849938	-0.858192	-1.04872	-0.444878	-1.03912	-0.638398
-0.714059	-1.04862	-0.444869	-1.01279	-0.893266	-0.939968	-0.952883	-0.794701	-0.56972	-0.835668	-0.535195	-0.483514	-0.821088	-0.630717	-0.733363	-0.656076	-0.944822	-0.971964	-1.02415	-0.962951	-1.06716	-1.02857	-0.958959	-1.09966	-1.42605	-1.10417	-0.865974	-0.881556	-1.0672	-0.458451	-1.05866	-0.656423
-0.726572	-1.06846	-0.453072	-1.03076	-0.911653	-0.957052	-0.973334	-0.812367	-0.583224	-0.850564	-0.545297	-0.49272	-0.835742	-0.641878	-0.748852	-0.667986	-0.967559	-0.995963	-1.04755	-0.986235	-1.09351	-1.0509	-0.982691	-1.1191	-1.45125	-1.13143	-0.882009	-0.904921	-1.08569	-0.472025	-1.0782	-0.674448
-0.739086	-1.08829	-0.461274	-1.04872	-0.93004	-0.974137	-0.993784	-0.830034	-0.596728	-0.865461	-0.555399	-0.501926	-0.850397	-0.65304	-0.764342	-0.679896	-0.990296	-1.01996	-1.07095	-1.00952	-1.11986	-1.07323	-1.00642	-1.13854	-1.47645	-1.15869	-0.898045	-0.928286	-1.10417	-0.485599	-1.09774	-0.692473
-0.7516	-1.10813	-0.469477	-1.06668	-0.948427	-0.991221	-1.01423	-0.8477	-0.610232	-0.880357	-0.565501	-0.511133	-0.865051	-0.664202	-0.779832	-0.691806	-1.01303	-1.04396	-1.09434	-1.0328	-1.14621	-1.09555	-1.03016	-1.15798	-1.50166	-1.18596	-0.914081	-0.951651	-1.12265	-0.499173	-1.11728	-0.710498
-0.764113	-1.12796	-0.477679	-1.08465	-0.966814	-1.00831	-1.03468	-0.865366	-0.623736	-0.895253	-0.575602	-0.520339	-0.879705	-0.675363	-0.795322	-0.703716	-1.03577	-1.06796	-1.11774	-1.05609	-1.17256	-1.11788	-1.05389	-1.17742	-1.52686	-1.21322	-0.930117	-0.975015	-1.14114	-0.512746	-1.13681	-0.728523
-0.776627	-1.1478	-0.485881	-1.10261	-0.985201	-1.02539	-1.05513	-0.883032	-0.63724	-0.91015	-0.585704	-0.529545	-0.89436	-0.686525	-0.810812	-0.715626	-1.05851	-1.09196	-1.14114	-1.07937	-1.19891	-1.14021	-1.07762	-1.19685	-1.55207	-1.24048	-0.946152	-0.99838	-1.15962	-0.52632	-1.15635	-0.746548
-0.789141	-1.16763	-0.494084	-1.12057	-1.00359	-1.04247	-1.07558	-0.900699	-0.650744	-0.925046	-0.595806	-0.538751	-0.909014	-0.697686	-0.826302	-0.727536	-1.08124	-1.11596	-1.16453	-1.10265	-1.22526	-1.16254	-1.10135	-1.21629	-1.57727	-1.26775	-0.962188	-1.02174	-1.17811	-0.539894	-1.17589	-0.764573
-0.801654	-1.18747	-0.502286	-1.13854	-1.02197	-1.05956	-1.09604	-0.918365	-0.664248	-0.939943	-0.605908	-0.547957	-0.923669	-0.708848	-0.841792	-0.739446	-1.10398	-1.13996	-1.18793	-1.12594	-1.25161	-1.18487	-1.12509	-1.23573	-1.60247	-1.29501	-0.978224	-1.04511	-1.19659	-0.553467	-1.19543	-0.782598
-0.814168	-1.2073	-0.510489	-1.1565	-1.04036	-1.07664	-1.11649	-0.936031	-0.677753	-0.954839	-0.616009	-0.557163	-0.938323	-0.720009	-0.857281	-0.751356	-1.12672	-1.16396	-1.21133	-1.14922	-1.27796	-1.2072	-1.14882	-1.25517	-1.62768	-1.32227	-0.99426	-1.06847	-1.21508	-0.567041	-1.21497	-0.800623
-0.826682	-1.22714	-0.518691	-1.17447	-1.05875	-1.09373	-1.13694	-0.953698	-0.691257	-0.969736	-0.626111	-0.56637	-0.952977	-0.731171	-0.872771	-0.763266	-1.14946	-1.18796	-1.23472	-1.1725	-1.30431	-1.22953	-1.17255	-1.27461	-1.65288	-1.34954	-1.0103	-1.09184	-1.23356	-0.580615	-1.2345	-0.818648
