# Supplementary material for: Contextual auditory processing in the inferior colliculus is affected in a sex- and age-dependent manner in the valproic acid-induced rat model of autism
Source: PLoS Biol. 2025 Aug 4;23(8):e3003309. doi: 10.1371/journal.pbio.3003309 (PMC12342314; doi:10.1371/journal.pbio.3003309)
Supplement: S7 Data — Group abbreviations: FpC = female prepubertal control, FaC = female adult control, MaC = male adult control, FpV = female prepubertal VPA, MpV = male prepubertal VPA. General abbreviations: IC, inferior colliculus; VPA, valproic acid; CAS, cascade; STD, standard. (XLSX). [file pbio.3003309.s007.xlsx]

## Sheet: Figure 7A
Non-lemniscal
STD
High level
FpC	1.10568	0.948268	0.848711	0.810559	0.778755	0.72627	0.685086	0.684625	0.651697	0.623944	0.611282	0.600421	0.580165	0.562492	0.562077	0.546903	0.533024	0.526244	0.520568	0.50931	0.499073	0.498706	0.489712	0.481112	0.476719	0.473176	0.465824	0.458989	0.458659	0.452614	0.44665	0.443494	0.441056	0.435794	0.430835	0.430534	0.426151	0.421717	0.419298	0.417512	0.413518	0.409718	0.40944	0.406097	0.402641	0.400703	0.399338	0.396178	0.393151
FaC	2.36757	2.12877	1.98037	1.9241	1.87748	1.80112	1.74176	1.7411	1.69401	1.6546	1.63671	1.62141	1.59299	1.56832	1.56774	1.54666	1.52746	1.51811	1.5103	1.49485	1.48086	1.48036	1.4681	1.45642	1.45047	1.44567	1.43574	1.42654	1.4261	1.41798	1.40999	1.40577	1.40251	1.3955	1.3889	1.3885	1.38268	1.37681	1.37361	1.37125	1.36598	1.36097	1.36061	1.35621	1.35168	1.34914	1.34735	1.34322	1.33927
MaC	1.06472	0.923347	0.833183	0.798453	0.769419	0.721329	0.683428	0.683003	0.652583	0.62686	0.615096	0.604991	0.586108	0.569593	0.569205	0.554993	0.541966	0.535593	0.530252	0.519646	0.509984	0.509637	0.501135	0.492993	0.48883	0.485469	0.478489	0.471991	0.471677	0.465923	0.460239	0.457228	0.454901	0.449875	0.445133	0.444845	0.440649	0.436401	0.434082	0.432369	0.428534	0.424883	0.424616	0.421401	0.418074	0.416208	0.414893	0.411847	0.408926
FpV	0.919799	0.841609	0.789054	0.76815	0.75036	0.720208	0.695779	0.695501	0.675418	0.658077	0.650029	0.643055	0.629863	0.618144	0.617867	0.607635	0.598135	0.593442	0.589486	0.581565	0.57427	0.574007	0.567522	0.561253	0.558023	0.555406	0.549934	0.544798	0.544549	0.539964	0.535402	0.532972	0.531086	0.526994	0.523107	0.52287	0.519408	0.515882	0.513947	0.512514	0.509293	0.506208	0.505982	0.50325	0.50041	0.498809	0.497679	0.495051	0.492519
MpV	0.973953	0.87928	0.817054	0.79264	0.77202	0.737413	0.709704	0.709391	0.686843	0.667546	0.658647	0.650964	0.636506	0.623748	0.623447	0.612376	0.602154	0.597125	0.592896	0.584459	0.576725	0.576447	0.569601	0.563009	0.559625	0.556886	0.551177	0.545837	0.545579	0.540828	0.536116	0.533611	0.531672	0.527471	0.523492	0.52325	0.519716	0.516125	0.514159	0.512705	0.509442	0.506325	0.506096	0.503342	0.500485	0.498878	0.497744	0.495112	0.492581
Time for STD	0.25	0.34975	0.4495	0.5	0.54925	0.649	0.74875	0.75	0.8485	0.94825	1	1.048	1.14775	1.2475	1.25	1.34725	1.447	1.5	1.54675	1.6465	1.74625	1.75	1.846	1.94575	2	2.0455	2.14525	2.245	2.25	2.34475	2.4445	2.5	2.54425	2.644	2.74375	2.75	2.8435	2.94325	3	3.043	3.14275	3.2425	3.25	3.34225	3.442	3.5	3.54175	3.6415	3.74125
CAS
FpC	2.00278	1.96847	1.9385	1.91207	1.88857	1.86755	1.84861	1.83146	1.81584	1.80157	1.78846	1.77638	1.76521	1.75484	1.7452	1.73621	1.7278	1.71991	1.7125	1.70553	1.69895	1.69274	1.68686	1.68128	1.67599	1.67096	1.66786	1.66617	1.66161	1.65725	1.65309	1.64911	1.6453	1.64164	1.63814	1.63478	1.63154	1.62843	1.62544	1.62256	1.61978	1.6171	1.61451	1.61201	1.60959	1.60725	1.60499	1.6028	1.60068
FaC	2.34666	2.31308	2.2844	2.25964	2.23808	2.21913	2.20237	2.18745	2.17407	2.16203	2.15113	2.14122	2.13219	2.12391	2.1163	2.10928	2.10279	2.09678	2.09119	2.08598	2.08111	2.07656	2.07229	2.06828	2.06451	2.06096	2.05878	2.0576	2.05443	2.05142	2.04857	2.04587	2.0433	2.04085	2.03853	2.0363	2.03418	2.03216	2.03022	2.02837	2.02659	2.02489	2.02325	2.02168	2.02018	2.01872	2.01733	2.01598	2.01469
MaC	2.08949	2.05996	2.03385	2.01057	1.98966	1.97075	1.95357	1.93787	1.92346	1.91017	1.89788	1.88648	1.87585	1.86593	1.85664	1.84792	1.83972	1.83199	1.82468	1.81777	1.81121	1.80499	1.79907	1.79343	1.78805	1.78292	1.77974	1.77801	1.77331	1.7688	1.76448	1.76033	1.75635	1.75251	1.74882	1.74526	1.74183	1.73851	1.73532	1.73222	1.72923	1.72634	1.72354	1.72082	1.71819	1.71563	1.71315	1.71075	1.70841
Time for CAS	1.25	1.3475	1.445	1.5425	1.64	1.7375	1.835	1.9325	2.03	2.1275	2.225	2.3225	2.42	2.5175	2.615	2.7125	2.81	2.9075	3.005	3.1025	3.2	3.2975	3.395	3.4925	3.59	3.6875	3.75	3.785	3.8825	3.98	4.0775	4.175	4.2725	4.37	4.4675	4.565	4.6625	4.76	4.8575	4.955	5.0525	5.15	5.2475	5.345	5.4425	5.54	5.6375	5.735	5.8325
[truncated: 1,350 more columns]

## Sheet: Figure 7B
Non-lemniscal under high stimulation level
STD															CAS
a coefficient					b coefficient					c coefficient					a coefficient			b coefficient			c coefficient
FpV	MpV	FpC	FaC	MaC	FpV	MpV	FpC	FaC	MaC	FpV	MpV	FpC	FaC	MaC	FpC	FaC	MaC	FpC	FaC	MaC	FpC	FaC	MaC
0.39063	0.351874	0.386776	0.469382	0.362559	-0.369467	-0.436727	-0.56446	-0.62454	-0.547331	0.234728	0.273795	0.133261	1.04243	0.208561	0.33117	0.254894	0.419102	-0.852831	-1.38954	-0.710129	1.45456	1.95095	1.50655
0.391274	0.352577	0.387651	0.471255	0.363719	-0.369245	-0.435664	-0.558116	-0.617907	-0.546955	0.234959	0.273974	0.134489	1.04426	0.208785	0.339623	0.261477	0.425846	-0.851276	-1.38538	-0.709569	1.45471	1.95105	1.507
0.391673	0.353019	0.388094	0.472257	0.364438	-0.369118	-0.435022	-0.554268	-0.613787	-0.546764	0.235098	0.274065	0.135451	1.04526	0.208919	0.344959	0.265664	0.430019	-0.850122	-1.38201	-0.709065	1.45484	1.9511	1.50735
0.392072	0.353461	0.388538	0.47326	0.365157	-0.368992	-0.434379	-0.55042	-0.609668	-0.546573	0.235238	0.274156	0.136413	1.04627	0.209053	0.350295	0.269852	0.434191	-0.848969	-1.37864	-0.708561	1.45497	1.95116	1.50769
0.392471	0.353903	0.388981	0.474263	0.365875	-0.368866	-0.433737	-0.546572	-0.605548	-0.546382	0.235377	0.274247	0.137376	1.04727	0.209186	0.355631	0.274039	0.438364	-0.847815	-1.37527	-0.708058	1.4551	1.95122	1.50804
0.39287	0.354345	0.389424	0.475265	0.366594	-0.36874	-0.433094	-0.542724	-0.601429	-0.54619	0.235517	0.274338	0.138338	1.04827	0.20932	0.360967	0.278226	0.442537	-0.846662	-1.3719	-0.707554	1.45523	1.95128	1.50838
0.393269	0.354787	0.389867	0.476268	0.367313	-0.368614	-0.432452	-0.538876	-0.597309	-0.545999	0.235657	0.274428	0.1393	1.04927	0.209454	0.366303	0.282413	0.446709	-0.845508	-1.36853	-0.70705	1.45536	1.95133	1.50873
0.393668	0.355229	0.390311	0.477271	0.368032	-0.368488	-0.431809	-0.535028	-0.59319	-0.545808	0.235796	0.274519	0.140262	1.05027	0.209588	0.371639	0.286601	0.450882	-0.844355	-1.36516	-0.706546	1.45549	1.95139	1.50907
0.394067	0.355671	0.390754	0.478273	0.36875	-0.368362	-0.431167	-0.53118	-0.58907	-0.545617	0.235936	0.27461	0.141225	1.05127	0.209722	0.376975	0.290788	0.455055	-0.843201	-1.36179	-0.706042	1.45562	1.95145	1.50942
0.394466	0.356113	0.391197	0.479276	0.369469	-0.368236	-0.430525	-0.527332	-0.584951	-0.545426	0.236075	0.274701	0.142187	1.05227	0.209855	0.382311	0.294975	0.459228	-0.842047	-1.35842	-0.705538	1.45575	1.95151	1.50976
0.394865	0.356555	0.391641	0.480278	0.370188	-0.36811	-0.429882	-0.523484	-0.580831	-0.545234	0.236215	0.274792	0.143149	1.05327	0.209989	0.387647	0.299163	0.4634	-0.840894	-1.35505	-0.705034	1.45589	1.95156	1.51011
0.395263	0.356997	0.392084	0.481281	0.370907	-0.367983	-0.42924	-0.519636	-0.576712	-0.545043	0.236355	0.274882	0.144111	1.05427	0.210123	0.392983	0.30335	0.467573	-0.83974	-1.35168	-0.704531	1.45602	1.95162	1.51046
0.395662	0.357439	0.392527	0.482284	0.371625	-0.367857	-0.428597	-0.515788	-0.572592	-0.544852	0.236494	0.274973	0.145074	1.05528	0.210257	0.398319	0.307537	0.471746	-0.838587	-1.34831	-0.704027	1.45615	1.95168	1.5108
0.396061	0.357881	0.39297	0.483286	0.372344	-0.367731	-0.427955	-0.51194	-0.568473	-0.544661	0.236634	0.275064	0.146036	1.05628	0.210391	0.403655	0.311725	0.475919	-0.837433	-1.34494	-0.703523	1.45628	1.95174	1.51115
0.39646	0.358323	0.393414	0.484289	0.373063	-0.367605	-0.427312	-0.508092	-0.564353	-0.54447	0.236773	0.275155	0.146998	1.05728	0.210525	0.408991	0.315912	0.480091	-0.83628	-1.34157	-0.703019	1.45641	1.95179	1.51149
0.396859	0.358765	0.393857	0.485291	0.373782	-0.367479	-0.42667	-0.504244	-0.560234	-0.544278	0.236913	0.275246	0.14796	1.05828	0.210658	0.414327	0.320099	0.484264	-0.835126	-1.3382	-0.702515	1.45654	1.95185	1.51184
0.397258	0.359207	0.3943	0.486294	0.3745	-0.367353	-0.426028	-0.500396	-0.556114	-0.544087	0.237052	0.275336	0.148922	1.05928	0.210792	0.419663	0.324286	0.488437	-0.833972	-1.33483	-0.702011	1.45667	1.95191	1.51218
0.397657	0.359649	0.394744	0.487297	0.375219	-0.367227	-0.425385	-0.496548	-0.551995	-0.543896	0.237192	0.275427	0.149885	1.06028	0.210926	0.424999	0.328474	0.49261	-0.832819	-1.33146	-0.701507	1.4568	1.95197	1.51253
0.398056	0.360091	0.395187	0.488299	0.375938	-0.367101	-0.424743	-0.4927	-0.547875	-0.543705	0.237332	0.275518	0.150847	1.06128	0.21106	0.430335	0.332661	0.496782	-0.831665	-1.32809	-0.701003	1.45693	1.95202	1.51287
0.398455	0.360533	0.39563	0.489302	0.376657	-0.366975	-0.4241	-0.488852	-0.543756	-0.543514	0.237471	0.275609	0.151809	1.06228	0.211194	0.435671	0.336848	0.500955	-0.830512	-1.32472	-0.7005	1.45706	1.95208	1.51322
0.398854	0.360975	0.396073	0.490305	0.377375	-0.366848	-0.423458	-0.485004	-0.539636	-0.543322	0.237611	0.2757	0.152771	1.06329	0.211327	0.441007	0.341036	0.505128	-0.829358	-1.32135	-0.699996	1.4572	1.95214	1.51356
0.399253	0.361417	0.396517	0.491307	0.378094	-0.366722	-0.422816	-0.481155	-0.535517	-0.543131	0.23775	0.27579	0.153734	1.06429	0.211461	0.446343	0.345223	0.5093	-0.828205	-1.31798	-0.699492	1.45733	1.9522	1.51391
0.399651	0.361859	0.39696	0.49231	0.378813	-0.366596	-0.422173	-0.477307	-0.531397	-0.54294	0.23789	0.275881	0.154696	1.06529	0.211595	0.451679	0.34941	0.513473	-0.827051	-1.31461	-0.698988	1.45746	1.95225	1.51425
0.40005	0.362301	0.397403	0.493312	0.379532	-0.36647	-0.421531	-0.473459	-0.527278	-0.542749	0.23803	0.275972	0.155658	1.06629	0.211729	0.457015	0.353598	0.517646	-0.825897	-1.31124	-0.698484	1.45759	1.95231	1.5146
0.400449	0.362743	0.397847	0.494315	0.38025	-0.366344	-0.420888	-0.469611	-0.523158	-0.542558	0.238169	0.276063	0.15662	1.06729	0.211863	0.462351	0.357785	0.521819	-0.824744	-1.30787	-0.69798	1.45772	1.95237	1.51494
0.400848	0.363185	0.39829	0.495318	0.380969	-0.366218	-0.420246	-0.465763	-0.519039	-0.542367	0.238309	0.276154	0.157583	1.06829	0.211997	0.467687	0.361972	0.525991	-0.82359	-1.3045	-0.697476	1.45785	1.95243	1.51529
0.401247	0.363627	0.398733	0.49632	0.381688	-0.366092	-0.419603	-0.461915	-0.514919	-0.542175	0.238448	0.276245	0.158545	1.06929	0.21213	0.473023	0.366159	0.530164	-0.822437	-1.30113	-0.696973	1.45798	1.95248	1.51564
0.401646	0.364069	0.399176	0.497323	0.382407	-0.365966	-0.418961	-0.458067	-0.5108	-0.541984	0.238588	0.276335	0.159507	1.07029	0.212264	0.478359	0.370347	0.534337	-0.821283	-1.29776	-0.696469	1.45811	1.95254	1.51598
0.402045	0.364511	0.39962	0.498325	0.383125	-0.36584	-0.418319	-0.454219	-0.50668	-0.541793	0.238727	0.276426	0.160469	1.07129	0.212398	0.483695	0.374534	0.53851	-0.820129	-1.29439	-0.695965	1.45824	1.9526	1.51633
0.402444	0.364953	0.400063	0.499328	0.383844	-0.365713	-0.417676	-0.450371	-0.502561	-0.541602	0.238867	0.276517	0.161432	1.0723	0.212532	0.489031	0.378721	0.542682	-0.818976	-1.29102	-0.695461	1.45837	1.95266	1.51667
0.402843	0.365395	0.400506	0.500331	0.384563	-0.365587	-0.417034	-0.446523	-0.498441	-0.541411	0.239007	0.276608	0.162394	1.0733	0.212666	0.494367	0.382909	0.546855	-0.817822	-1.28765	-0.694957	1.45851	1.95271	1.51702
0.403242	0.365837	0.40095	0.501333	0.385282	-0.365461	-0.416391	-0.442675	-0.494322	-0.541219	0.239146	0.276699	0.163356	1.0743	0.212799	0.499703	0.387096	0.551028	-0.816669	-1.28428	-0.694453	1.45864	1.95277	1.51736
0.40364	0.366279	0.401393	0.502336	0.386	-0.365335	-0.415749	-0.438827	-0.490202	-0.541028	0.239286	0.276789	0.164318	1.0753	0.212933	0.505039	0.391283	0.555201	-0.815515	-1.28091	-0.693949	1.45877	1.95283	1.51771
0.404039	0.366721	0.401836	0.503339	0.386719	-0.365209	-0.415106	-0.434979	-0.486083	-0.540837	0.239425	0.27688	0.16528	1.0763	0.213067	0.510375	0.39547	0.559373	-0.814362	-1.27754	-0.693445	1.4589	1.95289	1.51805
0.404438	0.367164	0.402279	0.504341	0.387438	-0.365083	-0.414464	-0.431131	-0.481963	-0.540646	0.239565	0.276971	0.166243	1.0773	0.213201	0.515711	0.399658	0.563546	-0.813208	-1.27417	-0.692942	1.45903	1.95294	1.5184
0.404837	0.367606	0.402723	0.505344	0.388157	-0.364957	-0.413822	-0.427283	-0.477844	-0.540455	0.239705	0.277062	0.167205	1.0783	0.213335	0.521047	0.403845	0.567719	-0.812054	-1.2708	-0.692438	1.45916	1.953	1.51874
0.405236	0.368048	0.403166	0.506346	0.388875	-0.364831	-0.413179	-0.423435	-0.473724	-0.540263	0.239844	0.277153	0.168167	1.0793	0.213469	0.526383	0.408032	0.571891	-0.810901	-1.26743	-0.691934	1.45929	1.95306	1.51909
0.405635	0.36849	0.403609	0.507349	0.389594	-0.364705	-0.412537	-0.419587	-0.469605	-0.540072	0.239984	0.277243	0.169129	1.0803	0.213602	0.531719	0.41222	0.576064	-0.809747	-1.26406	-0.69143	1.45942	1.95312	1.51943
0.406034	0.368932	0.404053	0.508352	0.390313	-0.364578	-0.411894	-0.415739	-0.465485	-0.539881	0.240123	0.277334	0.170092	1.08131	0.213736	0.537055	0.416407	0.580237	-0.808594	-1.26069	-0.690926	1.45955	1.95317	1.51978
0.406433	0.369374	0.404496	0.509354	0.391032	-0.364452	-0.411252	-0.411891	-0.461366	-0.53969	0.240263	0.277425	0.171054	1.08231	0.21387	0.542391	0.420594	0.58441	-0.80744	-1.25732	-0.690422	1.45968	1.95323	1.52012
0.406832	0.369816	0.404939	0.510357	0.39175	-0.364326	-0.410609	-0.408043	-0.457246	-0.539499	0.240402	0.277516	0.172016	1.08331	0.214004	0.547727	0.424782	0.588582	-0.806287	-1.25395	-0.689918	1.45982	1.95329	1.52047
0.407231	0.370258	0.405383	0.511359	0.392469	-0.3642	-0.409967	-0.404195	-0.453127	-0.539307	0.240542	0.277607	0.172978	1.08431	0.214138	0.553063	0.428969	0.592755	-0.805133	-1.25058	-0.689414	1.45995	1.95335	1.52082
0.40763	0.3707	0.405826	0.512362	0.393188	-0.364074	-0.409325	-0.400347	-0.449007	-0.539116	0.240682	0.277697	0.173941	1.08531	0.214271	0.558399	0.433156	0.596928	-0.803979	-1.24721	-0.688911	1.46008	1.9534	1.52116
0.408028	0.371142	0.406269	0.513365	0.393907	-0.363948	-0.408682	-0.396499	-0.444888	-0.538925	0.240821	0.277788	0.174903	1.08631	0.214405	0.563735	0.437343	0.601101	-0.802826	-1.24384	-0.688407	1.46021	1.95346	1.52151
0.408427	0.371584	0.406712	0.514367	0.394625	-0.363822	-0.40804	-0.392651	-0.440768	-0.538734	0.240961	0.277879	0.175865	1.08731	0.214539	0.569071	0.441531	0.605273	-0.801672	-1.24047	-0.687903	1.46034	1.95352	1.52185
0.408826	0.372026	0.407156	0.51537	0.395344	-0.363696	-0.407397	-0.388803	-0.436649	-0.538543	0.2411	0.27797	0.176827	1.08831	0.214673	0.574407	0.445718	0.609446	-0.800519	-1.2371	-0.687399	1.46047	1.95358	1.5222
0.409225	0.372468	0.407599	0.516373	0.396063	-0.36357	-0.406755	-0.384955	-0.432529	-0.538351	0.24124	0.278061	0.17779	1.08931	0.214807	0.579743	0.449905	0.613619	-0.799365	-1.23373	-0.686895	1.4606	1.95364	1.52254
0.409624	0.37291	0.408042	0.517375	0.396782	-0.363443	-0.406112	-0.381107	-0.42841	-0.53816	0.24138	0.278152	0.178752	1.09032	0.214941	0.585079	0.454093	0.617792	-0.798212	-1.23036	-0.686391	1.46073	1.95369	1.52289
0.410023	0.373352	0.408486	0.518378	0.3975	-0.363317	-0.40547	-0.377259	-0.42429	-0.537969	0.241519	0.278242	0.179714	1.09132	0.215074	0.590415	0.45828	0.621964	-0.797058	-1.22699	-0.685887	1.46086	1.95375	1.52323
0.410422	0.373794	0.408929	0.51938	0.398219	-0.363191	-0.404828	-0.37341	-0.420171	-0.537778	0.241659	0.278333	0.180676	1.09232	0.215208	0.595751	0.462467	0.626137	-0.795904	-1.22362	-0.685384	1.46099	1.95381	1.52358
0.410821	0.374236	0.409372	0.520383	0.398938	-0.363065	-0.404185	-0.369562	-0.416051	-0.537587	0.241798	0.278424	0.181639	1.09332	0.215342	0.601087	0.466655	0.63031	-0.794751	-1.22025	-0.68488	1.46112	1.95387	1.52392
0.41122	0.374678	0.409815	0.521386	0.399657	-0.362939	-0.403543	-0.365714	-0.411932	-0.537396	0.241938	0.278515	0.182601	1.09432	0.215476	0.606423	0.470842	0.634482	-0.793597	-1.21688	-0.684376	1.46126	1.95392	1.52427
0.411619	0.37512	0.410259	0.522388	0.400375	-0.362813	-0.4029	-0.361866	-0.407812	-0.537204	0.242077	0.278606	0.183563	1.09532	0.21561	0.611759	0.475029	0.638655	-0.792444	-1.21351	-0.683872	1.46139	1.95398	1.52461
0.412017	0.375562	0.410702	0.523391	0.401094	-0.362687	-0.402258	-0.358018	-0.403693	-0.537013	0.242217	0.278696	0.184525	1.09632	0.215743	0.617095	0.479216	0.642828	-0.79129	-1.21014	-0.683368	1.46152	1.95404	1.52496
0.412416	0.376004	0.411145	0.524393	0.401813	-0.362561	-0.401616	-0.35417	-0.399573	-0.536822	0.242357	0.278787	0.185487	1.09732	0.215877	0.622431	0.483404	0.647001	-0.790136	-1.20677	-0.682864	1.46165	1.9541	1.52531
0.412815	0.376446	0.411589	0.525396	0.402532	-0.362435	-0.400973	-0.350322	-0.395454	-0.536631	0.242496	0.278878	0.18645	1.09832	0.216011	0.627767	0.487591	0.651173	-0.788983	-1.2034	-0.68236	1.46178	1.95415	1.52565
0.413214	0.376888	0.412032	0.526399	0.40325	-0.362308	-0.400331	-0.346474	-0.391334	-0.53644	0.242636	0.278969	0.187412	1.09933	0.216145	0.633103	0.491778	0.655346	-0.787829	-1.20003	-0.681856	1.46191	1.95421	1.526
0.413613	0.37733	0.412475	0.527401	0.403969	-0.362182	-0.399688	-0.342626	-0.387215	-0.536248	0.242775	0.27906	0.188374	1.10033	0.216279	0.638439	0.495966	0.659519	-0.786676	-1.19666	-0.681353	1.46204	1.95427	1.52634
0.414012	0.377772	0.412918	0.528404	0.404688	-0.362056	-0.399046	-0.338778	-0.383095	-0.536057	0.242915	0.27915	0.189336	1.10133	0.216413	0.643775	0.500153	0.663692	-0.785522	-1.19329	-0.680849	1.46217	1.95433	1.52669
0.414411	0.378214	0.413362	0.530277	0.405407	-0.36193	-0.398403	-0.33493	-0.378976	-0.535866	0.243055	0.279241	0.190299	1.10233	0.216546	0.649111	0.50434	0.667864	-0.784369	-1.18992	-0.680345	1.4623	1.95438	1.52703
0.41481	0.378656	0.413805	0.530277	0.406125	-0.361804	-0.397761	-0.331082	-0.374856	-0.535675	0.243194	0.279332	0.191261	1.10333	0.21668	0.654447	0.508528	0.672037	-0.783215	-1.18655	-0.679841	1.46243	1.95444	1.52738
0.415454	0.379359	0.414248	0.528404	0.407286	-0.361581	-0.396698	-0.324738	-0.368223	-0.535299	0.243425	0.279511	0.192223	1.10433	0.216904	0.6629	0.51511	0.678781	-0.782061	-1.18318	-0.679337	1.46257	1.95454	1.52772
0.415454	0.379359	0.414692	0.527401	0.407286	-0.361581	-0.396698	-0.324738	-0.368223	-0.535299	0.243425	0.279511	0.193185	1.10533	0.216904	0.6629	0.51511	0.678781	-0.780908	-1.17981	-0.678833	1.4627	1.95454	1.52807
0.41481	0.378656	0.415567	0.526399	0.406125	-0.361804	-0.397761	-0.331082	-0.374856	-0.535675	0.243194	0.279332	0.194148	1.10717	0.21668	0.654447	0.508528	0.672037	-0.779754	-1.17644	-0.678329	1.46283	1.95444	1.52852
0.414411	0.378214	0.415567	0.525396	0.405407	-0.36193	-0.398403	-0.33493	-0.378976	-0.535866	0.243055	0.279241	0.19511	1.10717	0.216546	0.649111	0.50434	0.667864	-0.778601	-1.17307	-0.677826	1.46296	1.95438	1.52852
0.414012	0.377772	0.414692	0.524393	0.404688	-0.362056	-0.399046	-0.338778	-0.383095	-0.536057	0.242915	0.27915	0.196337	1.10533	0.216413	0.643775	0.500153	0.663692	-0.777045	-1.16891	-0.677322	1.46311	1.95433	1.52807
0.413613	0.37733	0.414248	0.523391	0.403969	-0.362182	-0.399688	-0.342626	-0.387215	-0.536248	0.242775	0.27906	0.196337	1.10433	0.216279	0.638439	0.495966	0.659519	-0.777045	-1.16891	-0.676818	1.46311	1.95427	1.52772
0.413214	0.376888	0.413805	0.522388	0.40325	-0.362308	-0.400331	-0.346474	-0.391334	-0.53644	0.242636	0.278969	0.19511	1.10333	0.216145	0.633103	0.491778	0.655346	-0.778601	-1.17307	-0.676314	1.46296	1.95421	1.52738
0.412815	0.376446	0.413362	0.521386	0.402532	-0.362435	-0.400973	-0.350322	-0.395454	-0.536631	0.242496	0.278878	0.194148	1.10233	0.216011	0.627767	0.487591	0.651173	-0.779754	-1.17644	-0.67581	1.46283	1.95415	1.52703
0.412416	0.376004	0.412918	0.520383	0.401813	-0.362561	-0.401616	-0.35417	-0.399573	-0.536822	0.242357	0.278787	0.193185	1.10133	0.215877	0.622431	0.483404	0.647001	-0.780908	-1.17981	-0.67525	1.4627	1.9541	1.52669
0.412017	0.375562	0.412475	0.51938	0.401094	-0.362687	-0.402258	-0.358018	-0.403693	-0.537013	0.242217	0.278696	0.192223	1.10033	0.215743	0.617095	0.479216	0.642828	-0.782061	-1.18318	-0.67525	1.46257	1.95404	1.52634
0.411619	0.37512	0.412032	0.518378	0.400375	-0.362813	-0.4029	-0.361866	-0.407812	-0.537204	0.242077	0.278606	0.191261	1.09933	0.21561	0.611759	0.475029	0.638655	-0.783215	-1.18655	-0.67581	1.46243	1.95398	1.526
0.41122	0.374678	0.411589	0.517375	0.399657	-0.362939	-0.403543	-0.365714	-0.411932	-0.537396	0.241938	0.278515	0.190299	1.09832	0.215476	0.606423	0.470842	0.634482	-0.784369	-1.18992	-0.676314	1.4623	1.95392	1.52565
0.410821	0.374236	0.411145	0.516373	0.398938	-0.363065	-0.404185	-0.369562	-0.416051	-0.537587	0.241798	0.278424	0.189336	1.09732	0.215342	0.601087	0.466655	0.63031	-0.785522	-1.19329	-0.676818	1.46217	1.95387	1.52531
0.410422	0.373794	0.410702	0.51537	0.398219	-0.363191	-0.404828	-0.37341	-0.420171	-0.537778	0.241659	0.278333	0.188374	1.09632	0.215208	0.595751	0.462467	0.626137	-0.786676	-1.19666	-0.677322	1.46204	1.95381	1.52496
0.410023	0.373352	0.410259	0.514367	0.3975	-0.363317	-0.40547	-0.377259	-0.42429	-0.537969	0.241519	0.278242	0.187412	1.09532	0.215074	0.590415	0.45828	0.621964	-0.787829	-1.20003	-0.677826	1.46191	1.95375	1.52461
0.409624	0.37291	0.409815	0.513365	0.396782	-0.363443	-0.406112	-0.381107	-0.42841	-0.53816	0.24138	0.278152	0.18645	1.09432	0.214941	0.585079	0.454093	0.617792	-0.788983	-1.2034	-0.678329	1.46178	1.95369	1.52427
0.409225	0.372468	0.409372	0.512362	0.396063	-0.36357	-0.406755	-0.384955	-0.432529	-0.538351	0.24124	0.278061	0.185487	1.09332	0.214807	0.579743	0.449905	0.613619	-0.790136	-1.20677	-0.678833	1.46165	1.95364	1.52392
0.408826	0.372026	0.408929	0.511359	0.395344	-0.363696	-0.407397	-0.388803	-0.436649	-0.538543	0.2411	0.27797	0.184525	1.09232	0.214673	0.574407	0.445718	0.609446	-0.79129	-1.21014	-0.679337	1.46152	1.95358	1.52358
0.408427	0.371584	0.408486	0.510357	0.394625	-0.363822	-0.40804	-0.392651	-0.440768	-0.538734	0.240961	0.277879	0.183563	1.09132	0.214539	0.569071	0.441531	0.605273	-0.792444	-1.21351	-0.679841	1.46139	1.95352	1.52323
0.408028	0.371142	0.408042	0.509354	0.393907	-0.363948	-0.408682	-0.396499	-0.444888	-0.538925	0.240821	0.277788	0.182601	1.09032	0.214405	0.563735	0.437343	0.601101	-0.793597	-1.21688	-0.680345	1.46126	1.95346	1.52289
0.40763	0.3707	0.407599	0.508352	0.393188	-0.364074	-0.409325	-0.400347	-0.449007	-0.539116	0.240682	0.277697	0.181639	1.08931	0.214271	0.558399	0.433156	0.596928	-0.794751	-1.22025	-0.680849	1.46112	1.9534	1.52254
0.407231	0.370258	0.407156	0.507349	0.392469	-0.3642	-0.409967	-0.404195	-0.453127	-0.539307	0.240542	0.277607	0.180676	1.08831	0.214138	0.553063	0.428969	0.592755	-0.795904	-1.22362	-0.681353	1.46099	1.95335	1.5222
0.406832	0.369816	0.406712	0.506346	0.39175	-0.364326	-0.410609	-0.408043	-0.457246	-0.539499	0.240402	0.277516	0.179714	1.08731	0.214004	0.547727	0.424782	0.588582	-0.797058	-1.22699	-0.681856	1.46086	1.95329	1.52185
0.406433	0.369374	0.406269	0.505344	0.391032	-0.364452	-0.411252	-0.411891	-0.461366	-0.53969	0.240263	0.277425	0.178752	1.08631	0.21387	0.542391	0.420594	0.58441	-0.798212	-1.23036	-0.68236	1.46073	1.95323	1.52151
0.406034	0.368932	0.405826	0.504341	0.390313	-0.364578	-0.411894	-0.415739	-0.465485	-0.539881	0.240123	0.277334	0.17779	1.08531	0.213736	0.537055	0.416407	0.580237	-0.799365	-1.23373	-0.682864	1.4606	1.95317	1.52116
0.405635	0.36849	0.405383	0.503339	0.389594	-0.364705	-0.412537	-0.419587	-0.469605	-0.540072	0.239984	0.277243	0.176827	1.08431	0.213602	0.531719	0.41222	0.576064	-0.800519	-1.2371	-0.683368	1.46047	1.95312	1.52082
0.405236	0.368048	0.404939	0.502336	0.388875	-0.364831	-0.413179	-0.423435	-0.473724	-0.540263	0.239844	0.277153	0.175865	1.08331	0.213469	0.526383	0.408032	0.571891	-0.801672	-1.24047	-0.683872	1.46034	1.95306	1.52047
0.404837	0.367606	0.404496	0.501333	0.388157	-0.364957	-0.413822	-0.427283	-0.477844	-0.540455	0.239705	0.277062	0.174903	1.08231	0.213335	0.521047	0.403845	0.567719	-0.802826	-1.24384	-0.684376	1.46021	1.953	1.52012
0.404438	0.367164	0.404053	0.500331	0.387438	-0.365083	-0.414464	-0.431131	-0.481963	-0.540646	0.239565	0.276971	0.173941	1.08131	0.213201	0.515711	0.399658	0.563546	-0.803979	-1.24721	-0.68488	1.46008	1.95294	1.51978
0.404039	0.366721	0.403609	0.499328	0.386719	-0.365209	-0.415106	-0.434979	-0.486083	-0.540837	0.239425	0.27688	0.172978	1.0803	0.213067	0.510375	0.39547	0.559373	-0.805133	-1.25058	-0.685384	1.45995	1.95289	1.51943
0.40364	0.366279	0.403166	0.498325	0.386	-0.365335	-0.415749	-0.438827	-0.490202	-0.541028	0.239286	0.276789	0.172016	1.0793	0.212933	0.505039	0.391283	0.555201	-0.806287	-1.25395	-0.685887	1.45982	1.95283	1.51909
0.403242	0.365837	0.402723	0.497323	0.385282	-0.365461	-0.416391	-0.442675	-0.494322	-0.541219	0.239146	0.276699	0.171054	1.0783	0.212799	0.499703	0.387096	0.551028	-0.80744	-1.25732	-0.686391	1.45968	1.95277	1.51874
0.402843	0.365395	0.402279	0.49632	0.384563	-0.365587	-0.417034	-0.446523	-0.498441	-0.541411	0.239007	0.276608	0.170092	1.0773	0.212666	0.494367	0.382909	0.546855	-0.808594	-1.26069	-0.686895	1.45955	1.95271	1.5184
0.402444	0.364953	0.401836	0.495318	0.383844	-0.365713	-0.417676	-0.450371	-0.502561	-0.541602	0.238867	0.276517	0.169129	1.0763	0.212532	0.489031	0.378721	0.542682	-0.809747	-1.26406	-0.687399	1.45942	1.95266	1.51805
0.402045	0.364511	0.401393	0.494315	0.383125	-0.36584	-0.418319	-0.454219	-0.50668	-0.541793	0.238727	0.276426	0.168167	1.0753	0.212398	0.483695	0.374534	0.53851	-0.810901	-1.26743	-0.687903	1.45929	1.9526	1.51771
0.401646	0.364069	0.40095	0.493312	0.382407	-0.365966	-0.418961	-0.458067	-0.5108	-0.541984	0.238588	0.276335	0.167205	1.0743	0.212264	0.478359	0.370347	0.534337	-0.812054	-1.2708	-0.688407	1.45916	1.95254	1.51736
0.401247	0.363627	0.400506	0.49231	0.381688	-0.366092	-0.419603	-0.461915	-0.514919	-0.542175	0.238448	0.276245	0.166243	1.0733	0.21213	0.473023	0.366159	0.530164	-0.813208	-1.27417	-0.688911	1.45903	1.95248	1.51702
0.400848	0.363185	0.400063	0.491307	0.380969	-0.366218	-0.420246	-0.465763	-0.519039	-0.542367	0.238309	0.276154	0.16528	1.0723	0.211997	0.467687	0.361972	0.525991	-0.814362	-1.27754	-0.689414	1.4589	1.95243	1.51667
0.400449	0.362743	0.39962	0.490305	0.38025	-0.366344	-0.420888	-0.469611	-0.523158	-0.542558	0.238169	0.276063	0.164318	1.07129	0.211863	0.462351	0.357785	0.521819	-0.815515	-1.28091	-0.689918	1.45877	1.95237	1.51633
0.40005	0.362301	0.399176	0.489302	0.379532	-0.36647	-0.421531	-0.473459	-0.527278	-0.542749	0.23803	0.275972	0.163356	1.07029	0.211729	0.457015	0.353598	0.517646	-0.816669	-1.28428	-0.690422	1.45864	1.95231	1.51598
0.399651	0.361859	0.398733	0.488299	0.378813	-0.366596	-0.422173	-0.477307	-0.531397	-0.54294	0.23789	0.275881	0.162394	1.06929	0.211595	0.451679	0.34941	0.513473	-0.817822	-1.28765	-0.690926	1.45851	1.95225	1.51564
0.399253	0.361417	0.39829	0.487297	0.378094	-0.366722	-0.422816	-0.481155	-0.535517	-0.543131	0.23775	0.27579	0.161432	1.06829	0.211461	0.446343	0.345223	0.5093	-0.818976	-1.29102	-0.69143	1.45837	1.9522	1.51529
0.398854	0.360975	0.397847	0.486294	0.377375	-0.366848	-0.423458	-0.485004	-0.539636	-0.543322	0.237611	0.2757	0.160469	1.06729	0.211327	0.441007	0.341036	0.505128	-0.820129	-1.29439	-0.691934	1.45824	1.95214	1.51494
0.398455	0.360533	0.397403	0.485291	0.376657	-0.366975	-0.4241	-0.488852	-0.543756	-0.543514	0.237471	0.275609	0.159507	1.06629	0.211194	0.435671	0.336848	0.500955	-0.821283	-1.29776	-0.692438	1.45811	1.95208	1.5146
0.398056	0.360091	0.39696	0.484289	0.375938	-0.367101	-0.424743	-0.4927	-0.547875	-0.543705	0.237332	0.275518	0.158545	1.06529	0.21106	0.430335	0.332661	0.496782	-0.822437	-1.30113	-0.692942	1.45798	1.95202	1.51425
0.397657	0.359649	0.396517	0.483286	0.375219	-0.367227	-0.425385	-0.496548	-0.551995	-0.543896	0.237192	0.275427	0.157583	1.06429	0.210926	0.424999	0.328474	0.49261	-0.82359	-1.3045	-0.693445	1.45785	1.95197	1.51391
0.397258	0.359207	0.396073	0.482284	0.3745	-0.367353	-0.426028	-0.500396	-0.556114	-0.544087	0.237052	0.275336	0.15662	1.06329	0.210792	0.419663	0.324286	0.488437	-0.824744	-1.30787	-0.693949	1.45772	1.95191	1.51356
0.396859	0.358765	0.39563	0.481281	0.373782	-0.367479	-0.42667	-0.504244	-0.560234	-0.544278	0.236913	0.275246	0.155658	1.06228	0.210658	0.414327	0.320099	0.484264	-0.825897	-1.31124	-0.694453	1.45759	1.95185	1.51322
0.39646	0.358323	0.395187	0.480278	0.373063	-0.367605	-0.427312	-0.508092	-0.564353	-0.54447	0.236773	0.275155	0.154696	1.06128	0.210525	0.408991	0.315912	0.480091	-0.827051	-1.31461	-0.694957	1.45746	1.95179	1.51287
0.396061	0.357881	0.394744	0.479276	0.372344	-0.367731	-0.427955	-0.51194	-0.568473	-0.544661	0.236634	0.275064	0.153734	1.06028	0.210391	0.403655	0.311725	0.475919	-0.828205	-1.31798	-0.695461	1.45733	1.95174	1.51253
0.395662	0.357439	0.3943	0.478273	0.371625	-0.367857	-0.428597	-0.515788	-0.572592	-0.544852	0.236494	0.274973	0.152771	1.05928	0.210257	0.398319	0.307537	0.471746	-0.829358	-1.32135	-0.695965	1.4572	1.95168	1.51218
0.395263	0.356997	0.393857	0.477271	0.370907	-0.367983	-0.42924	-0.519636	-0.576712	-0.545043	0.236355	0.274882	0.151809	1.05828	0.210123	0.392983	0.30335	0.467573	-0.830512	-1.32472	-0.696469	1.45706	1.95162	1.51184
0.394865	0.356555	0.393414	0.476268	0.370188	-0.36811	-0.429882	-0.523484	-0.580831	-0.545234	0.236215	0.274792	0.150847	1.05728	0.209989	0.387647	0.299163	0.4634	-0.831665	-1.32809	-0.696973	1.45693	1.95156	1.51149
0.394466	0.356113	0.39297	0.475265	0.369469	-0.368236	-0.430525	-0.527332	-0.584951	-0.545426	0.236075	0.274701	0.149885	1.05628	0.209855	0.382311	0.294975	0.459228	-0.832819	-1.33146	-0.697476	1.4568	1.95151	1.51115
0.394067	0.355671	0.392527	0.474263	0.36875	-0.368362	-0.431167	-0.53118	-0.58907	-0.545617	0.235936	0.27461	0.148922	1.05528	0.209722	0.376975	0.290788	0.455055	-0.833972	-1.33483	-0.69798	1.45667	1.95145	1.5108
0.393668	0.355229	0.392084	0.47326	0.368032	-0.368488	-0.431809	-0.535028	-0.59319	-0.545808	0.235796	0.274519	0.14796	1.05427	0.209588	0.371639	0.286601	0.450882	-0.835126	-1.3382	-0.698484	1.45654	1.95139	1.51046
0.393269	0.354787	0.391641	0.472257	0.367313	-0.368614	-0.432452	-0.538876	-0.597309	-0.545999	0.235657	0.274428	0.146998	1.05327	0.209454	0.366303	0.282413	0.446709	-0.83628	-1.34157	-0.698988	1.45641	1.95133	1.51011
0.39287	0.354345	0.391197	0.471255	0.366594	-0.36874	-0.433094	-0.542724	-0.601429	-0.54619	0.235517	0.274338	0.146036	1.05227	0.20932	0.360967	0.278226	0.442537	-0.837433	-1.34494	-0.699492	1.45628	1.95128	1.50976
0.392471	0.353903	0.390754	0.469382	0.365875	-0.368866	-0.433737	-0.546572	-0.605548	-0.546382	0.235377	0.274247	0.145074	1.05127	0.209186	0.355631	0.274039	0.438364	-0.838587	-1.34831	-0.699996	1.45615	1.95122	1.50942
0.392072	0.353461	0.390311		0.365157	-0.368992	-0.434379	-0.55042	-0.609668	-0.546573	0.235238	0.274156	0.144111	1.05027	0.209053	0.350295	0.269852	0.434191	-0.83974	-1.35168	-0.7005	1.45602	1.95116	1.50907
0.391673	0.353019	0.389867		0.364438	-0.369118	-0.435022	-0.554268	-0.613787	-0.546764	0.235098	0.274065	0.143149	1.04927	0.208919	0.344959	0.265664	0.430019	-0.840894	-1.35505	-0.701003	1.45589	1.9511	1.50873
0.391274	0.352577	0.389424		0.363719	-0.369245	-0.435664	-0.558116	-0.617907	-0.546955	0.234959	0.273974	0.142187	1.04827	0.208785	0.339623	0.261477	0.425846	-0.842047	-1.35842	-0.701507	1.45575	1.95105	1.50838
0.39063	0.351874	0.388981		0.362559	-0.369467	-0.436727	-0.56446	-0.62454	-0.547331	0.234728	0.273795	0.141225	1.04727	0.208561	0.33117	0.254894	0.419102	-0.843201	-1.36179	-0.702011	1.45562	1.95095	1.50804
		0.388538										0.140262	1.04627					-0.844355	-1.36516	-0.702515	1.45549		1.50769
		0.388094										0.1393	1.04526					-0.845508	-1.36853	-0.703019	1.45536		1.50735
		0.387651										0.138338	1.04426					-0.846662	-1.3719	-0.703523	1.45523		1.507
		0.386776										0.137376	1.04243					-0.847815	-1.37527	-0.704027	1.4551		1.50655
												0.136413						-0.848969	-1.37864	-0.704531	1.45497
												0.135451						-0.850122	-1.38201	-0.705034	1.45484
												0.134489						-0.851276	-1.38538	-0.705538	1.45471
												0.133261						-0.852831	-1.38954	-0.706042	1.45456
																				-0.706546
																				-0.70705
																				-0.707554
																				-0.708058
																				-0.708561
																				-0.709065
																				-0.709569
																				-0.710129
