# Supplementary material for: Contextual auditory processing in the inferior colliculus is affected in a sex- and age-dependent manner in the valproic acid-induced rat model of autism
Source: PLoS Biol. 2025 Aug 4;23(8):e3003309. doi: 10.1371/journal.pbio.3003309 (PMC12342314; doi:10.1371/journal.pbio.3003309)
Supplement: S8 Data — Group abbreviations: FPC = female prepubertal control, FaC = female adult control, MpC = male prepubertal control, MaC = male adult control, FpV = female prepubertal VPA, FaV = female adult VPA, MpV = male prepubertal VPA, MaV = male adult VPA. (XLSX). [file pbio.3003309.s008.xlsx]

## Sheet: Figure 8
Lemniscal
STD
High level
FpC	3.575	3.4625	3.1375	2.775	2.75	2.65	2.7	2.9	2.4875	2.5375	2.9375	2.4875	2.6	3.10448	2.43056	2.6	2.58667	2.71831	2.6087	2.58108	2.56944	2.36232	2.56522	2.65714	2.67606	2.48611	2.52113	2.55405	2.24658	2.21622	2.3	2.24324	2.39437	2.28571	2.06757	2.34667	2.25676	2.28169	2.26389	2.44737	2.35135	2.21918	1.88406	2.19403	2.0137	2.43243	2.27273	2.41892	2.19178
MpC	2.46154	2.36923	1.98462	1.93846	1.84615	1.87692	1.96923	1.87692	2.09231	1.70769	1.87692	1.83077	1.81538	1.80392	1.90566	1.91071	1.93333	1.66667	1.66129	1.87931	1.89831	1.79661	1.75439	1.53704	1.9434	1.71429	1.70968	1.80645	1.85185	1.82759	1.71667	1.68254	1.57895	1.83333	1.33929	1.91803	1.68421	1.62295	1.7377	1.52632	1.76271	1.51667	1.63158	1.70492	1.4918	1.47458	1.58621	1.67273	1.7069
FaC	3.64	3.084	2.972	2.88	2.944	2.824	2.864	2.884	2.832	2.48305	2.87719	2.78099	2.95794	2.80531	2.99083	2.90367	2.69643	2.7913	2.69912	2.7217	2.73684	2.67699	2.74336	2.94495	2.80702	2.82051	2.59174	2.89655	2.60952	2.45872	2.75	2.84434	2.74138	2.71028	2.82018	2.8	2.68468	2.55963	2.77632	2.71	2.70259	2.52542	2.73874	2.64286	2.5	2.61017	2.5045	2.75701	2.8319
MaC	2.08	2.05	2.21	1.99	1.95	1.86	1.96	1.98	1.66	1.76	1.76	1.7	1.68	1.7	1.81395	1.65517	1.82796	1.6413	1.82955	1.69565	1.56989	1.76667	1.53571	1.72727	1.65116	1.83529	1.8427	1.54651	1.60227	1.65556	1.57955	1.59551	1.72941	1.61957	1.58511	1.61856	1.55294	1.56322	1.63736	1.53846	1.70115	1.48864	1.66667	1.49438	1.69149	1.48889	1.51613	1.73563	1.67033
FpV	2.46893	2.46328	2.28814	2.32203	2.31073	2.28249	2.24294	2.26554	2.18644	2.23164	2.21469	2.15254	2.16384	2.08974	2.21429	2.15484	2.07927	2.08442	2.2	2.37908	2.09877	2.10127	2.11728	2.08497	2.39752	1.92053	2.0241	2.09259	2.02581	2.05063	2.09259	1.98718	2.10897	1.92903	2.08917	2.06135	1.91304	1.93631	2.03571	1.90728	2.01818	2.00629	2.01887	1.95031	1.99371	1.89103	2.00606	1.93865	1.88816
MpV	3.45902	3.11475	3	2.89344	2.7377	2.85246	2.71311	2.52459	2.70492	2.38525	2.46721	2.72951	2.60656	2.69903	2.58491	2.33913	2.33962	2.31818	2.46847	2.2807	2.15044	2.42478	2.19626	2.5463	2.24324	2.21154	2.37931	2.29358	2.50467	2.56757	2.09804	2.36283	2.21698	2.46552	2.34906	2.50459	2.30476	2.20755	2.31532	2.36364	2.20909	2.25688	1.96364	2.24299	2.23894	2.38095	2.42105	2.60577	2.02679
FaV	2.72289	2.59036	2.24096	2.18072	2.21687	2.3253	2.26506	2.37349	2.27711	2.22892	2.48193	2.42169	2.09639	2.20588	2.4507	2.32877	2	2.13699	2.45946	2.51351	2.33784	2.56757	2.15068	2.26316	2.23288	2.01316	2.33333	2.1	2.25333	2.06667	2.29333	2.42667	2.30137	2.03846	2	1.9589	2.52941	2.12658	2.05333	2.29167	2.04054	2.01299	2.06757	2.28378	1.975	1.89873	2.10811	2.08333	2.30435
MaV	2.33696	2.38768	2.21377	2.06884	2.1087	2.04348	1.91304	1.89855	1.80072	1.91971	1.89493	1.89855	1.92391	1.96567	1.94737	1.77236	1.91051	1.83071	1.87045	1.84583	1.904	1.81855	1.77778	1.76033	1.91463	1.90438	1.7551	1.87843	1.78008	1.81452	1.65726	1.79675	1.68465	1.69388	1.72908	1.77255	1.64314	1.816	1.66403	1.75806	1.70732	1.68465	1.776	1.54508	1.68675	1.58687	1.60581	1.74899	1.62097
Low level
FpC	4.01389	3.27778	3.44444	3.43056	2.84722	3.13889	3.40278	2.95833	3.33333	2.97222	3.08333	3.05556	3.43056	2.625	3.05172	3.03279	2.62687	3.0303	2.66154	2.80303	3.20635	2.95161	2.77419	2.92308	2.47761	2.86364	2.80645	2.71014	2.66176	2.65714	2.75806	2.63077	2.77273	2.52308	2.57143	2.92647	2.4	2.45455	3.0597	2.4697	2.88889	2.74627	2.86364	2.85484	2.59375	2.6875	2.81667	2.66667	2.58824
MpC	2.08571	1.74286	1.54286	1.51429	1.48571	1.25714	1.42857	1.11429	1.31429	1.57143	1.14286	1.14286	1.31429	1.17241	1.13793	1.09375	1.20588	1.29032	1.03333	1.24242	1.06061	1.32258	1.61765	1.1875	1.09091	1.28571	1.33333	1	1.22857	1.16129	1.46875	1.24242	1.13333	1	1.35484	1.30303	0.875	1.37037	1.0303	1.0303	1.54839	0.733333	1.06061	1.09091	1.12903	1.4375	0.882353	1.48276	1.29032
FaC	4.79545	4.06818	4.75	4.09091	4.18182	4.18182	4	4.27273	3.22727	3.5	4.225	3.7619	4.32353	4	3.88636	4.13158	3.94444	3.90476	3.77273	3.96667	3.5	4.3	3.79545	3.80952	4.88889	3.73684	3.68182	4.31579	4.55263	2.93333	3.5	4.05	3.375	4.47368	3.75	3.75	3.70455	3.80556	3.52381	3.36111	3.83333	4.2	3.77778	3.69048	3.95	3.72727	3.60526	3.92857	3.47619
MaC	1.24	1.82	1.6	1.44	1.4	1.26	1.34	1.34	1.4	1.52	1.26	1.16	1.3	1.10256	1.40909	1.5	1.21277	1.34783	1.20455	1.02222	1.26087	1.26667	1.33333	1.23256	1.06977	1.29787	1.3913	1.26667	1.12766	1.12195	1.20455	1.31915	1.21739	1.2	1.13333	1.38636	1.26829	1.13333	1.28261	1.13043	1.28571	1.19149	1.02128	1.17021	1.29545	1.38298	1.26087	1.22727	1.19048
FpV	2.075	2.5	2.3	2.4	2.025	2.625	2.075	2.225	2.1	2.525	2.25	2.1	2	2.27273	2.22857	2.41176	2.125	2.26471	2.19444	2.14706	2.07895	1.96667	2	1.88235	1.97436	1.91429	2	2.02703	2.26316	2	2.30556	1.8125	2.5	2.4	2.14706	1.91892	1.91667	2.14706	2.05405	2	2.02564	1.93548	2	1.88889	2.21053	2.08571	1.93939	1.79487	1.91667
MpV	3.9619	3.91429	3.69524	3.55238	3.49524	3.60952	3.50476	3.51429	3.44762	3.52381	3.34286	3.30476	3.30476	3.24211	3.02174	3.26042	3.09474	3.42268	3.18557	2.98913	2.97895	3.21212	3.29787	3.04348	3.1828	3.47368	2.89583	3.55056	2.76042	3.10638	3.45161	3.06186	3.21739	2.65979	3.19588	3.30928	2.8022	3.19792	3.29897	3.18085	3.12245	2.81053	3.11458	3.20225	2.74444	3.30303	3.04494	3.08247	3.11579
FaV	2	1.875	1.875	1.75	2.125	1.875	1.5	1.875	1.75	1.875	2.125	2.5	2.125	2	2.14286	2.28571	2.57143	1.85714	1	1.5	2.14286	2	1.57143	1.85714	2.42857	2	1.5	1.125	1.85714	1.71429	1	2	2.25	1.5	1.25	1.375	1.625	1.83333	1.625	1.16667	1.25	2	1.25	1.5	1.375	1.71429	1.75	0.8	1.71429
MaV	1.30137	1.47945	1.31507	1.23288	1.12329	1.23288	1.17808	1.24658	1.19178	1.15068	1.10959	1.20548	1.27397	1.03636	1.04478	0.970149	1.3125	1.04545	1.1194	1.16923	1.0597	1.06557	0.984615	1.10448	1.15942	1.10769	1.26316	1.08451	1.0625	1.01471	1.04762	1.15385	0.953846	1.01538	1	1.03279	1.125	0.936508	1.05882	1.13235	1	1	1	0.942029	0.920635	1.04762	1.0625	1	1.14085
Non-lemniscal
High level
FpC	1.21333	0.848889	0.595556	0.471111	0.493333	0.422222	0.466667	0.4	0.413333	0.306667	0.324444	0.355556	0.382222	0.412698	0.453659	0.417085	0.373206	0.364532	0.414508	0.433155	0.412621	0.46798	0.313433	0.449735	0.458937	0.331633	0.349515	0.313433	0.363184	0.358586	0.294686	0.348485	0.38806	0.368421	0.331683	0.361386	0.334906	0.423077	0.333333	0.292453	0.36	0.322275	0.306533	0.314721	0.346734	0.369458	0.323383	0.285	0.317073
MpC	1	0.75625	0.48125	0.38125	0.31875	0.425	0.2625	0.3625	0.3625	0.265823	0.3125	0.3125	0.2875	0.353383	0.3	0.272727	0.324324	0.288732	0.352113	0.264286	0.340278	0.323944	0.258741	0.251748	0.2	0.270833	0.322148	0.222222	0.322148	0.216783	0.244898	0.310345	0.285714	0.234483	0.284672	0.295775	0.231884	0.244755	0.232394	0.244755	0.190141	0.270833	0.293706	0.310345	0.205479	0.22449	0.304965	0.244898	0.210145
FaC	2.50951	1.84375	1.60598	1.5231	1.41984	1.44293	1.43342	1.43071	1.41304	1.42614	1.30448	1.34062	1.37761	1.33333	1.3162	1.4247	1.4506	1.24561	1.31657	1.45031	1.35015	1.3852	1.40634	1.32988	1.35498	1.31642	1.34347	1.2092	1.35029	1.29402	1.37994	1.36119	1.2574	1.31232	1.29697	1.35093	1.25316	1.26316	1.22615	1.24923	1.28	1.2234	1.24925	1.27586	1.25075	1.26036	1.18127	1.12195	1.14759
MaC	0.95	1.05556	0.722222	0.55	0.533333	0.55	0.483333	0.472222	0.405556	0.4	0.355556	0.333333	0.377778	0.344371	0.411765	0.479042	0.459302	0.41875	0.40625	0.506098	0.453988	0.5125	0.37037	0.360759	0.355422	0.277778	0.371069	0.426752	0.377246	0.391566	0.300613	0.388889	0.343558	0.329032	0.327044	0.3375	0.307229	0.386503	0.333333	0.309677	0.384146	0.325	0.31875	0.276316	0.402439	0.32716	0.304878	0.360248	0.333333
FpV	0.80531	0.911504	0.774336	0.606195	0.575221	0.588496	0.575221	0.486726	0.561947	0.495575	0.517699	0.530973	0.504425	0.534031	0.563107	0.476923	0.454106	0.490291	0.477612	0.437186	0.454106	0.441176	0.502538	0.492611	0.466019	0.467662	0.376812	0.5	0.497487	0.427885	0.433333	0.453659	0.49505	0.490196	0.485149	0.432692	0.494949	0.358209	0.4375	0.43	0.420792	0.520619	0.480952	0.358209	0.446602	0.458128	0.407583	0.37619	0.40099
MpV	0.922388	0.934328	0.713433	0.6	0.6	0.61194	0.492537	0.552239	0.543284	0.474627	0.498507	0.471642	0.504478	0.492806	0.506803	0.534014	0.531353	0.454545	0.504983	0.503311	0.496599	0.491582	0.459732	0.483444	0.460265	0.516234	0.410256	0.416949	0.468966	0.460751	0.438538	0.466667	0.411565	0.421405	0.423729	0.395973	0.409241	0.375817	0.454849	0.394558	0.515358	0.357616	0.486928	0.425249	0.384083	0.383117	0.337931	0.481967	0.405316
FaV	0.620253	0.810127	0.71519	0.455696	0.487342	0.5	0.468354	0.468354	0.506329	0.43038	0.417722	0.398734	0.474684	0.382353	0.528986	0.460993	0.5625	0.602837	0.48951	0.446667	0.427536	0.41958	0.460432	0.49635	0.42963	0.49635	0.482517	0.386667	0.462121	0.432836	0.44	0.447552	0.414815	0.475524	0.363014	0.395973	0.384058	0.406015	0.492647	0.397163	0.387324	0.393333	0.390071	0.347222	0.390071	0.350365	0.413793	0.390071	0.353741
MaV	1.17	0.92	0.69	0.63	0.44	0.5	0.46	0.42	0.48	0.32	0.51	0.42	0.42	0.461538	0.470588	0.431818	0.371134	0.347826	0.315217	0.37931	0.402174	0.356322	0.511111	0.522222	0.340909	0.409091	0.370787	0.382022	0.390244	0.505495	0.404255	0.455556	0.422222	0.387097	0.258427	0.410526	0.337209	0.337079	0.47561	0.404494	0.411111	0.348837	0.419355	0.3	0.284091	0.458333	0.309524	0.315789	0.406593
Low level
FpC	1.07143	0.785714	0.428571	0.142857	0.142857	0.571429	0.285714	0.142857	0.285714	0.285714	0.142857	0.357143	0.142857	0.166667	0.384615	0.333333	0.230769	0.230769	0.25	0.0769231	0.142857	0.230769	0.583333	0.25	0.153846	0.181818	0.25	0	0.0833333	0.166667	0.166667	0.0714286	0.307692	0.181818	0.0714286	0.0909091	0.25	0.538462	0.142857	0.454545	0	0	0.153846	0.307692	0.0833333	0.0833333	0.214286	0.0833333	0.153846
MpC	0.666667	0.179487	0.230769	0.102564	0.0769231	0.282051	0.128205	0.179487	0.0769231	0.179487	0.128205	0.0769231	0.153846	0.0909091	0.142857	0.125	0.121212	0.282051	0.0833333	0.0666667	0.193548	0.0285714	0.131579	0.205882	0.184211	0.16129	0.0277778	0.0909091	0.222222	0.0857143	0.108108	0.151515	0.176471	0.138889	0.277778	0.176471	0.171429	0.0285714	0.151515	0.176471	0.181818	0.0571429	0.138889	0.111111	0.114286	0.181818	0.0540541	0.157895	0.135135
FaC	1.86715	1.09179	0.797101	0.710145	0.584541	0.594203	0.625604	0.608696	0.599034	0.666667	0.546448	0.595238	0.568421	0.605978	0.68617	0.513587	0.610497	0.595238	0.564972	0.665775	0.677083	0.617021	0.529255	0.486034	0.567708	0.617021	0.56701	0.528947	0.534392	0.603448	0.577957	0.554054	0.561856	0.603261	0.534759	0.587571	0.574586	0.489796	0.519231	0.560109	0.626374	0.52973	0.502747	0.55914	0.476562	0.5	0.548649	0.427807	0.492147
MaC	0.728261	0.326087	0.195652	0.206522	0.25	0.195652	0.119565	0.173913	0.141304	0.152174	0.119565	0.119565	0.108696	0.133333	0.158537	0.134146	0.0987654	0.186047	0.107143	0.0617284	0.296296	0.285714	0.148148	0.0941176	0.171053	0.0609756	0.197674	0.111111	0.17284	0.113924	0.142857	0.190476	0.158537	0.229885	0.190476	0.160494	0.0853659	0.1	0.0952381	0.0952381	0.141026	0.0779221	0.139241	0.141176	0.104651	0.280488	0.1	0.121951	0.130952
FpV	0.916667	1.25	0.833333	0.25	0.583333	0.583333	0.916667	0.75	0.5	0.75	0.75	0.333333	1.08333	0.3	0.1	0.454545	0.875	0.636364	0.272727	0.181818	0.454545	0.583333	0.666667	0.444444	0.636364	0.583333	0.272727	0.454545	0.5	0.333333	1.27273	0.363636	0.363636	0.727273	0.3	0.5	0.7	0.545455	0.636364	0.909091	0.8	0.75	0.416667	0.111111	0.545455	0.636364	0.333333	0.25	0.4
MpV	1.05263	0.894737	0.596491	0.368421	0.631579	0.473684	0.508772	0.333333	0.350877	0.385965	0.438596	0.614035	0.403509	0.387755	0.291667	0.307692	0.346939	0.480769	0.44	0.3	0.351852	0.365385	0.352941	0.361702	0.686275	0.591837	0.320755	0.296296	0.333333	0.469388	0.288462	0.320755	0.340909	0.269231	0.415094	0.48	0.204082	0.45283	0.294118	0.111111	0.181818	0.403846	0.372549	0.28	0.372549	0.352941	0.166667	0.34	0.584906
FaV	0.21875	0.40625	0.28125	0.28125	0.28125	0.1875	0.3125	0.15625	0.34375	0.15625	0.15625	0.21875	0.21875	0.137931	0.172414	0.318182	0.133333	0.0344828	0.206897	0.230769	0.1	0.166667	0.2	0.185185	0.214286	0.133333	0.0833333	0.266667	0.142857	0.0740741	0.0666667	0.2	0.193548	0.137931	0.148148	0.36	0.1875	0.142857	0.137931	0.206897	0.0333333	0.172414	0.0689655	0.0344828	0.111111	0.258065	0.137931	0.0967742	0.142857
MaV	0.782258	0.685484	0.362903	0.330645	0.274194	0.282258	0.25	0.169355	0.241935	0.217742	0.201613	0.225806	0.282258	0.171171	0.2	0.0982143	0.201754	0.236842	0.245283	0.163636	0.225225	0.208696	0.267241	0.205357	0.236842	0.247863	0.152381	0.229358	0.18018	0.149533	0.228814	0.214953	0.254717	0.178571	0.217391	0.25	0.188119	0.2	0.247788	0.176991	0.154545	0.265487	0.185841	0.2	0.171171	0.155172	0.2	0.22807	0.25
Time for all
Time	0.25	0.5	0.75	1	1.25	1.5	1.75	2	2.25	2.5	2.75	3	3.25	3.5	3.75	4	4.25	4.5	4.75	5	5.25	5.5	5.75	6	6.25	6.5	6.75	7	7.25	7.5	7.75	8	8.25	8.5	8.75	9	9.25	9.5	9.75	10	10.25	10.5	10.75	11	11.25	11.5	11.75	12	12.25
[truncated: 11 more columns]
